# Supplementary material for: Effects of Cannabidiol Oil on Anesthetic Requirements in Cats: MAC Determination and Serum Profiling via Nanoscale Liquid Chromatography–Tandem Mass Spectrometry
Source: Animals (Basel). 2025 May 12;15(10):1393. doi: 10.3390/ani15101393 (PMC12108486; doi:10.3390/ani15101393)
Supplement: Supplementary file 1 [file animals-15-01393-s001.zip › Supplement Table S1.xlsx]

## Sheet: Sheet0
Entry	Entry Name	Protein names	Gene Names	Organism	Pathway	Gene Ontology (biological process)	Gene Ontology (cellular component)	Gene Ontology (molecular function)	Subcellular location [CC]	Function [CC]
A0A1V0QSG0	TS5FN_CANSA	Myrcene synthase TPS5FN (EC 4.2.3.15) ((+)-alpha-pinene synthase TPS5FN) (EC 4.2.3.121) ((-)-limonene synthase TPS5FN) ((-)-(4S)-limonene synthase) (EC 4.2.3.16) (Camphene synthase TPS5FN) (EC 4.2.3.-) (Sabinene synthase TPS5FN) (EC 4.2.3.-) (Terpene synthase 5FN) (CsTPS5FN) (Terpinolene synthase TPS1) (EC 4.2.3.113)	TPS5FN F8388_001483 G4B88_022052	Cannabis sativa (Hemp) (Marijuana)	PATHWAY: Secondary metabolite biosynthesis; terpenoid biosynthesis. {ECO:0000269|PubMed:28355238}.	diterpenoid biosynthetic process [GO:0016102]		magnesium ion binding [GO:0000287]; terpene synthase activity [GO:0010333]		FUNCTION: Involved in monoterpene (C10) olefins biosynthesis, constituants of cannabinoids and terpenoids-rich resins (PubMed:28355238). Catalyzes mainly the conversion of (2E)-geranyl diphosphate to beta-myrcene, and produces also minor products such as alpha-pinene, camphene, sabinene, limonene and terpinolene (PubMed:28355238). {ECO:0000269|PubMed:28355238}.
A0A1V0QSH2	TS2FN_CANSA	(+)-alpha-pinene synthase TPS2FN (EC 4.2.3.121) ((-)-limonene synthase TPS2FN) ((-)-(4S)-limonene synthase) (EC 4.2.3.16) (Camphene synthase TPS2FN) (EC 4.2.3.-) (Isoterpinolene synthase TPS2FN) (EC 4.2.3.-) (Sabinene synthase TPS2FN) (EC 4.2.3.-) (Terpene synthase TPS2FN) (CsTPS2FN) (beta-phellandrene synthase TPS2FN) (EC 4.2.3.-)	TPS2FN	Cannabis sativa (Hemp) (Marijuana)	PATHWAY: Secondary metabolite biosynthesis; terpenoid biosynthesis. {ECO:0000269|PubMed:28355238}.; PATHWAY: Terpene metabolism; (-)-alpha-pinene biosynthesis; (-)-alpha-pinene from geranyl diphosphate: step 1/1. {ECO:0000269|PubMed:28355238}.	diterpenoid biosynthetic process [GO:0016102]		magnesium ion binding [GO:0000287]; terpene synthase activity [GO:0010333]		FUNCTION: Involved in monoterpene (C10) olefins biosynthesis, constituants of cannabinoids and terpenoids-rich resins (PubMed:28355238). Catalyzes mainly the conversion of (2E)-geranyl diphosphate to (+)-alpha-pinene, and produces also minor products such as camphene, sabinene, beta-phellandrene, (-)-limonene and isoterpinolene (PubMed:28355238). {ECO:0000269|PubMed:28355238}.
A6P6V9	CBDAS_CANSA	Cannabidiolic acid synthase (CBDA synthase) (EC 1.21.3.8)	CBDAS	Cannabis sativa (Hemp) (Marijuana)	PATHWAY: Secondary metabolite biosynthesis; terpenoid biosynthesis. {ECO:0000303|PubMed:30468448}.	cannabinoid biosynthetic process [GO:1901696]; terpenoid biosynthetic process [GO:0016114]	apoplast [GO:0048046]	cannabidiolate synthase activity [GO:0102779]; FAD binding [GO:0071949]	SUBCELLULAR LOCATION: Secreted {ECO:0000269|PubMed:8663284}. Secreted, extracellular space, apoplast {ECO:0000250}. Note=Probably sorted from the secretory cells into the storage cavity of glandular trichomes.	FUNCTION: Oxidoreductase involved in the biosynthesis of cannabinoids-related terpenophenolic natural products, which have pharmacological activity (PubMed:17544411, PubMed:8663284). Catalyzes the stereoselective oxidative cyclization of the monoterpene moiety in cannabigerolic acid (CBGA), producing cannabidiolate (CBDA), the major cannabioid in fiber-type Cannabis plants (PubMed:17544411, PubMe…
A7IZZ1	TPS1_CANSA	(-)-limonene synthase TPS1, chloroplastic ((-)-(4S)-limonene synthase) (EC 4.2.3.16) ((+)-alpha-pinene synthase TPS1) (EC 4.2.3.121) ((+)-beta-pinene synthase TPS1) (EC 4.2.3.122) ((R)-limonene synthase) (EC 4.2.3.20) (Myrcene synthase TPS1) (EC 4.2.3.15) (Terpene synthase 1) (CsTPS1) (Terpene synthase 14 CT) (CsTPS14CT) (Terpinolene synthase TPS1) (EC 4.2.3.113)	TPS1 TPS14CT	Cannabis sativa (Hemp) (Marijuana)	PATHWAY: Secondary metabolite biosynthesis; terpenoid biosynthesis. {ECO:0000269|PubMed:31138625, ECO:0000269|Ref.1}.; PATHWAY: Terpene metabolism; (4S)-limonene biosynthesis; (4S)-limonene from geranyl diphosphate: step 1/1. {ECO:0000269|PubMed:31138625, ECO:0000269|Ref.1}.	diterpenoid biosynthetic process [GO:0016102]	chloroplast [GO:0009507]	(4S)-limonene synthase activity [GO:0050552]; (R)-limonene synthase activity [GO:0034002]; magnesium ion binding [GO:0000287]; myrcene synthase activity [GO:0050551]	SUBCELLULAR LOCATION: Plastid, chloroplast {ECO:0000255}.	FUNCTION: Involved in monoterpene (C10) olefins biosynthesis, constituants of cannabinoids and terpenoids-rich resins (PubMed:31138625, Ref.1). Catalyzes mainly the conversion of (2E)-geranyl diphosphate to (-)-limonene, and produces also minor products such as (+)-limonene, (+)-alpha-pinene, terpinolene, (+)-beta-pinene and beta-myrcene (PubMed:31138625, Ref.1). {ECO:0000269|PubMed:31138625, ECO…
A7IZZ2	TPS2_CANSA	(+)-alpha-pinene synthase TPS2, chloroplastic (EC 4.2.3.121) ((+)-beta-pinene synthase TPS2) (EC 4.2.3.122) ((-)-limonene synthase TPS2) ((-)-(4S)-limonene synthase) (EC 4.2.3.16) (Myrcene synthase TPS2) (EC 4.2.3.15) (Terpene synthase 2) (CsTPS2)	TPS2	Cannabis sativa (Hemp) (Marijuana)	PATHWAY: Secondary metabolite biosynthesis; terpenoid biosynthesis. {ECO:0000269|Ref.1}.; PATHWAY: Terpene metabolism; (-)-alpha-pinene biosynthesis; (-)-alpha-pinene from geranyl diphosphate: step 1/1. {ECO:0000269|Ref.1}.	alpha-pinene biosynthetic process [GO:0046248]; diterpenoid biosynthetic process [GO:0016102]	chloroplast [GO:0009507]	(4S)-limonene synthase activity [GO:0050552]; magnesium ion binding [GO:0000287]; myrcene synthase activity [GO:0050551]; pinene synthase activity [GO:0050550]	SUBCELLULAR LOCATION: Plastid, chloroplast {ECO:0000255}.	FUNCTION: Involved in monoterpene (C10) olefins biosynthesis, constituants of cannabinoids and terpenoids-rich resins (Ref.1). Catalyzes mainly the conversion of (2E)-geranyl diphosphate to (+)-alpha-pinene, and produces also minor products such as (-)-limonene, (+)-beta-pinene and beta-myrcene (Ref.1). {ECO:0000269|Ref.1}.
B1Q2B6	OLIS_CANSA	3,5,7-trioxododecanoyl-CoA synthase (EC 2.3.1.206) (Olivetol synthase) (EC 4.4.1.-) (Polyketide synthase-1) (Tetraketide synthase)	OLS CAN24 PKS-1 TKS	Cannabis sativa (Hemp) (Marijuana)	PATHWAY: Secondary metabolite biosynthesis; terpenoid biosynthesis. {ECO:0000303|PubMed:30468448}.	cannabinoid biosynthetic process [GO:1901696]; polyketide biosynthetic process [GO:0030639]; terpenoid biosynthetic process [GO:0016114]		acyltransferase activity, transferring groups other than amino-acyl groups [GO:0016747]; lyase activity [GO:0016829]		FUNCTION: Involved in the biosynthesis of cannabinoids-related terpenophenolic natural products, which have pharmacological activity (PubMed:18323613, PubMed:19454282, PubMed:19581347, PubMed:22802619). Polyketide synthase responsible for olivetol biosynthesis, from a C(12)-polyketide, probably 3,5,7-trioxododecanoyl-CoA (PubMed:19454282, Ref.3). Catalyzes the first step in the cannabinoids biosy…
H9A1V3	AAE1_CANSA	Hexanoyl-CoA synthase (EC 6.2.1.-) (Acyl-activating enzyme 1) (CsAAE1)	AAE1	Cannabis sativa (Hemp) (Marijuana)	PATHWAY: Secondary metabolite biosynthesis; terpenoid biosynthesis. {ECO:0000303|PubMed:30468448}.	cannabinoid biosynthetic process [GO:1901696]; fatty acid metabolic process [GO:0006631]; fatty-acyl-CoA biosynthetic process [GO:0046949]; terpenoid biosynthetic process [GO:0016114]	cytosol [GO:0005829]; membrane [GO:0016020]	ATP binding [GO:0005524]; CoA-ligase activity [GO:0016405]	SUBCELLULAR LOCATION: Cytoplasm, cytosol {ECO:0000269|PubMed:22353623}. Membrane {ECO:0000255}; Single-pass membrane protein {ECO:0000255}.	FUNCTION: Involved in the biosynthesis of cannabinoids-related terpenophenolic natural products, which have pharmacological activity (PubMed:22353623). Acyl-activating enzyme that catalyzes the conversion of hexanoic acid to hexanoyl-CoA, precursor of the cannabinoid pathway (PubMed:22353623). Can also activate other fatty acids including heptanoate, octanoate and nonanoate (PubMed:22353623). {EC…
I6WU39	OLIAC_CANSA	Olivetolic acid cyclase (EC 4.4.1.26)	OAC	Cannabis sativa (Hemp) (Marijuana)	PATHWAY: Secondary metabolite biosynthesis; terpenoid biosynthesis. {ECO:0000303|PubMed:30468448}.	cannabinoid biosynthetic process [GO:1901696]; olivetolic acid biosynthetic process [GO:1901697]; pollen tube adhesion [GO:0009865]; terpenoid biosynthetic process [GO:0016114]	cytoplasm [GO:0005737]	cyclase activity [GO:0009975]; lyase activity [GO:0016829]; metal ion binding [GO:0046872]	SUBCELLULAR LOCATION: Cytoplasm {ECO:0000269|PubMed:22802619}.	FUNCTION: Involved in the biosynthesis of cannabinoids-related terpenophenolic natural products, which have pharmacological activity (PubMed:22802619). Polyketide cyclase which functions in concert with OLS/TKS to form olivetolic acid (PubMed:22802619, PubMed:26783002). Has no intrinsic polyketide synthase activity and requires the presence of OLS to produce olivetolic acid (PubMed:22802619). {EC…
A0A1V0QSF3	TS8FN_CANSA	Valencene synthase TPS8FN (EC 4.2.3.73) ((-)-limonene synthase TPS8FN) ((-)-(4S)-limonene synthase) (EC 4.2.3.16) (Gamma-eudesmol synthase TPS8FN) (EC 4.2.3.-) (Myrcene synthase TPS8FN) (EC 4.2.3.15) (Terpene synthase 8FN) (CsTPS8FN)	TPS8FN	Cannabis sativa (Hemp) (Marijuana)	PATHWAY: Secondary metabolite biosynthesis; terpenoid biosynthesis. {ECO:0000269|PubMed:28355238}.	diterpenoid biosynthetic process [GO:0016102]		magnesium ion binding [GO:0000287]; terpene synthase activity [GO:0010333]		FUNCTION: Involved in sesquiterpene olefins biosynthesis, constituants of cannabinoids and terpenoids-rich resins (PubMed:28355238). Catalyzes mainly the conversion of (2E)-farnesyl diphosphate to gamma-eudesmol and valencene (PubMed:28355238). Can also use (2E)-geranyl diphosphate as substrate with low efficiency, producing minor amounts of myrcene and limonene (PubMed:28355238). {ECO:0000269|Pu…
A0A1V0QSF4	T33PK_CANSA	Alpha-terpinene synthase TPS33PK, chloroplastic (EC 4.2.3.115) (Gamma-terpinene synthase TPS33PK) (EC 4.2.3.114) (Terpene synthase 33PK) (CsTPS33PK)	TPS33PK F8388_024571 G4B88_023555	Cannabis sativa (Hemp) (Marijuana)	PATHWAY: Secondary metabolite biosynthesis; terpenoid biosynthesis. {ECO:0000269|PubMed:28355238}.	diterpenoid biosynthetic process [GO:0016102]	chloroplast [GO:0009507]	magnesium ion binding [GO:0000287]; terpene synthase activity [GO:0010333]	SUBCELLULAR LOCATION: Plastid, chloroplast {ECO:0000255}.	FUNCTION: Involved in monoterpene (C10) olefins biosynthesis, constituants of cannabinoids and terpenoids-rich resins (PubMed:28355238). Catalyzes mainly the conversion of (2E)-geranyl diphosphate to alpha-terpinene and gamma-terpinene (PubMed:28355238). {ECO:0000269|PubMed:28355238}.
A0A1V0QSF6	TS7FN_CANSA	Delta-selinene synthase TPS7FN (EC 4.2.3.-) ((-)-limonene synthase TPS7FN) ((-)-(4S)-limonene synthase) (EC 4.2.3.16) (Myrcene synthase TPS7FN) (EC 4.2.3.15) (Selina-6-en-4-ol synthase TPS7FN) (EC 4.2.3.-) (Terpene synthase 7FN) (CsTPS7FN)	TPS7FN	Cannabis sativa (Hemp) (Marijuana)	PATHWAY: Secondary metabolite biosynthesis; terpenoid biosynthesis. {ECO:0000269|PubMed:28355238}.	diterpenoid biosynthetic process [GO:0016102]		magnesium ion binding [GO:0000287]; terpene synthase activity [GO:0010333]		FUNCTION: Involved in sesquiterpene olefins biosynthesis, constituants of cannabinoids and terpenoids-rich resins (PubMed:28355238). Catalyzes mainly the conversion of (2E)-farnesyl diphosphate to delta-selinene, and produces also minor products such as selina-6-en-4-ol (PubMed:28355238). Can also use (2E)-geranyl diphosphate as substrate with low efficiency, producing minor amounts of myrcene an…
A0A1V0QSF9	TS1FN_CANSA	(-)-limonene synthase TPS1FN, chloroplastic ((-)-(4S)-limonene synthase) (EC 4.2.3.16) ((+)-alpha-pinene synthase TPS1FN) (EC 4.2.3.121) (Sabinene synthase TPS1FN) (EC 4.2.3.-) (Terpene synthase 1FN) (CsTPS1FN)	TPS1FN	Cannabis sativa (Hemp) (Marijuana)	PATHWAY: Secondary metabolite biosynthesis; terpenoid biosynthesis. {ECO:0000269|PubMed:28355238}.; PATHWAY: Terpene metabolism; (4S)-limonene biosynthesis; (4S)-limonene from geranyl diphosphate: step 1/1. {ECO:0000269|PubMed:28355238}.	diterpenoid biosynthetic process [GO:0016102]	chloroplast [GO:0009507]	magnesium ion binding [GO:0000287]; terpene synthase activity [GO:0010333]	SUBCELLULAR LOCATION: Plastid, chloroplast {ECO:0000255}.	FUNCTION: Involved in monoterpene (C10) olefins biosynthesis, constituants of cannabinoids and terpenoids-rich resins (PubMed:28355238). Catalyzes mainly the conversion of (2E)-geranyl diphosphate to (-)-limonene, and produces also minor products such as (+)-alpha-pinene and sabinene (PubMed:28355238). {ECO:0000269|PubMed:28355238}.
A0A1V0QSG6	TS4FN_CANSA	Allo-aromadendrene synthase TPS4FN (EC 4.2.3.-) (Alpha-humulene synthase TPS4FN) (EC 4.2.3.104) (Myrcene synthase TPS4FN) (EC 4.2.3.15) (Palustrol synthase TPS4FN) (EC 4.2.3.-) (Terpene synthase 4FN) (CsTPS4FN) (Valencene synthase TPS4FN) (EC 4.2.3.73)	TPS4FN F8388_003548	Cannabis sativa (Hemp) (Marijuana)	PATHWAY: Secondary metabolite biosynthesis; terpenoid biosynthesis. {ECO:0000269|PubMed:28355238}.	diterpenoid biosynthetic process [GO:0016102]		magnesium ion binding [GO:0000287]; terpene synthase activity [GO:0010333]		FUNCTION: Involved in sesquiterpene olefins biosynthesis, constituants of cannabinoids and terpenoids-rich resins (PubMed:28355238). Catalyzes mainly the conversion of (2E)-farnesyl diphosphate to allo-aromadendrene, and produces also minor products such as alpha-humulene, valencene and palustrol (PubMed:28355238). Can also use (2E)-geranyl diphosphate as substrate with low efficiency, producing …
A0A1V0QSH7	FPPS2_CANSA	Farnesyl pyrophosphate synthase 2 (CsFPPS2) (FPP synthase 2) (EC 2.5.1.10) ((2E,6E)-farnesyl diphosphate synthase) (Dimethylallyltranstransferase) (EC 2.5.1.1) (Farnesyl diphosphate synthase) (Geranyltranstransferase)	FPPS2 F8388_008233 G4B88_016657	Cannabis sativa (Hemp) (Marijuana)	PATHWAY: Isoprenoid biosynthesis; farnesyl diphosphate biosynthesis; farnesyl diphosphate from geranyl diphosphate and isopentenyl diphosphate: step 1/1. {ECO:0000250|UniProtKB:P49350}.; PATHWAY: Sesquiterpene biosynthesis. {ECO:0000250|UniProtKB:P49350}.; PATHWAY: Isoprenoid biosynthesis; geranyl diphosphate biosynthesis; geranyl diphosphate from dimethylallyl diphosphate and isopentenyl diphosp…	cholesterol biosynthetic process [GO:0006695]; farnesyl diphosphate biosynthetic process [GO:0045337]	cytoplasm [GO:0005737]; nucleus [GO:0005634]	dimethylallyltranstransferase activity [GO:0004161]; geranyltranstransferase activity [GO:0004337]; metal ion binding [GO:0046872]	SUBCELLULAR LOCATION: Cytoplasm {ECO:0000250|UniProtKB:O14230}. Nucleus {ECO:0000250|UniProtKB:O14230}.	FUNCTION: Catalyzes the sequential condensation of isopentenyl pyrophosphate with the allylic pyrophosphates, dimethylallyl pyrophosphate, and then with the resultant geranylpyrophosphate to the ultimate product farnesyl pyrophosphate. {ECO:0000250|UniProtKB:P49350}.
A0A455ZJC3	GOT_CANSA	Geranylpyrophosphate:olivetolate geranyltransferase, chloroplastic (EC 2.5.1.102) (Prenyltransferase 4) (CsPT4)	GOT PT4	Cannabis sativa (Hemp) (Marijuana)	PATHWAY: Secondary metabolite biosynthesis; terpenoid biosynthesis. {ECO:0000303|PubMed:30468448}.	cannabinoid biosynthetic process [GO:1901696]; terpenoid biosynthetic process [GO:0016114]	chloroplast membrane [GO:0031969]	transferase activity, transferring alkyl or aryl (other than methyl) groups [GO:0016765]	SUBCELLULAR LOCATION: Plastid, chloroplast membrane {ECO:0000255}; Multi-pass membrane protein {ECO:0000255}.	FUNCTION: Aromatic prenyltransferase involved in the biosynthesis of cannabinoids-related terpenophenolic natural products, which have pharmacological activity (PubMed:30814733, PubMed:9607329). Catalyzes the transfer of geranyl diphosphate (GDP, GPP) to olivetolate to produce cannabigerolate (CBGA) (PubMed:30814733, PubMed:9607329). {ECO:0000269|PubMed:30814733, ECO:0000269|PubMed:9607329}.
A0A4Y5QZ62	T19BL_CANSA	(E)-nerolidol synthase TPS18VF (EC 4.2.3.-) ((R)linalool synthase TPS18VF) ((-)linalool synthase) (EC 4.2.3.26) ((S)linalool synthase TPS18VF) ((+)linalool) (EC 4.2.3.25) (Terpene synthase 19 BL) (CsTPS19BL)	TPS19BL	Cannabis sativa (Hemp) (Marijuana)	PATHWAY: Secondary metabolite biosynthesis; terpenoid biosynthesis. {ECO:0000269|PubMed:31138625}.	diterpenoid biosynthetic process [GO:0016102]		magnesium ion binding [GO:0000287]; terpene synthase activity [GO:0010333]		FUNCTION: Involved in sesquiterpene olefins biosynthesis, constituants of cannabinoids and terpenoids-rich resins (PubMed:31138625). Catalyzes primarily the conversion of (2E)-farnesyl diphosphate to (E)-nerolidol, and the conversion of (2E)-geranyl diphosphate to (+)linalool and (-)linalool (PubMed:31138625). {ECO:0000269|PubMed:31138625}.
A0A7C9FSB8	IDI_CANSA	Isopentenyl-diphosphate Delta-isomerase 1, chloroplastic (CsIDI) (EC 5.3.3.2) (Isopentenyl pyrophosphate isomerase 1) (IPP isomerase 1) (IPPI1)	IDI IPP1 F8388_016754 F8388_026510 G4B88_000394 G4B88_005179	Cannabis sativa (Hemp) (Marijuana)	PATHWAY: Isoprenoid biosynthesis; dimethylallyl diphosphate biosynthesis; dimethylallyl diphosphate from isopentenyl diphosphate: step 1/1. {ECO:0000250|UniProtKB:Q13907}.; PATHWAY: Porphyrin-containing compound metabolism; chlorophyll biosynthesis. {ECO:0000305}.	chlorophyll biosynthetic process [GO:0015995]; dimethylallyl diphosphate biosynthetic process [GO:0050992]; isopentenyl diphosphate biosynthetic process [GO:0009240]	chloroplast [GO:0009507]	isopentenyl-diphosphate delta-isomerase activity [GO:0004452]; metal ion binding [GO:0046872]	SUBCELLULAR LOCATION: Plastid, chloroplast {ECO:0000255}.	FUNCTION: Catalyzes the 1,3-allylic rearrangement of the homoallylic substrate isopentenyl (IPP) to its highly electrophilic allylic isomer, dimethylallyl diphosphate (DMAPP). {ECO:0000250|UniProtKB:Q13907}.
A0A7J6F8C5	HDR_CANSA	4-hydroxy-3-methylbut-2-enyl diphosphate reductase, chloroplastic (CsHDR) (EC 1.17.7.4)	HDR F8388_013980 G4B88_008517	Cannabis sativa (Hemp) (Marijuana)	PATHWAY: Isoprenoid biosynthesis; dimethylallyl diphosphate biosynthesis; dimethylallyl diphosphate from (2E)-4-hydroxy-3-methylbutenyl diphosphate: step 1/1. {ECO:0000250|UniProtKB:Q94B35}.; PATHWAY: Isoprenoid biosynthesis; isopentenyl diphosphate biosynthesis via DXP pathway; isopentenyl diphosphate from 1-deoxy-D-xylulose 5-phosphate: step 6/6. {ECO:0000250|UniProtKB:Q94B35}.	dimethylallyl diphosphate biosynthetic process [GO:0050992]; isopentenyl diphosphate biosynthetic process, methylerythritol 4-phosphate pathway [GO:0019288]	chloroplast stroma [GO:0009570]	4 iron, 4 sulfur cluster binding [GO:0051539]; 4-hydroxy-3-methylbut-2-enyl diphosphate reductase activity [GO:0051745]; metal ion binding [GO:0046872]	SUBCELLULAR LOCATION: Plastid, chloroplast stroma {ECO:0000250|UniProtKB:Q94B35}.	FUNCTION: Enzyme of the plastid non-mevalonate pathway for isoprenoid biosynthesis that converts 1-hydroxy-2-methyl-2-(E)-butenyl 4-diphosphate into isopentenyl diphosphate (IPP) and dimethylallyl diphosphate (DMAPP). Is essential for chloroplast development. {ECO:0000250|UniProtKB:Q94B35}.
A0A7J6HWR9	FPPS1_CANSA	Farnesyl pyrophosphate synthase 1 (CsFPPS1) (FPP synthase 1) (EC 2.5.1.10) ((2E,6E)-farnesyl diphosphate synthase) (Dimethylallyltranstransferase) (EC 2.5.1.1) (Farnesyl diphosphate synthase) (Geranyltranstransferase)	FPPS1 F8388_021429 G4B88_010567 G4B88_022528	Cannabis sativa (Hemp) (Marijuana)	PATHWAY: Isoprenoid biosynthesis; farnesyl diphosphate biosynthesis; farnesyl diphosphate from geranyl diphosphate and isopentenyl diphosphate: step 1/1. {ECO:0000250|UniProtKB:P49350}.; PATHWAY: Sesquiterpene biosynthesis. {ECO:0000250|UniProtKB:P49350}.; PATHWAY: Isoprenoid biosynthesis; geranyl diphosphate biosynthesis; geranyl diphosphate from dimethylallyl diphosphate and isopentenyl diphosp…	cholesterol biosynthetic process [GO:0006695]; farnesyl diphosphate biosynthetic process [GO:0045337]	cytoplasm [GO:0005737]; nucleus [GO:0005634]	dimethylallyltranstransferase activity [GO:0004161]; geranyltranstransferase activity [GO:0004337]; metal ion binding [GO:0046872]	SUBCELLULAR LOCATION: Cytoplasm {ECO:0000250|UniProtKB:O14230}. Nucleus {ECO:0000250|UniProtKB:O14230}.	FUNCTION: Catalyzes the sequential condensation of isopentenyl pyrophosphate with the allylic pyrophosphates, dimethylallyl pyrophosphate, and then with the resultant geranylpyrophosphate to the ultimate product farnesyl pyrophosphate. {ECO:0000250|UniProtKB:P49350}.
A0A1V0QSF8	TS3FN_CANSA	Myrcene synthase TPS3FN, chloroplastic (EC 4.2.3.15) (Terpene synthase 3FN) (CsTPS3FN)	TPS3FN	Cannabis sativa (Hemp) (Marijuana)	PATHWAY: Secondary metabolite biosynthesis; terpenoid biosynthesis. {ECO:0000269|PubMed:28355238}.	diterpenoid biosynthetic process [GO:0016102]	chloroplast [GO:0009507]	magnesium ion binding [GO:0000287]; terpene synthase activity [GO:0010333]	SUBCELLULAR LOCATION: Plastid, chloroplast {ECO:0000255}.	FUNCTION: Involved in monoterpene (C10) olefins biosynthesis, constituants of cannabinoids and terpenoids-rich resins (PubMed:28355238). Catalyzes strictly the conversion of (2E)-geranyl diphosphate to beta-myrcene (PubMed:28355238). {ECO:0000269|PubMed:28355238}.
A0A1V0QSG1	T13PK_CANSA	(Z)-beta-ocimene synthase TPS13PK, chloroplastic (EC 4.2.3.228) (Terpene synthase 13PK) (CsTPS13PK)	TPS13PK	Cannabis sativa (Hemp) (Marijuana)	PATHWAY: Secondary metabolite biosynthesis; terpenoid biosynthesis. {ECO:0000269|PubMed:28355238}.	diterpenoid biosynthetic process [GO:0016102]	chloroplast [GO:0009507]	magnesium ion binding [GO:0000287]; terpene synthase activity [GO:0010333]	SUBCELLULAR LOCATION: Plastid, chloroplast {ECO:0000255}.	FUNCTION: Involved in monoterpene (C10) olefins biosynthesis, constituants of cannabinoids and terpenoids-rich resins (PubMed:28355238). Catalyzes mainly the conversion of (2E)-geranyl diphosphate to (Z)-beta-ocimene (PubMed:28355238). {ECO:0000269|PubMed:28355238}.
A0A1V0QSG9	GGR1_CANSA	Heterodimeric geranylgeranyl pyrophosphate synthase small subunit 1, chloroplastic (CsGPPS.ssu1) (GPPS small subunit 1) (Geranylgeranyl pyrophosphate reductase GPPSsu 1)	GPPS.ssu1 GGR	Cannabis sativa (Hemp) (Marijuana)			chloroplast thylakoid membrane [GO:0009535]	metal ion binding [GO:0046872]; prenyltransferase activity [GO:0004659]	SUBCELLULAR LOCATION: Plastid, chloroplast thylakoid membrane {ECO:0000250|UniProtKB:Q39108}; Peripheral membrane protein {ECO:0000250|UniProtKB:Q39108}. Plastid, chloroplast {ECO:0000255}.	FUNCTION: Heterodimeric geranyl(geranyl)-diphosphate (GPP) synthase small subunit (By similarity). The small subunit alone is inactive in vitro while the large subunit GGPPS1 catalyzes mainly the production of geranygeranyl-diphosphate in vitro (By similarity). Upon association of the two subunits, the product profile changes and the production of gerany-diphosphate is strongly increased (By simi…
A0A1V0QSH1	TS6FN_CANSA	(E)-beta-ocimene synthase TPS6FN (EC 4.2.3.106) ((Z)-beta-ocimene synthase TPS6FN) (EC 4.2.3.228) (Terpene synthase 6FN) (CsTPS6FN)	TPS6FN	Cannabis sativa (Hemp) (Marijuana)	PATHWAY: Secondary metabolite biosynthesis; terpenoid biosynthesis. {ECO:0000269|PubMed:28355238}.	diterpenoid biosynthetic process [GO:0016102]		magnesium ion binding [GO:0000287]; terpene synthase activity [GO:0010333]		FUNCTION: Involved in monoterpene (C10) olefins biosynthesis, constituants of cannabinoids and terpenoids-rich resins (PubMed:28355238). Catalyzes mainly the conversion of (2E)-geranyl diphosphate to (E)-beta-ocimene, and produces also minor products such as (Z)-beta-ocimene (PubMed:28355238). {ECO:0000269|PubMed:28355238}.
A0A4Y5L9K3	T16CC_CANSA	Germacrene B synthase TPS16CC (EC 4.2.3.71) (Terpene synthase 16 CC) (CsTPS16CC)	TPS16CC G4B88_025726	Cannabis sativa (Hemp) (Marijuana)	PATHWAY: Secondary metabolite biosynthesis; terpenoid biosynthesis. {ECO:0000250|UniProtKB:A0A1V0QSF6}.	diterpenoid biosynthetic process [GO:0016102]		magnesium ion binding [GO:0000287]; terpene synthase activity [GO:0010333]		FUNCTION: Involved in sesquiterpene olefins biosynthesis, constituants of cannabinoids and terpenoids-rich resins (PubMed:31138625). Catalyzes mainly the conversion of (2E)-farnesyl diphosphate to germacrene B, which is spontaneously converted to gamma-elemene as a thermal degradation product (PubMed:31138625). {ECO:0000269|PubMed:31138625}.
A0A4Y5QVX6	T20CT_CANSA	Hedycaryol synthase TPS20CT (EC 4.2.3.174) (Terpene synthase 20 CT) (CsTPS20CT)	TPS20CT	Cannabis sativa (Hemp) (Marijuana)	PATHWAY: Secondary metabolite biosynthesis; terpenoid biosynthesis. {ECO:0000269|PubMed:31138625}.	diterpenoid biosynthetic process [GO:0016102]		magnesium ion binding [GO:0000287]; terpene synthase activity [GO:0010333]		FUNCTION: Involved in sesquiterpene olefins biosynthesis, constituants of cannabinoids and terpenoids-rich resins (PubMed:31138625). Catalyzes primarily the conversion of (2E)-farnesyl diphosphate to hedycaryol, which is spontaneously converted to elemol as a thermal degradation product (PubMed:31138625). {ECO:0000269|PubMed:31138625}.
A0A4Y5QWA6	T18VF_CANSA	(E)-nerolidol synthase TPS18VF (EC 4.2.3.-) ((S)linalool synthase TPS18VF) ((+)linalool) (EC 4.2.3.25) (Terpene synthase 18 VF) (CsTPS18VF)	TPS18VF	Cannabis sativa (Hemp) (Marijuana)	PATHWAY: Secondary metabolite biosynthesis; terpenoid biosynthesis. {ECO:0000269|PubMed:31138625}.	diterpenoid biosynthetic process [GO:0016102]		magnesium ion binding [GO:0000287]; terpene synthase activity [GO:0010333]		FUNCTION: Involved in sesquiterpene olefins biosynthesis, constituants of cannabinoids and terpenoids-rich resins (PubMed:31138625). Catalyzes primarily the conversion of (2E)-farnesyl diphosphate to (E)-nerolidol, and the conversion of (2E)-geranyl diphosphate to (+)linalool (PubMed:31138625). {ECO:0000269|PubMed:31138625}.
A0A4Y5QWK5	T15CT_CANSA	Beta-myrcene synthase TPS15CT (EC 4.2.3.15) (Terpene synthase 15 CT) (CsTPS15CT)	TPS15CT	Cannabis sativa (Hemp) (Marijuana)	PATHWAY: Secondary metabolite biosynthesis; terpenoid biosynthesis. {ECO:0000269|PubMed:31138625}.	diterpenoid biosynthetic process [GO:0016102]	chloroplast [GO:0009507]	magnesium ion binding [GO:0000287]; terpene synthase activity [GO:0010333]	SUBCELLULAR LOCATION: Plastid, chloroplast {ECO:0000255}.	FUNCTION: Involved in monoterpene (C10) olefins biosynthesis, constituants of cannabinoids and terpenoids-rich resins (PubMed:31138625). Catalyzes strictly the conversion of (2E)-geranyl diphosphate to beta-myrcene (PubMed:31138625). {ECO:0000269|PubMed:31138625}.
A0A7J6EK66	DXS1_CANSA	1-deoxy-D-xylulose-5-phosphate synthase 1, chloroplastic (CsDXS1) (EC 2.2.1.7)	DXS1 F8388_013646 G4B88_007774	Cannabis sativa (Hemp) (Marijuana)	PATHWAY: Metabolic intermediate biosynthesis; 1-deoxy-D-xylulose 5-phosphate biosynthesis; 1-deoxy-D-xylulose 5-phosphate from D-glyceraldehyde 3-phosphate and pyruvate: step 1/1. {ECO:0000250|UniProtKB:P77488}.	1-deoxy-D-xylulose 5-phosphate biosynthetic process [GO:0052865]; chlorophyll biosynthetic process [GO:0015995]; terpenoid biosynthetic process [GO:0016114]; thiamine biosynthetic process [GO:0009228]	chloroplast [GO:0009507]	1-deoxy-D-xylulose-5-phosphate synthase activity [GO:0008661]; metal ion binding [GO:0046872]	SUBCELLULAR LOCATION: Plastid, chloroplast {ECO:0000255}.	FUNCTION: Catalyzes the acyloin condensation reaction between C atoms 2 and 3 of pyruvate and glyceraldehyde 3-phosphate to yield 1-deoxy-D-xylulose-5-phosphate (DXP). {ECO:0000250|UniProtKB:P77488}.
A0A7J6G7L9	DXR_CANSA	1-deoxy-D-xylulose-5-phosphate reductoisomerase, chloroplastic (CsDXR) (EC 1.1.1.267)	DXR G4B88_022923	Cannabis sativa (Hemp) (Marijuana)	PATHWAY: Isoprenoid biosynthesis; isopentenyl diphosphate biosynthesis via DXP pathway; isopentenyl diphosphate from 1-deoxy-D-xylulose 5-phosphate: step 1/6. {ECO:0000250|UniProtKB:Q9XFS9}.	isopentenyl diphosphate biosynthetic process, methylerythritol 4-phosphate pathway involved in terpenoid biosynthetic process [GO:0051484]	chloroplast stroma [GO:0009570]	1-deoxy-D-xylulose-5-phosphate reductoisomerase activity [GO:0030604]; manganese ion binding [GO:0030145]; NADPH binding [GO:0070402]	SUBCELLULAR LOCATION: Plastid, chloroplast stroma {ECO:0000250|UniProtKB:Q9XFS9}.	FUNCTION: Enzyme of the plastid non-mevalonate pathway for isoprenoid biosynthesis that catalyzes the NADPH-dependent rearrangement and reduction of 1-deoxy-D-xylulose-5-phosphate (DXP) to 2-C-methyl-D-erythritol 4-phosphate (MEP). Required for chloroplast development. {ECO:0000250|UniProtKB:Q9XFS9}.
A0A7J6H013	HMGR1_CANSA	3-hydroxy-3-methylglutaryl coenzyme A reductase 1 (CsHMGR1) (HMG-CoA reductase 1) (EC 1.1.1.34)	HMGR1 F8388_012541	Cannabis sativa (Hemp) (Marijuana)	PATHWAY: Metabolic intermediate biosynthesis; (R)-mevalonate biosynthesis; (R)-mevalonate from acetyl-CoA: step 3/3. {ECO:0000250|UniProtKB:A0A0A1C3I2}.	coenzyme A metabolic process [GO:0015936]; isoprenoid biosynthetic process [GO:0008299]; sterol biosynthetic process [GO:0016126]	chloroplast membrane [GO:0031969]; endoplasmic reticulum membrane [GO:0005789]; peroxisomal membrane [GO:0005778]	hydroxymethylglutaryl-CoA reductase (NADPH) activity [GO:0004420]	SUBCELLULAR LOCATION: Endoplasmic reticulum membrane {ECO:0000250|UniProtKB:A0A0A1C3I2}; Multi-pass membrane protein {ECO:0000255}. Plastid, chloroplast membrane {ECO:0000250|UniProtKB:A0A0A1C3I2}; Multi-pass membrane protein {ECO:0000255}. Peroxisome membrane {ECO:0000250|UniProtKB:A0A0A1C3I2}; Multi-pass membrane protein {ECO:0000255}.	FUNCTION: Catalyzes the synthesis of mevalonate, the specific precursor of all isoprenoid compounds present in plants (By similarity). Component of the triterpene saponins (e.g. ginsenosides or panaxosides) and phytosterols biosynthetic pathways (By similarity). Promotes triterpenes accumulation in roots (By similarity). {ECO:0000250|UniProtKB:A0A0A1C3I2, ECO:0000250|UniProtKB:P14891}.
A0A7J6HK32	TS9FN_CANSA	Beta-caryophyllene synthase TPS9FN (EC 4.2.3.57) (Alpha-humulene synthase TPS9FN) (EC 4.2.3.104) (Terpene synthase 9FN) (CsTPS9FN)	TPS9FN F8388_008713 F8388_017921 G4B88_017076 G4B88_025071	Cannabis sativa (Hemp) (Marijuana)	PATHWAY: Secondary metabolite biosynthesis; terpenoid biosynthesis. {ECO:0000269|PubMed:28355238}.	diterpenoid biosynthetic process [GO:0016102]		magnesium ion binding [GO:0000287]; terpene synthase activity [GO:0010333]		FUNCTION: Involved in sesquiterpene olefins biosynthesis, constituants of cannabinoids and terpenoids-rich resins (PubMed:28355238). Catalyzes mainly the conversion of (2E)-farnesyl diphosphate to beta-caryophyllene and alpha-humulene (PubMed:28355238). Can also use (2E)-geranyl diphosphate as substrate with low efficiency (PubMed:28355238). {ECO:0000269|PubMed:28355238}.
A0A803NI27	HMGR2_CANSA	3-hydroxy-3-methylglutaryl coenzyme A reductase (CsHMGR2) (HMG-CoA reductase) (EC 1.1.1.34)	HMGR2 F8388_007848 G4B88_000500 G4B88_004204	Cannabis sativa (Hemp) (Marijuana)	PATHWAY: Metabolic intermediate biosynthesis; (R)-mevalonate biosynthesis; (R)-mevalonate from acetyl-CoA: step 3/3. {ECO:0000250|UniProtKB:A0A0A1C3I2}.	coenzyme A metabolic process [GO:0015936]; isoprenoid biosynthetic process [GO:0008299]; sterol biosynthetic process [GO:0016126]	chloroplast membrane [GO:0031969]; endoplasmic reticulum membrane [GO:0005789]; peroxisomal membrane [GO:0005778]	hydroxymethylglutaryl-CoA reductase (NADPH) activity [GO:0004420]	SUBCELLULAR LOCATION: Endoplasmic reticulum membrane {ECO:0000250|UniProtKB:A0A0A1C3I2}; Multi-pass membrane protein {ECO:0000255}. Plastid, chloroplast membrane {ECO:0000250|UniProtKB:A0A0A1C3I2}; Multi-pass membrane protein {ECO:0000255}. Peroxisome membrane {ECO:0000250|UniProtKB:A0A0A1C3I2}; Multi-pass membrane protein {ECO:0000255}.	FUNCTION: Catalyzes the synthesis of mevalonate, the specific precursor of all isoprenoid compounds present in plants (By similarity). Component of the triterpene saponins (e.g. ginsenosides or panaxosides) and phytosterols biosynthetic pathways (By similarity). Promotes triterpenes accumulation in roots (By similarity). {ECO:0000250|UniProtKB:A0A0A1C3I2, ECO:0000250|UniProtKB:P14891}.
A0A803PDZ0	DXS2_CANSA	1-deoxy-D-xylulose-5-phosphate synthase 2, chloroplastic (CsDXS2) (EC 2.2.1.7)	DXS2 F8388_005052 G4B88_017673	Cannabis sativa (Hemp) (Marijuana)	PATHWAY: Metabolic intermediate biosynthesis; 1-deoxy-D-xylulose 5-phosphate biosynthesis; 1-deoxy-D-xylulose 5-phosphate from D-glyceraldehyde 3-phosphate and pyruvate: step 1/1. {ECO:0000250|UniProtKB:P77488}.	1-deoxy-D-xylulose 5-phosphate biosynthetic process [GO:0052865]; terpenoid biosynthetic process [GO:0016114]; thiamine biosynthetic process [GO:0009228]	chloroplast [GO:0009507]	1-deoxy-D-xylulose-5-phosphate synthase activity [GO:0008661]; metal ion binding [GO:0046872]	SUBCELLULAR LOCATION: Plastid, chloroplast {ECO:0000255}.	FUNCTION: Catalyzes the acyloin condensation reaction between C atoms 2 and 3 of pyruvate and glyceraldehyde 3-phosphate to yield 1-deoxy-D-xylulose-5-phosphate (DXP). {ECO:0000250|UniProtKB:P77488}.
A6P6W0	CASL1_CANSA	Cannabidiolic acid synthase-like 1	CBDAS2	Cannabis sativa (Hemp) (Marijuana)			extracellular region [GO:0005576]	FAD binding [GO:0071949]; oxidoreductase activity [GO:0016491]	SUBCELLULAR LOCATION: Secreted {ECO:0000250}.	FUNCTION: Has no cannabidiolic acid synthase activity. {ECO:0000269|PubMed:17544411}.
A6P6W1	CASL2_CANSA	Cannabidiolic acid synthase-like 2	CBDAS3	Cannabis sativa (Hemp) (Marijuana)			extracellular region [GO:0005576]	FAD binding [GO:0071949]; oxidoreductase activity [GO:0016491]	SUBCELLULAR LOCATION: Secreted {ECO:0000250}.	FUNCTION: Has no cannabidiolic acid synthase activity. {ECO:0000269|PubMed:17544411}.
P00053	CYC_CANSA	Cytochrome c		Cannabis sativa (Hemp) (Marijuana)		mitochondrial electron transport, cytochrome c to oxygen [GO:0006123]; mitochondrial electron transport, ubiquinol to cytochrome c [GO:0006122]	mitochondrial intermembrane space [GO:0005758]	electron transfer activity [GO:0009055]; heme binding [GO:0020037]; metal ion binding [GO:0046872]	SUBCELLULAR LOCATION: Mitochondrion intermembrane space. Note=Loosely associated with the inner membrane.	FUNCTION: Electron carrier protein. The oxidized form of the cytochrome c heme group can accept an electron from the heme group of the cytochrome c1 subunit of cytochrome reductase. Cytochrome c then transfers this electron to the cytochrome oxidase complex, the final protein carrier in the mitochondrial electron-transport chain.
Q8RVK9	CHS_CANSA	Naringenin-chalcone synthase (EC 2.3.1.74)	CHS CAN1069	Cannabis sativa (Hemp) (Marijuana)		cannabinoid biosynthetic process [GO:1901696]; chalcone biosynthetic process [GO:0009715]; polyketide biosynthetic process [GO:0030639]	polyketide synthase complex [GO:0034081]	naringenin-chalcone synthase activity [GO:0016210]	SUBCELLULAR LOCATION: Cytoplasm {ECO:0000305}.	FUNCTION: Chalcone synthase that can also use isovaleryl-CoA, isobutyryl-CoA or hexanoyl-CoA as substrates, but that is unable to produce olivetol or olivetolic acid.
A0A7J6FUX2	GGR2_CANSA	Heterodimeric geranylgeranyl pyrophosphate synthase small subunit 2, chloroplastic (CsGPPS.ssu2) (GPPS small subunit 2) (Geranylgeranyl pyrophosphate reductase GPPSsu 2)	GPPS.ssu2 F8388_004192 G4B88_004816	Cannabis sativa (Hemp) (Marijuana)		isoprenoid biosynthetic process [GO:0008299]	chloroplast thylakoid membrane [GO:0009535]	metal ion binding [GO:0046872]; prenyltransferase activity [GO:0004659]	SUBCELLULAR LOCATION: Plastid, chloroplast thylakoid membrane {ECO:0000250|UniProtKB:Q39108}; Peripheral membrane protein {ECO:0000250|UniProtKB:Q39108}.	FUNCTION: Heterodimeric geranyl(geranyl)-diphosphate (GPP) synthase small subunit (By similarity). The small subunit alone is inactive in vitro while the large subunit GGPPS1 catalyzes mainly the production of geranygeranyl-diphosphate in vitro (By similarity). Upon association of the two subunits, the product profile changes and the production of gerany-diphosphate is strongly increased (By simi…
C6KI62	CHSL1_CANSA	Chalcone synthase-like protein 1 (EC 2.3.1.-)	CAN383	Cannabis sativa (Hemp) (Marijuana)		polyketide biosynthetic process [GO:0030639]	cytoplasm [GO:0005737]	acyltransferase activity, transferring groups other than amino-acyl groups [GO:0016747]	SUBCELLULAR LOCATION: Cytoplasm {ECO:0000305}.	FUNCTION: Chalcone synthase that may use malonyl-CoA and hexanoyl-CoA as substrates but without producing olivetol or olivetolic acid. {ECO:0000269|PubMed:19581347}.
F1LKH5	PKSF3_CANSA	Polyketide synthase 3 (EC 2.3.1.-)	PKSF3	Cannabis sativa (Hemp) (Marijuana)		polyketide biosynthetic process [GO:0030639]	cytoplasm [GO:0005737]	acyltransferase activity, transferring groups other than amino-acyl groups [GO:0016747]	SUBCELLULAR LOCATION: Cytoplasm {ECO:0000305}.	FUNCTION: Polyketide synthase responsible for the biosynthesis of secondary metabolites. {ECO:0000250}.
F1LKH6	PKSG1_CANSA	Polyketide synthase 1 (EC 2.3.1.-)	PKSG1	Cannabis sativa (Hemp) (Marijuana)		polyketide biosynthetic process [GO:0030639]	cytoplasm [GO:0005737]	acyltransferase activity, transferring groups other than amino-acyl groups [GO:0016747]	SUBCELLULAR LOCATION: Cytoplasm {ECO:0000305}.	FUNCTION: Polyketide synthase responsible for the biosynthesis of secondary metabolites. {ECO:0000250}.
F1LKH7	PKSG2_CANSA	Polyketide synthase 2 (EC 2.3.1.-)	PKSG2	Cannabis sativa (Hemp) (Marijuana)		polyketide biosynthetic process [GO:0030639]	cytoplasm [GO:0005737]	acyltransferase activity, transferring groups other than amino-acyl groups [GO:0016747]	SUBCELLULAR LOCATION: Cytoplasm {ECO:0000305}.	FUNCTION: Polyketide synthase responsible for the biosynthesis of secondary metabolites. {ECO:0000250}.
F1LKH8	PKSG4_CANSA	Polyketide synthase 4 (EC 2.3.1.-)	PKSG4	Cannabis sativa (Hemp) (Marijuana)		polyketide biosynthetic process [GO:0030639]	cytoplasm [GO:0005737]	acyltransferase activity, transferring groups other than amino-acyl groups [GO:0016747]	SUBCELLULAR LOCATION: Cytoplasm {ECO:0000305}.	FUNCTION: Polyketide synthase responsible for the biosynthesis of secondary metabolites. {ECO:0000250}.
F1LKH9	PKSG5_CANSA	Polyketide synthase 5 (EC 2.3.1.-)	PKSG5	Cannabis sativa (Hemp) (Marijuana)		polyketide biosynthetic process [GO:0030639]	cytoplasm [GO:0005737]	acyltransferase activity, transferring groups other than amino-acyl groups [GO:0016747]	SUBCELLULAR LOCATION: Cytoplasm {ECO:0000305}.	FUNCTION: Polyketide synthase responsible for the biosynthesis of secondary metabolites. {ECO:0000250}.
P86838	NLTP_CANSA	Non-specific lipid-transfer protein (LTP) (allergen Can s 3)		Cannabis sativa (Hemp) (Marijuana)				lipid binding [GO:0008289]		FUNCTION: Plant non-specific lipid-transfer proteins transfer phospholipids as well as galactolipids across membranes. May play a role in wax or cutin deposition in the cell walls of expanding epidermal cells and certain secretory tissues (By similarity). {ECO:0000250|UniProtKB:P81402}.
Q95BY0	MATK_CANSA	Maturase K (Intron maturase)	matK	Cannabis sativa (Hemp) (Marijuana)		mRNA processing [GO:0006397]; RNA splicing [GO:0008380]; tRNA processing [GO:0008033]	chloroplast [GO:0009507]	RNA binding [GO:0003723]	SUBCELLULAR LOCATION: Plastid, chloroplast.	FUNCTION: Usually encoded in the trnK tRNA gene intron. Probably assists in splicing its own and other chloroplast group II introns. {ECO:0000255|HAMAP-Rule:MF_01390}.
