# Supplementary material for: Effects of Cannabidiol Oil on Anesthetic Requirements in Cats: MAC Determination and Serum Profiling via Nanoscale Liquid Chromatography–Tandem Mass Spectrometry
Source: Animals (Basel). 2025 May 12;15(10):1393. doi: 10.3390/ani15101393 (PMC12108486; doi:10.3390/ani15101393)
Supplement: Supplementary file 1 [file animals-15-01393-s001.zip › Supplement Table S2.xlsx]

## Sheet: Sheet1
Entry	Entry Name	Protein names	Gene Names	Organism	Gene Ontology (biological process)	Gene Ontology (cellular component)	Gene Ontology (molecular function)	T: Peptide sequences	N: Peptides	N: Sequence coverage [%]	N: Q-value	N: Score	Intensity Aston-T0_1	Intensity Aston-T0_2	Intensity Aston-T0_3	Intensity Aston-T30_1	Intensity Aston-T30_2	Intensity Aston-T30_3	Intensity Bella-T0_1	Intensity Bella-T0_2	Intensity Bella-T0_3	Intensity Bella-T30_1	Intensity Bella-T30_2	Intensity Bella-T30_3	Intensity Bengal-T0_1	Intensity Bengal-T0_2	Intensity Bengal-T0_3	Intensity Bengal-T30_1	Intensity Bengal-T30_2	Intensity Bengal-T30_3	Intensity Borneo-T0_1	Intensity Borneo-T0_2	Intensity Borneo-T0_3	Intensity Borneo-T30_1	Intensity Borneo-T30_2	Intensity Borneo-T30_3	Intensity cheetah-T0_1	Intensity cheetah-T0_2	Intensity cheetah-T0_3	Intensity cheetah-T30_1	Intensity cheetah-T30_2	Intensity cheetah-T30_3	Intensity Chi-T0_1	Intensity Chi-T0_2	Intensity Chi-T0_3	Intensity Chi-T30_1	Intensity Chi-T30_2	Intensity Chi-T30_3	Intensity Fakthong-T0_1
A0A088MER7	A0A088MER7_CANSA	Delta 15 desaturase	FAD3A F8388_011711 G4B88_009515	Cannabis sativa (Hemp) (Marijuana)	unsaturated fatty acid biosynthetic process [GO:0006636]	chloroplast envelope [GO:0009941]; membrane [GO:0016020]	omega-3 fatty acid desaturase activity [GO:0042389]; oxidoreductase activity, acting on paired donors, with oxidation of a pair of donors resulting in the reduction of molecular oxygen to two molecules of water [GO:0016717]	AAIPKHCWVKNPWR;AAKPVLGKYYR;YYREPRK	3	7.3	0	323.31	0	0	7.81686	0	0	0	0	0	0	0	0	0	0	0	0	0	0	0	6.28131	6.78437	0	0	0	0	0	7.6074	0	0	0	7.07852	0	7.40173	0	6.10339	0	0	0
A0A088MFF4	A0A088MFF4_CANSA	Delta 12 desaturase	FAD2A	Cannabis sativa (Hemp) (Marijuana)	lipid metabolic process [GO:0006629]	membrane [GO:0016020]	oxidoreductase activity [GO:0016491]	AVKPILGEYYR;GAGGRMPEAK;GVFWYKNK;YLNNPPGR	4	9.6	1.0906	323.31	0	0	0	0	0	0	0	0	0	0	0	0	0	0	0	0	0	0	0	0	0	0	0	0	0	0	0	0	0	0	0	0	0	0	0	0	0
A0A090CXP9	A0A090CXP9_CANSA	Edestin 2	ede2A	Cannabis sativa (Hemp) (Marijuana)			nutrient reservoir activity [GO:0045735]	AMPDDVLANAFQTSR;LRQNIDRPSQADIFNPRGGR	2	7.1	0.99743	-17.833	0	0	0	0	0	0	0	0	0	0	0	0	0	0	0	0	0	0	0	0	0	0	9.40926	0	0	0	0	0	0	0	0	0	0	0	0	0	0
A0A0B4SX31	A0A0B4SX31_CANSA	Ribulose bisphosphate carboxylase large chain (EC 4.1.1.39)	rbcL	Cannabis sativa (Hemp) (Marijuana)	photorespiration [GO:0009853]; reductive pentose-phosphate cycle [GO:0019253]	chloroplast [GO:0009507]	magnesium ion binding [GO:0000287]; monooxygenase activity [GO:0004497]; ribulose-bisphosphate carboxylase activity [GO:0016984]	IPTSYTKTFQGPPHGIQVERDK;NHGIHFR;NHGIHFRVLAK;SRGIYFT	4	12.8	1.0746	323.31	0	0	0	0	0	0	0	7.59126	0	0	0	0	0	0	0	0	0	0	0	0	0	0	0	0	0	0	0	0	0	0	0	0	0	0	0	0	0
A0A0E3TIL5	A0A0E3TIL5_CANSA	Cannabidiolic acid synthase		Cannabis sativa (Hemp) (Marijuana)			FAD binding [GO:0071949]; oxidoreductase activity [GO:0016491]	AGILYELWYICSWEKQEDNEK;DLDIGINDPK;FTSDTTPKPLVIVTPSHVSHIQGTILCSK;HLNWIRNIYNFMTPYVSK;HLNWIRNIYNFMTPYVSKNSR;KVGLQIRTR;NEQSIPPLPR	7	18.4	1.0002	4.2256	0	0	0	0	9.18336	0	0	0	0	0	0	0	0	0	0	0	0	0	0	0	0	0	0	0	0	0	0	0	0	0	0	0	0	0	0	0	0
A0A0M3ULW1	A0A0M3ULW1_CANSA	ATP synthase subunit 9, mitochondrial	atp9	Cannabis sativa (Hemp) (Marijuana)	proton motive force-driven ATP synthesis [GO:0015986]	mitochondrial proton-transporting ATP synthase complex, coupling factor F(o) [GO:0000276]	lipid binding [GO:0008289]; proton transmembrane transporter activity [GO:0015078]	KTSVNPWR	1	6.2	0.99605	-9.5218	0	0	0	0	0	0	0	0	0	0	0	0	0	0	0	0	0	0	0	0	0	0	0	0	0	0	0	0	0	0	0	0	0	0	0	0	0
A0A0M3ULW5	A0A0M3ULW5_CANSA	Ribosomal protein L2 (Rpl2)	rpl2	Cannabis sativa (Hemp) (Marijuana)	mitochondrial translation [GO:0032543]	mitochondrial large ribosomal subunit [GO:0005762]	RNA binding [GO:0003723]; structural constituent of ribosome [GO:0003735]	AALSWQSFR;IEYDPNRSSR;NTFSLCEVR	3	8.3	1.1165	323.31	0	0	8.37947	8.36588	0	0	0	0	0	0	0	9.84739	8.67076	0	0	0	7.86344	7.51743	0	0	7.83308	0	0	0	0	0	0	0	9.82316	0	0	0	0	0	0	0	0
A0A0M3ULW7	A0A0M3ULW7_CANSA	Ribosomal protein S19	rps19	Cannabis sativa (Hemp) (Marijuana)	ribosomal small subunit assembly [GO:0000028]; translation [GO:0006412]	cytosolic small ribosomal subunit [GO:0022627]; mitochondrion [GO:0005739]	RNA binding [GO:0003723]; structural constituent of ribosome [GO:0003735]	TNIGPGR;TNIGPGRKR;TPVRCKITEEK	3	21.3	1.1151	323.31	0	0	0	0	0	6.76381	0	0	0	0	0	0	0	0	0	0	0	0	0	0	0	0	0	0	0	0	0	0	0	0	0	0	0	0	0	0	0
A0A0M3UM22	A0A0M3UM22_CANSA	Small ribosomal subunit protein uS3m (Ribosomal protein S3, mitochondrial)	rps3	Cannabis sativa (Hemp) (Marijuana)	translation [GO:0006412]	mitochondrion [GO:0005739]; ribonucleoprotein complex [GO:1990904]; ribosome [GO:0005840]	RNA binding [GO:0003723]; structural constituent of ribosome [GO:0003735]	CFLPKKSR;DKVMELIEK;EKQNEIR;EKSRPGK;FSDYYYGK;KGVEGIRICCSGR;LDDREKQNEIR;LVYQDVNLR;TFIHFFLPR;VESIRLDDREK	10	14.4	1.1348	323.31	0	0	0	0	0	0	0	12.1497	0	0	12.2208	0	0	0	0	0	0	0	0	0	0	0	0	0	8.35553	0	0	0	0	0	0	0	0	0	0	0	0
A0A0M4QYJ0	A0A0M4QYJ0_CANSA	Ribosomal protein S10	rps10	Cannabis sativa (Hemp) (Marijuana)	translation [GO:0006412]	mitochondrion [GO:0005739]; small ribosomal subunit [GO:0015935]	structural constituent of ribosome [GO:0003735]	ENSRDCF;KIGLPESR;LYLELNMK;TTTKIRIVIR	4	30.3	1.1338	323.31	0	0	0	0	0	0	0	0	0	0	0	6.13042	7.30952	0	12.2353	0	0	0	0	0	0	0	0	0	0	0	0	6.69251	0	0	0	0	6.75355	0	0	0	0
A0A0M4R4M4	A0A0M4R4M4_CANSA	Cytochrome c oxidase subunit 2	cox2	Cannabis sativa (Hemp) (Marijuana)	ATP synthesis coupled electron transport [GO:0042773]	mitochondrial inner membrane [GO:0005743]; respirasome [GO:0070469]	copper ion binding [GO:0005507]; cytochrome-c oxidase activity [GO:0004129]	CDAVPGR;ILVRALWHFHYQK	2	7.7	1.0056	323.31	0	0	0	0	11.0792	0	0	0	0	0	0	0	0	0	0	0	0	0	0	7.45179	0	0	14.651	0	0	0	0	0	0	0	0	0	0	0	11.1667	0	0
A0A0M4R4N3	A0A0M4R4N3_CANSA	NADH dehydrogenase subunit 9	nad9	Cannabis sativa (Hemp) (Marijuana)		mitochondrial respiratory chain complex I [GO:0005747]	NADH dehydrogenase (ubiquinone) activity [GO:0008137]	RRFEVIYNLLSTR;YDDPEKR;YNSRIRVQTSADEVTR;YSWETFPK	4	23.2	0.99755	-9.6604	0	0	0	0	0	0	0	0	0	0	0	0	0	0	0	0	0	0	8.5281	0	0	0	0	0	0	0	0	0	0	0	0	0	0	0	0	0	0
A0A0M4R4P3	A0A0M4R4P3_CANSA	Succinate dehydrogenase subunit 4	sdh4	Cannabis sativa (Hemp) (Marijuana)	mitochondrial electron transport, succinate to ubiquinone [GO:0006121]; tricarboxylic acid cycle [GO:0006099]	mitochondrial respiratory chain complex II, succinate dehydrogenase complex (ubiquinone) [GO:0005749]		ITAAFLLPLIIIYK;VLAFCRR	2	11.7	1.006	323.31	0	0	0	0	0	0	0	0	0	0	0	0	0	0	0	0	0	0	0	0	0	0	0	8.08028	8.53376	0	0	0	12.5505	0	0	0	0	0	0	0	0
A0A0M4RVQ0	A0A0M4RVQ0_CANSA	Small ribosomal subunit protein uS12m	rps12	Cannabis sativa (Hemp) (Marijuana)	translation [GO:0006412]	mitochondrion [GO:0005739]; small ribosomal subunit [GO:0015935]	structural constituent of ribosome [GO:0003735]	HGREEKR	1	5.6	1.0174	323.31	0	0	0	0	0	0	0	0	0	0	0	0	0	0	0	0	0	0	0	0	0	0	0	0	0	0	0	0	0	0	0	0	0	0	0	0	0
A0A0M4S7M8	A0A0M4S7M8_CANSA	NADH dehydrogenase subunit 7	nad7	Cannabis sativa (Hemp) (Marijuana)	mitochondrial electron transport, NADH to ubiquinone [GO:0006120]	chloroplast thylakoid membrane [GO:0009535]; mitochondrial respiratory chain complex I [GO:0005747]	NAD binding [GO:0051287]; oxidoreductase activity, acting on NAD(P)H [GO:0016651]; quinone binding [GO:0048038]	EKLLEFYER;GDCYDRYCIR	2	4.8	1.0174	323.31	0	0	0	0	0	0	0	0	0	0	0	0	0	0	0	0	0	0	5.95396	0	0	0	0	0	0	0	0	0	0	0	0	0	0	0	0	0	0
A0A0M5M1Z3	A0A0M5M1Z3_CANSA	ATP synthase subunit alpha	atp1 G4B88_002322	Cannabis sativa (Hemp) (Marijuana)	actin filament bundle assembly [GO:0051017]; actin filament capping [GO:0051693]	mitochondrial proton-transporting ATP synthase, catalytic core [GO:0005754]	actin filament binding [GO:0051015]; ADP binding [GO:0043531]; ATP binding [GO:0005524]; proton-transporting ATP synthase activity, rotational mechanism [GO:0046933]	APGIIERK;AVDSLVPIGR;GALSDHERRR;GIRPAINVGLSVSR;LTEVLKQPQYAPLPIEK;QAVAYRQMSLLLR;SVHEPMQTGLKAVDSLVPIGR;TAIAIDTILNQK;VGSAAQLK;VYGLNEIQAGEMVEFASGVK	10	24.2	1.0239	323.31	9.86182	9.10999	9.52881	8.55152	11.4922	0	11.6965	11.0324	10.9358	10.3288	10.5397	10.7016	8.78653	9.27053	9.51578	6.63262	0	0	0	9.87715	9.15053	0	0	0	0	8.4168	0	0	0	0	8.94155	8.6674	9.04576	8.29659	9.66213	8.14144	9.9901
A0A0M5M1Z5	A0A0M5M1Z5_CANSA	Ribosomal protein L10	rpl10 G4B88_002325	Cannabis sativa (Hemp) (Marijuana)		mitochondrion [GO:0005739]; ribosome [GO:0005840]		PFGRSSLQR;TLFRPSCCETGKKK	2	15.2	1.0078	323.31	0	0	0	0	0	0	0	0	0	0	0	0	0	0	0	0	0	0	0	0	0	0	0	0	0	0	0	0	0	0	0	0	0	0	0	0	0
A0A0M5M201	A0A0M5M201_CANSA	Small ribosomal subunit protein uS13m (Ribosomal protein S13, mitochondrial)	rps13	Cannabis sativa (Hemp) (Marijuana)	translation [GO:0006412]	mitochondrion [GO:0005739]; small ribosomal subunit [GO:0015935]	RNA binding [GO:0003723]; structural constituent of ribosome [GO:0003735]	IKELTKYQIDK;LISISCYR;LISISCYRGIR	3	19	1.008	323.31	0	0	0	0	0	0	0	0	0	0	0	0	0	0	0	0	0	0	0	0	0	0	0	0	0	0	0	0	0	5.89792	0	0	0	0	0	0	0
A0A0M5M254	A0A0M5M254_CANSA	MatR (Maturase)	matR F8388_018562 G4B88_002348	Cannabis sativa (Hemp) (Marijuana)	homing of group II introns [GO:0006315]; mitochondrial mRNA processing [GO:0090615]	mitochondrion [GO:0005739]	RNA-directed DNA polymerase activity [GO:0003964]	CFHTIDRHR;CNNNWAMRDLIK;DLIKYCK;DLIKYCKR;EHSTTSLV;SFQRKAAFHSLVSSWHTPR;SGMSVRK;STVEFPGTVIREVPPR;TTPIQFLR;WFLEFDIR	10	14	1.0096	323.31	0	0	0	0	6.07185	0	0	6.41704	0	0	0	0	0	0	0	7.4353	0	0	0	0	0	0	0	0	0	0	0	0	0	0	0	0	0	0	0	0	0
A0A0M5M463	A0A0M5M463_CANSA	NADH-ubiquinone oxidoreductase chain 6 (EC 7.1.1.2)	nad6	Cannabis sativa (Hemp) (Marijuana)		mitochondrial membrane [GO:0031966]; respirasome [GO:0070469]	NADH dehydrogenase (ubiquinone) activity [GO:0008137]	NPVHSVLFPIPVFR;QDVFRRNAIDFR;YTVYAGK	3	16.1	1.0521	323.31	0	0	0	0	5.33739	0	0	0	0	0	0	0	5.02481	0	0	0	0	0	0	0	0	0	0	0	0	0	0	0	12.2629	0	0	0	0	0	0	0	0
A0A0M5M7P7	A0A0M5M7P7_CANSA	Cytochrome b	cob	Cannabis sativa (Hemp) (Marijuana)	mitochondrial electron transport, ubiquinol to cytochrome c [GO:0006122]	mitochondrial respiratory chain complex III [GO:0005750]	metal ion binding [GO:0046872]; ubiquinol-cytochrome-c reductase activity [GO:0008121]	GLYHASYSSPR;IAFYPYFYVK	2	5.3	1.0509	323.31	0	0	0	0	0	0	0	0	0	0	0	0	0	0	0	0	0	0	0	0	0	0	0	0	0	0	0	0	0	0	0	0	0	0	0	0	0
A0A0Y0UU16	A0A0Y0UU16_CANSA	ATP-dependent Clp protease proteolytic subunit (EC 3.4.21.92) (Endopeptidase Clp)	clpP	Cannabis sativa (Hemp) (Marijuana)	protein quality control for misfolded or incompletely synthesized proteins [GO:0006515]	chloroplast stroma [GO:0009570]; endopeptidase Clp complex [GO:0009368]	ATP-dependent peptidase activity [GO:0004176]; ATPase binding [GO:0051117]; serine-type endopeptidase activity [GO:0004252]	LAFPHAR	1	3.6	1.1596	323.31	0	9.3977	0	0	0	0	0	0	0	0	0	0	0	0	0	0	0	0	0	0	0	0	0	0	0	0	0	0	0	0	0	0	0	0	0	0	0
A0A109RU32	A0A109RU32_CANSA	Small ribosomal subunit protein uS12c	rps12	Cannabis sativa (Hemp) (Marijuana)	translation [GO:0006412]	chloroplast [GO:0009507]; small ribosomal subunit [GO:0015935]	rRNA binding [GO:0019843]; structural constituent of ribosome [GO:0003735]	PTIQQLIR	1	6.8	0.99758	-9.6604	0	0	0	0	0	0	0	0	0	0	0	0	0	0	0	0	0	0	0	0	0	0	0	0	0	0	0	0	0	0	0	0	0	0	0	0	0
A0A126WZC3	A0A126WZC3_CANSA	Putative LOV domain-containing protein		Cannabis sativa (Hemp) (Marijuana)		cytoplasm [GO:0005737]; nucleus [GO:0005634]	ATP binding [GO:0005524]; blue light photoreceptor activity [GO:0009882]; protein serine/threonine kinase activity [GO:0004674]	ADHHDQQGLSR;ALSESMSRPFR;EVIGRNCR;NSHGGSR;RNSHGGSR;TFSAILNDK;WFRTINWK	7	6.2	1.2904	323.31	0	0	0	0	0	0	0	0	0	0	0	0	0	0	0	0	0	0	0	0	0	0	0	0	0	0	0	0	0	0	0	0	0	0	0	0	0
A0A126WZD3	A0A126WZD3_CANSA	Putative LOV domain-containing protein		Cannabis sativa (Hemp) (Marijuana)	circadian rhythm [GO:0007623]; protein ubiquitination [GO:0016567]; response to blue light [GO:0009637]	cytosol [GO:0005829]; nucleus [GO:0005634]; SCF ubiquitin ligase complex [GO:0019005]	photoreceptor activity [GO:0009881]	CLVEGIEFQGELLNFR;ETCSQQFNQSGK;LARELTTLEAVCWRK;NCRFLQYR;VFEIFTGYR	5	10.5	1.3852	323.31	0	0	0	0	0	0	9.50241	0	0	0	10.7059	0	0	0	0	0	0	0	0	0	0	0	0	0	0	0	0	0	0	0	0	0	0	0	0	0	6.34793
A0A126X0Z7	A0A126X0Z7_CANSA	non-specific serine/threonine protein kinase (EC 2.7.11.1)		Cannabis sativa (Hemp) (Marijuana)		cytoplasm [GO:0005737]; nucleus [GO:0005634]; plasma membrane [GO:0005886]	ATP binding [GO:0005524]; blue light photoreceptor activity [GO:0009882]; protein serine/threonine kinase activity [GO:0004674]	ADHHDQQGLSR;ALSESMSRPFR;CMNPPKLEAPLFETTEK;EVIGRNCR;FPGSIPVSLQAK;GIDLATTLER;HPFFRGVNWALVRCMNPPK;ILSKGEQIGLK;LEAPLFETTEK;NSHGGSR;QLMYRLLHRDPK;RNSHGGSR;TFSAILNDK	13	11.5	1.3902	323.31	0	0	9.98071	10.6985	10.479	0	0	6.92374	0	11.3946	10.7383	8.30405	8.57565	9.5758	11.3923	8.97694	8.99865	8.47865	11.419	10.5188	9.81959	10.7345	10.7823	15.4776	11.0864	8.58357	11.1307	7.10339	0	0	10.4833	10.534	10.4993	0	0	0	7.4307
A0A142EGK8	A0A142EGK8_CANSA	THCA synthase		Cannabis sativa (Hemp) (Marijuana)			FAD binding [GO:0071949]; oxidoreductase activity [GO:0016491]	DLMLTTHFR;FTSDTTPK;KVGLQIRTR;YFGKNFNRLVK	4	6.8	1.382	323.31	0	0	0	0	0	0	0	0	0	0	0	0	0	0	0	0	0	0	0	0	0	0	0	0	0	0	0	0	0	0	0	0	0	0	0	0	0
A0A142EGL4	A0A142EGL4_CANSA	Truncated THCA synthase		Cannabis sativa (Hemp) (Marijuana)		membrane [GO:0016020]	FAD binding [GO:0071949]	DLMLTTHFR;KVGLQIRTR;YDKDLMLTTHFRN	3	7.5	0.99926	4.5534	0	0	0	0	0	0	0	0	0	0	0	0	0	0	0	0	0	0	0	0	0	0	0	0	0	0	0	0	0	0	0	0	0	0	0	0	0
A0A160HS93	A0A160HS93_CANSA	NADH-ubiquinone oxidoreductase chain 5 (EC 7.1.1.2)	nad5	Cannabis sativa (Hemp) (Marijuana)	ATP synthesis coupled electron transport [GO:0042773]; electron transport coupled proton transport [GO:0015990]	mitochondrial respiratory chain complex I [GO:0005747]; plastid [GO:0009536]	NADH dehydrogenase (ubiquinone) activity [GO:0008137]	AATKAMPVNRVGDFGLAPGISGR;AFQTSTFCNRLYSFFNKR;ASAPRNSWISCNMR;GAIEILGPYGISYTFRR;LYSFFNKR;VGDFGLAPGISGR	6	10.9	1.0124	323.31	0	0	3.2308	9.47452	0	9.28297	0	0	0	0	9.64679	9.66494	0	0	0	0	0	0	0	0	10.7812	0	0	9.26763	0	0	0	0	0	10.7841	9.14206	10.7573	0	0	0	0	0
A0A1B4XTL0	A0A1B4XTL0_CANSA	Tetrahydrocannabinolic acid synthase		Cannabis sativa (Hemp) (Marijuana)			FAD binding [GO:0071949]; oxidoreductase activity [GO:0016491]	DLMLTTHFR;EILLDGSAGKK;KVGLQIRTR;YFGKNFNRLVK	4	7.3	1.0007	3.2331	0	0	0	0	0	0	0	0	0	0	0	0	0	0	0	0	0	0	0	0	0	0	0	0	0	0	0	0	0	0	0	0	0	0	0	0	0
A0A1V0IS28	A0A1V0IS28_CANSA	DNA-directed RNA polymerase (EC 2.7.7.6)	rpoC2	Cannabis sativa (Hemp) (Marijuana)	DNA-templated transcription [GO:0006351]	chloroplast [GO:0009507]; DNA-directed RNA polymerase complex [GO:0000428]	DNA binding [GO:0003677]; DNA-directed 5'-3' RNA polymerase activity [GO:0003899]; metal ion binding [GO:0046872]	ASLNTQSFISEASFQETAR;DILFHHR;DVQYSNGIK;ELKPKYQTK;EVLMAERAGLVFHNK;FFCENVCIVKHGPHLK;FIIPFQWIQER;FNEDLAHPTRTR;GLVHCSR;GRIDWLKGLK;INLAKSNICYIRK;NQDIGIGLVNR;SIDSISMNLEK;VIDGTAIK	14	11.3	1.1439	323.31	0	0	0	0	0	2.82808	0	0	0	0	0	0	0	0	0	6.14213	0	0	5.30677	0	0	0	0	0	0	0	0	0	0	0	0	0	0	0	0	0	0
A0A1V0IS32	A0A1V0IS32_CANSA	Maturase K (Intron maturase)	matK	Cannabis sativa (Hemp) (Marijuana)	mRNA processing [GO:0006397]; RNA splicing [GO:0008380]; tRNA processing [GO:0008033]	chloroplast [GO:0009507]	RNA binding [GO:0003723]	AEFQGYLELDR;HKSTVRTFLK;ICRNLFHYYSGASK;IWYLDIFCINDLVNYE;KSISFFSKSNPR;LFLHEYYSWNR;LTSSEGFFER;MAEFQGYLELDR;SILASKDMPLLMNK;SISFFSK;STVRTFLKR	11	19.6	1.2366	323.31	6.75702	7.02203	0	0	0	0	0	0	9.61073	8.54179	0	0	0	0	0	10.6386	0	0	0	6.73985	0	0	0	0	5.6718	0	0	12.3899	12.326	0	0	0	0	5.81629	0	8.86502	0
A0A1V0IS79	A0A1V0IS79_CANSA	Protein TIC 214 (Translocon at the inner envelope membrane of chloroplasts 214)	ycf1	Cannabis sativa (Hemp) (Marijuana)		chloroplast inner membrane [GO:0009706]		AEAWDSIVVVQIIRSLVLVIQSILRK;DFFFSFSAPLK;DIERSWINK;DIIIGSMR;DITIASIQR;EKEVEIYELSK;ENKSTAENKK;GILLIEPVR;IIKELSKINLIFLK;ILICFNSRNQK;INVQVFFYFFESTK;IQNWLWK;IQNWLWKNK;ISINIFLFISNIPR;KQISFFEPIFK;LHMYPQFK;LKFFLWPNYR;LLRFEFEKPLVTILFDSK;NFDEVISK;QISFFEPIFKEIKR;SLILDGLEK;STAENKK;TLFDWMR;VYCLLLR	24	15.5	0.99812	5.2791	0	0	0	0	0	0	13.4269	0	0	0	6.78241	0	0	0	0	0	0	0	5.50074	0	0	0	0	0	0	0	0	0	0	0	0	0	0	0	0	0	0
A0A1V0QSF3	A0A1V0QSF3_CANSA	Terpene synthase		Cannabis sativa (Hemp) (Marijuana)	diterpenoid biosynthetic process [GO:0016102]		magnesium ion binding [GO:0000287]; terpene synthase activity [GO:0010333]	DPKIISASTLLSRFMDDIGSR;EILSSNHDQLK;ELSEIMRWWK;KELSEIMRWWK;LDFNVLQCFHKK;LEPEYLR;LGLSYHFESEIEK;LLLELAK;MVELYFWILGVYYEPKYSR;QERVEELIQVVK;VEELIQVVK;VMLESYEEFEK;VSSSIFEK	13	23.8	1.0009	9.5378	0	0	0	0	0	0	0	0	0	0	0	0	0	0	0	0	0	0	0	0	0	0	0	0	0	0	0	0	0	0	0	0	0	0	0	0	0
A0A1V0QSF4	A0A1V0QSF4_CANSA	Terpene synthase		Cannabis sativa (Hemp) (Marijuana)	diterpenoid biosynthetic process [GO:0016102]		magnesium ion binding [GO:0000287]; terpene synthase activity [GO:0010333]	ISELIINHI;LGEKMDFFR;QFLQNCKNLAR;SESILEEAR	4	6.2	1.2374	323.31	13.0264	0	11.0566	8.76663	0	0	0	0	8.57777	0	14.3287	0	13.4807	13.338	0	0	0	0	0	0	0	0	0	0	0	0	0	5.75785	6.23122	10.0727	0	0	0	0	0	0	8.04565
A0A1V0QSF5	A0A1V0QSF5_CANSA	3-hydroxy-3-methylglutaryl coenzyme A reductase (HMG-CoA reductase) (EC 1.1.1.34)	F8388_007848 G4B88_004204	Cannabis sativa (Hemp) (Marijuana)	coenzyme A metabolic process [GO:0015936]; isoprenoid biosynthetic process [GO:0008299]; sterol biosynthetic process [GO:0016126]	endoplasmic reticulum membrane [GO:0005789]; peroxisomal membrane [GO:0005778]	hydroxymethylglutaryl-CoA reductase (NADPH) activity [GO:0004420]	ALKKAHHNEESPK;APVVRFNTARR;EALQRLTGK;EYCVPMATTEGCLVASTNRGCK;KPAAVNWIEGR;NLTTPTP	6	12.4	1.237	323.31	0	0	14.8745	0	0	0	0	0	0	12.6233	0	0	8.95934	0	0	0	0	0	0	0	0	0	0	0	0	0	0	0	0	9.91433	15.1077	0	0	5.30484	0	15.0558	0
A0A1V0QSF6	A0A1V0QSF6_CANSA	Terpene synthase		Cannabis sativa (Hemp) (Marijuana)	diterpenoid biosynthetic process [GO:0016102]		magnesium ion binding [GO:0000287]; terpene synthase activity [GO:0010333]	EGGDQYTHVGK;EILSSNHDQLK;FEQERNHVLSTVECYMK;LDFNLLQCFHK;LLRQHGLNVSSSIFEKFK;MVELYFWILGVYYEPKYSR;VLLELAK;VMLESYEEFEK;WWKEHEFAK;WWKEHEFAKK	10	20.9	1.2222	323.31	0	0	0	0	0	0	0	0	9.66686	0	0	0	0	0	0	0	0	9.07165	0	0	0	0	0	0	0	0	0	0	0	0	0	0	0	0	0	0	0
A0A1V0QSF9	A0A1V0QSF9_CANSA	Terpene synthase		Cannabis sativa (Hemp) (Marijuana)	diterpenoid biosynthetic process [GO:0016102]		magnesium ion binding [GO:0000287]; terpene synthase activity [GO:0010333]	AFHQFAPSSSLPIWSR;LMVELCKHHLQEAK;LVECFLWQVGVR;TSIITSISKPKSKPKSNLK	4	9.8	0.99886	10.266	0	7.97183	0	0	0	0	0	0	0	0	0	0	0	0	0	0	0	0	0	0	0	0	0	0	0	0	0	0	0	0	0	0	0	0	0	0	0
A0A1V0QSG1	A0A1V0QSG1_CANSA	Terpene synthase		Cannabis sativa (Hemp) (Marijuana)	diterpenoid biosynthetic process [GO:0016102]		magnesium ion binding [GO:0000287]; terpene synthase activity [GO:0010333]	DYINLDDDDDGGDDYSPMFYK;FLQKSWADLCK;HVFSWWESTDMGK;LDFNIVQSIYQDDLK;LLISETWKLINK;TMVNFLWTVGVAFEPHFK;VEKLKEEVR	7	15.5	1.0021	23.49	0	0	0	0	0	0	0	0	0	11.0482	0	0	0	0	0	0	0	0	0	0	0	0	0	0	0	8.32899	0	8.9798	0	0	8.21616	0	0	0	0	0	0
A0A1V0QSG6	A0A1V0QSG6_CANSA	Terpene synthase		Cannabis sativa (Hemp) (Marijuana)	diterpenoid biosynthetic process [GO:0016102]		magnesium ion binding [GO:0000287]; terpene synthase activity [GO:0010333]	ASASVCRYMDDVAGHK;ELSEISRWWK;ISINDSNFK;IVRPTTNYHPSIWGDR;LHPEYLQK;LLRQHGYR;NCMDKLHPEYLQK;WDKNCMDKLHPEYLQK	8	13.2	1.2088	323.31	0	0	0	0	0	0	0	0	0	0	0	0	0	0	0	0	10.5088	0	0	0	0	0	0	0	0	8.34287	0	0	0	0	0	0	0	0	12.4791	0	0
A0A1V0QSG9	A0A1V0QSG9_CANSA	GPPS small subunit		Cannabis sativa (Hemp) (Marijuana)			prenyltransferase activity [GO:0004659]	FIMSSTEEK;QELKYFDGR;SDRILRVIVEFTR;SLSHVPMR;TFGSRGTIDAQYHEKLASR	5	17.8	1.2085	323.31	2.75422	0	0	0	5.35688	0	0	0	0	0	0	0	0	0	12.1447	0	0	0	0	0	0	0	0	0	0	0	0	0	0	0	0	0	0	0	0	2.08447	0
A0A1V0QSH2	A0A1V0QSH2_CANSA	Terpene synthase		Cannabis sativa (Hemp) (Marijuana)	diterpenoid biosynthetic process [GO:0016102]		magnesium ion binding [GO:0000287]; terpene synthase activity [GO:0010333]	DETGKFK;EYGYAVPQEIFNDFKDETGK;EYGYAVPQEIFNDFKDETGKFK;FEPQFSHFRR;HVSRWWEHSK;NGENILEEAR;WFIEEYEK	7	10.7	1.194	323.31	0	0	0	0	0	0	0	0	0	0	0	0	0	0	0	0	0	0	0	0	0	0	0	0	0	9.0877	0	0	0	0	0	0	0	0	0	0	0
A0A1V0QSH3	A0A1V0QSH3_CANSA	Hydroxymethylglutaryl-CoA synthase (HMG-CoA synthase) (EC 2.3.3.10) (3-hydroxy-3-methylglutaryl coenzyme A synthase)		Cannabis sativa (Hemp) (Marijuana)	acetyl-CoA metabolic process [GO:0006084]; ergosterol biosynthetic process [GO:0006696]; farnesyl diphosphate biosynthetic process, mevalonate pathway [GO:0010142]		hydroxymethylglutaryl-CoA synthase activity [GO:0004421]	LEVGSETVIDK;LEVGSETVIDKSK;LMEHRYGGKDFVTNK	3	6.2	0.99647	-9.1453	9.02472	0	0	0	10.3298	0	0	0	0	0	0	0	0	0	0	0	0	0	0	0	9.79523	0	0	9.74633	0	0	0	0	0	0	0	0	0	0	0	0	0
A0A1V0QSH4	A0A1V0QSH4_CANSA	GPPS large subunit		Cannabis sativa (Hemp) (Marijuana)	isoprenoid biosynthetic process [GO:0008299]		farnesyltranstransferase activity [GO:0004311]	ASIFVKTKK;RVRPMLCLSACELVGGK	2	6.6	1.3629	323.31	0	0	0	0	0	0	0	0	0	0	0	0	0	0	0	0	0	0	0	0	0	0	0	0	0	0	0	0	0	0	0	0	0	0	0	0	0
A0A1V0QSH7	A0A1V0QSH7_CANSA	FPPS2		Cannabis sativa (Hemp) (Marijuana)	farnesyl diphosphate biosynthetic process [GO:0045337]	cytoplasm [GO:0005737]	dimethylallyltranstransferase activity [GO:0004161]; geranyltranstransferase activity [GO:0004337]	DPAFEFTDDSR;LNKSIEAHPK	2	6.2	1.3712	323.31	0	0	0	0	0	0	0	0	0	0	0	0	0	0	0	0	0	0	0	0	0	0	0	0	0	0	0	0	0	0	0	0	0	0	0	0	0
A0A1V0QSH8	A0A1V0QSH8_CANSA	phosphomevalonate kinase (EC 2.7.4.2)		Cannabis sativa (Hemp) (Marijuana)	ergosterol biosynthetic process [GO:0006696]; farnesyl diphosphate biosynthetic process, mevalonate pathway [GO:0010142]; isopentenyl diphosphate biosynthetic process, mevalonate pathway [GO:0019287]	peroxisome [GO:0005777]	ATP binding [GO:0005524]; phosphomevalonate kinase activity [GO:0004631]	AVVVSAPGK;DAMLGIR;GVSLEAADPRT;VGSGFDVSSAVYGSHRYVR	4	9.5	1.3471	323.31	0	0	0	0	0	0	0	0	0	0	0	0	0	0	0	0	0	0	0	0	0	0	0	0	0	0	0	0	0	0	0	0	0	0	0	0	0
A0A1V0QSI0	A0A1V0QSI0_CANSA	Mevalonate kinase (MK) (EC 2.7.1.36)		Cannabis sativa (Hemp) (Marijuana)	cholesterol biosynthetic process [GO:0006695]; ergosterol biosynthetic process [GO:0006696]; isopentenyl diphosphate biosynthetic process, mevalonate pathway [GO:0019287]	cytosol [GO:0005829]	ATP binding [GO:0005524]; mevalonate kinase activity [GO:0004496]	ALVAGVSER;IYILVVIVVHHLKPK;IYILVVIVVHHLKPKKSK;QKSEVKVK;VGRNTKALVAGVSER	5	9.9	1.34	323.31	0	0	0	0	0	0	0	0	0	0	0	0	0	0	0	0	0	0	0	8.85699	11.3506	0	0	5.58526	0	0	0	0	0	0	0	0	0	0	0	0	0
A0A3G1SX21	A0A3G1SX21_CANSA	Protein TIC 214 (Translocon at the inner envelope membrane of chloroplasts 214)	ycf1 TIC214	Cannabis sativa (Hemp) (Marijuana)	protein transport [GO:0015031]	chloroplast inner membrane [GO:0009706]		AEAWDSIVVVQIIRSLVLVIQSILRK;ATLETEETDVEIETTSETK;DFFFSFSAPLK;DIERSWINK;DIIIGSMR;DITIASIQR;EKEVEIYELSK;ENKSTAENKK;GILLIEPVR;IIKELSKINLIFLK;ILICFNSRNQK;INVQVFFYFFESTK;IQNWLWK;IQNWLWKNK;ISINIFLFISNIPR;KQISFFEPIFK;LHMYPQFK;LKFFLWPNYR;NFDEVISK;QISFFEPIFKEIKR;SLILDGLEK;STAENKK;TLFDWMR;VYCLLLR;WVGLVLVWIQQNNSIR;YLVAELR	26	13.8	1.0392	323.31	0	0	8.60914	0	0	0	4.01337	0	9.15236	0	0	10.3444	0	12.5085	8.10863	0	0	0	0	8.28983	0	7.26463	0	0	7.19081	10.8647	8.49498	0	0	6.43721	0	5.82652	0	0	0	0	5.65549
A0A3G3ND19	A0A3G3ND19_CANSA	Ribulose bisphosphate carboxylase large chain (EC 4.1.1.39)	rbcL	Cannabis sativa (Hemp) (Marijuana)	photorespiration [GO:0009853]; reductive pentose-phosphate cycle [GO:0019253]	chloroplast [GO:0009507]	magnesium ion binding [GO:0000287]; monooxygenase activity [GO:0004497]; ribulose-bisphosphate carboxylase activity [GO:0016984]	LGLSAKDEGRTVYGGHR;TVYGGHR;VGLDYDKVDWNVYIVLVLRW	3	34.3	1.0012	15.392	0	0	0	0	0	0	13.3547	0	0	0	0	0	0	0	0	0	0	0	0	0	0	0	0	0	0	0	0	0	0	0	0	0	0	0	0	0	0
A0A3G3ND73	A0A3G3ND73_CANSA	Ribulose bisphosphate carboxylase large chain (EC 4.1.1.39)	rbcL	Cannabis sativa (Hemp) (Marijuana)	photorespiration [GO:0009853]; reductive pentose-phosphate cycle [GO:0019253]	chloroplast [GO:0009507]	magnesium ion binding [GO:0000287]; monooxygenase activity [GO:0004497]; ribulose-bisphosphate carboxylase activity [GO:0016984]	GGLDCTK;GGLDCTKDDENVNSQPFMRW;IPTSYTKTFQGPPHGIQVERDK;NYGRAVYECLRGGLDCTK	4	49.1	1.0003	3.5959	0	0	0	0	0	0	0	0	0	0	0	0	0	0	0	0	0	0	0	0	0	0	0	0	0	0	0	0	0	0	0	0	0	0	0	0	0
A0A3G5EA60	A0A3G5EA60_CANSA	Tetrahydrocannabinolic acid synthase		Cannabis sativa (Hemp) (Marijuana)			FAD binding [GO:0071949]; oxidoreductase activity [GO:0016491]	KVGLQIRTR;VDPNTFFRNEQ;YFGKNFNRLVK	3	5.8	1.0308	323.31	0	0	0	0	0	0	0	0	0	0	0	0	0	0	0	0	0	6.90014	0	0	0	0	0	0	0	0	0	0	0	0	0	0	0	0	0	0	0
A0A3G5EA68	A0A3G5EA68_CANSA	Cannabidiolic acid synthase		Cannabis sativa (Hemp) (Marijuana)			FAD binding [GO:0071949]	AGILYELWYICSWEKQEDNEK;DLDIGINDPK;KVGLQIRTR;RISVKNFDR	4	9.6	1.0348	323.31	7.9542	0	0	0	0	5.93178	0	5.64795	0	0	0	0	0	0	0	0	0	0	0	0	0	0	0	0	0	0	0	0	0	0	0	0	0	0	0	0	0
A0A3G5EBM5	A0A3G5EBM5_CANSA	Cannabidiolic acid synthase		Cannabis sativa (Hemp) (Marijuana)			FAD binding [GO:0071949]; oxidoreductase activity [GO:0016491]	DLDIGINDPK;KVGLQIRTR;YFRQNFDKLV	3	5.9	0.99707	-0.12205	0	0	0	0	0	0	0	0	0	0	0	0	0	0	0	0	8.58165	0	0	0	0	0	0	0	0	0	0	0	0	0	0	0	0	0	0	0	0
A0A455ZJL3	A0A455ZJL3_CANSA	Prenyltransferase 5	PT5 F8388_013365 G4B88_012185	Cannabis sativa (Hemp) (Marijuana)		chloroplast membrane [GO:0031969]	prenyltransferase activity [GO:0004659]	ASYTSTK;ASYTSTKLTTHFSNFPSK;DACWRFLRPHTIR;DLPDVEGDR;ELSLSLGGPTIFPR;FLRPHTIR;GSKSLLNTHQWR;NFHQTLSFYGPTRGSK;VSDFRDACWRFLRPHTIR	9	21.9	1.0089	323.31	9.87606	0	0	0	0	10.5507	0	0	0	0	0	0	0	0	0	0	7.48688	0	0	0	0	0	0	0	0	0	0	0	0	0	7.39738	0	0	0	0	0	0
A0A4P8YWA5	A0A4P8YWA5_CANSA	Small ribosomal subunit protein uS8c	rps8	Cannabis sativa (Hemp) (Marijuana)	translation [GO:0006412]	chloroplast [GO:0009507]; cytosolic small ribosomal subunit [GO:0022627]; mitochondrion [GO:0005739]	rRNA binding [GO:0019843]; structural constituent of ribosome [GO:0003735]	ILLREGFIENMRK;IYSNYQGIPK;YFLVLTLR;YFLVLTLRHRR	4	25.4	0.99701	-0.2218	0	0	0	0	0	0	0	0	0	0	0	0	0	0	0	0	0	0	0	0	0	0	0	0	0	0	0	0	0	0	0	0	0	0	0	0	0
A0A4Y5L9B4	A0A4Y5L9B4_CANSA	Putative sesquiterpene synthase		Cannabis sativa (Hemp) (Marijuana)			magnesium ion binding [GO:0000287]; terpene synthase activity [GO:0010333]	ELGLAEELK;EMKNVMNSIILADDDYRER;ISYVVYR;IVQSIHQREIVLVSKWWK;KHGWNPIDSLR;LVTMDFK;RHKECSMGEAR	7	14.9	0.99866	2.2301	0	0	0	11.9506	11.8426	0	0	0	0	0	0	0	0	11.2616	11.0357	0	0	0	0	0	0	0	0	0	0	0	0	0	8.92973	0	10.977	0	10.7787	0	11.2867	0	0
A0A4Y5L9K3	A0A4Y5L9K3_CANSA	Germacrene B synthase	G4B88_025726	Cannabis sativa (Hemp) (Marijuana)	diterpenoid biosynthetic process [GO:0016102]		magnesium ion binding [GO:0000287]; terpene synthase activity [GO:0010333]	ELSEISRWWK;KEIFHGNNKR;LGLSYHFESEIEK;LIDDVER;LLRQHGFNISSNIFEK;LSPDYLKTYYK;RNIINVSK	7	13	1.1532	323.31	9.28933	0	0	0	0	0	0	0	0	0	0	0	0	0	0	0	0	0	0	0	0	10.2648	0	0	0	0	0	0	0	0	0	0	10.2075	0	0	0	0
A0A4Y5QWK5	A0A4Y5QWK5_CANSA	Beta-myrcene synthase		Cannabis sativa (Hemp) (Marijuana)	diterpenoid biosynthetic process [GO:0016102]		magnesium ion binding [GO:0000287]; terpene synthase activity [GO:0010333]	EHIKFLISETWK;ERISTLIITPINIPK;GESYTRQLNKLK;IFSTKCLK;LADDLGTSSDELNR;LINELPDYMK;LNFARDR;TALFIYENGDGHGSQNSLSK;YMEKMENEEEK	9	17.2	0.99699	-19.005	6.72588	6.91504	0	0	0	0	0	10.5887	11.1132	0	0	0	0	0	10.2163	0	0	0	0	10.7286	0	11.0436	0	0	8.33561	0	10.8988	0	0	0	0	0	0	0	0	10.4273	0
A0A4Y5QZ62	A0A4Y5QZ62_CANSA	(E)-nerolidol/linalool synthase		Cannabis sativa (Hemp) (Marijuana)	diterpenoid biosynthetic process [GO:0016102]		magnesium ion binding [GO:0000287]; terpene synthase activity [GO:0010333]	EEMMEKISDAWKCLNK;QHGHFVPADIFNKYKDNNK;VQSLHRMEIDK;WWRDIGLAK	4	9.9	0.9994	4.3591	0	0	0	0	0	0	0	0	0	0	0	0	0	0	0	0	0	0	0	0	0	0	0	0	0	0	0	0	0	0	0	0	0	0	0	0	7.23774
A0A5C1IY38	A0A5C1IY38_CANSA	Ocimene synthase		Cannabis sativa (Hemp) (Marijuana)	diterpenoid biosynthetic process [GO:0016102]		magnesium ion binding [GO:0000287]; terpene synthase activity [GO:0010333]	CLENYMMITEENK;DLPDYMK;GESYTRQLNKLK;KTWGDMCR;LLKDLPDYMK;NGESILEEAR;TWGDMCR;YFTPKTSISPISKSK	8	10.7	1.1448	323.31	0	7.54117	0	0	0	0	0	8.36838	0	9.31868	0	0	0	0	8.92692	0	0	0	0	5.36688	0	0	0	0	0	0	0	0	0	0	0	0	0	0	0	0	0
A0A5C1IZK1	A0A5C1IZK1_CANSA	Terpinolene synthase		Cannabis sativa (Hemp) (Marijuana)	diterpenoid biosynthetic process [GO:0016102]		magnesium ion binding [GO:0000287]; terpene synthase activity [GO:0010333]	AINELPEYMR;CLKNYIEK;EMDFNNYFSK;FLIMETWKEMNK;IFTTKCLKNYIEK;YQLEEAK	6	8.1	1.1114	323.31	0	0	0	0	0	0	0	0	0	0	0	0	0	0	0	0	7.15046	0	0	0	0	0	0	0	0	12.6759	0	0	0	0	0	0	0	9.27596	0	0	0
A0A6G6AXU3	A0A6G6AXU3_CANSA	Tetrahydrocannabinolic acid synthase		Cannabis sativa (Hemp) (Marijuana)			FAD binding [GO:0071949]; oxidoreductase activity [GO:0016491]	KVGLQIRTR;VKTKVDPNNFFR;YFGKNFIRLVK	3	5.9	0.99983	3.1942	0	0	0	0	0	0	0	0	0	0	0	0	0	9.22173	0	0	0	0	0	0	0	0	0	0	0	0	0	0	0	0	0	0	0	0	0	0	0
A0A6M3TXR2	A0A6M3TXR2_CANSA	NADH-ubiquinone oxidoreductase chain 1 (EC 7.1.1.2)	nad1	Cannabis sativa (Hemp) (Marijuana)	aerobic respiration [GO:0009060]	mitochondrial respiratory chain complex I [GO:0005747]; plasma membrane [GO:0005886]	NADH dehydrogenase (ubiquinone) activity [GO:0008137]	EPISPSSANFSLFR;SKTYIAVPAEILGIILPLLLGVAFLVLAERK	2	14.3	1.0003	11.106	0	0	0	0	0	0	0	0	0	0	0	0	0	0	0	0	0	0	0	0	0	0	0	0	0	0	0	0	0	0	0	0	0	0	0	0	0
A0A6M3TXS8	A0A6M3TXS8_CANSA	Ribosomal protein S10	rps10	Cannabis sativa (Hemp) (Marijuana)	translation [GO:0006412]	mitochondrion [GO:0005739]; small ribosomal subunit [GO:0015935]	structural constituent of ribosome [GO:0003735]	ENSRDCF;KIGLPESR;TTTKIRIVIR;VYLELNMK	4	30	0.99881	1.057	0	0	0	0	0	9.7246	0	0	0	0	0	0	0	0	0	0	0	0	0	0	0	0	0	0	0	0	0	0	0	0	0	0	0	0	0	0	0
A0A6M3TXU6	A0A6M3TXU6_CANSA	Cytochrome c oxidase subunit 1 (EC 7.1.1.9)	cox1	Cannabis sativa (Hemp) (Marijuana)	electron transport coupled proton transport [GO:0015990]; mitochondrial electron transport, cytochrome c to oxygen [GO:0006123]	mitochondrial respiratory chain complex IV [GO:0005751]	cytochrome-c oxidase activity [GO:0004129]; heme binding [GO:0020037]; metal ion binding [GO:0046872]	RTHWNSPGKFWAR	1	3.5	0.99912	4.5538	13.5441	0	0	0	0	0	0	0	0	0	0	0	0	0	0	0	0	0	0	0	13.0465	0	0	0	0	0	0	0	0	0	0	0	0	0	0	0	0
A0A6M3YWR2	A0A6M3YWR2_CANSA	Cytochrome c biogenesis FC	ccmFc	Cannabis sativa (Hemp) (Marijuana)	cytochrome complex assembly [GO:0017004]	membrane [GO:0016020]; mitochondrion [GO:0005739]		DKLRWNR;LEHFLHRWMK;LTMFPEK;LTMFPEKRYFR;MRCSGHPHLER;SGVLVRASRPILLPDIIGR;STNTKRIQFTQR	7	15.7	1.0111	323.31	6.00778	4.78905	0	0	0	7.79006	0	0	0	7.96203	0	7.74126	0	0	0	0	0	0	0	0	0	0	0	0	0	0	6.82311	0	0	0	6.23268	0	0	0	0	7.65893	7.92932
A0A6M3YX86	A0A6M3YX86_CANSA	Large ribosomal subunit protein uL16m (50S ribosomal protein L16, chloroplastic) (60S ribosomal protein L16, mitochondrial)	rpl16	Cannabis sativa (Hemp) (Marijuana)	mitochondrial translation [GO:0032543]	mitochondrial large ribosomal subunit [GO:0005762]	rRNA binding [GO:0019843]; structural constituent of ribosome [GO:0003735]	ATIGQFHR;YGTKSCRAGR	2	12.6	1.0157	323.31	0	0	0	0	0	0	0	0	0	0	0	0	0	0	0	0	0	0	0	0	0	0	0	0	0	0	0	0	0	0	0	0	7.15623	0	0	0	0
A0A6P3CUR8	A0A6P3CUR8_CANSA	Terpene synthase		Cannabis sativa (Hemp) (Marijuana)	diterpenoid biosynthetic process [GO:0016102]		magnesium ion binding [GO:0000287]; terpene synthase activity [GO:0010333]	DRLMECFLWKVGIR;EARIFTTECLKNYTIMISEQK;FEPKFSYFRITTAK;KNINGNDIMGILALYEASFYEK;LMECFLWK;LNFARDR;NINGNDIMGILALYEASFYEKK;NYTIMISEQK;NYTIMISEQKK;QHGYAVPQEIFNQLK	10	15.6	1.0127	323.31	0	0	0	0	0	9.62968	0	0	9.51523	0	0	0	0	0	0	0	0	0	0	0	0	0	0	0	0	0	0	0	0	0	0	0	0	0	0	0	0
A0A7C9B178	A0A7C9B178_CANSA	Lipoxygenase (EC 1.13.11.-)	LOX1	Cannabis sativa (Hemp) (Marijuana)	fatty acid biosynthetic process [GO:0006633]; lipid oxidation [GO:0034440]; oxylipin biosynthetic process [GO:0031408]	cytoplasm [GO:0005737]	metal ion binding [GO:0046872]; oxidoreductase activity, acting on single donors with incorporation of molecular oxygen, incorporation of two atoms of oxygen [GO:0016702]	ASLFSPMEK;CYLPSQTPSGIK;DEEFAEVK;EYNLDAWK;EYNLDAWKHFK;HDVPTDQHK;HDVPTDQHKR;IYKTVSDADDFLQFQQPPTMDK;LLKPHFR;NVNARIYK;SLIQTIKNVNARIYK;TVGHADK;VTPKFWR	13	11.3	0.9971	5.7595	0	0	0	0	0	0	0	0	0	0	0	0	0	0	0	0	0	0	0	0	0	0	0	0	0	0	0	0	0	0	0	0	0	0	0	0	0
A0A7C9B2E3	A0A7C9B2E3_CANSA	Delta desaturase 1	FAD1	Cannabis sativa (Hemp) (Marijuana)	lipid metabolic process [GO:0006629]	membrane [GO:0016020]	oxidoreductase activity, acting on paired donors, with oxidation of a pair of donors resulting in the reduction of molecular oxygen to two molecules of water [GO:0016717]	GAGGRNSR;SVFWYNNK	2	4.2	1.2892	323.31	0	0	0	0	0	0	0	0	0	9.67693	0	0	0	0	0	0	0	0	0	0	0	0	0	0	0	0	0	0	0	0	0	0	0	0	0	0	0
A0A7C9B3L6	A0A7C9B3L6_CANSA	Cannabidiolic acid synthase	CBDAS	Cannabis sativa (Hemp) (Marijuana)			FAD binding [GO:0071949]; oxidoreductase activity [GO:0016491]	AGILYELWYICSWEKQEDNEK;DLDIGINDPK;HLNWIRNIYNFMTPYVSK;KVGLQIRTR;NPRLAYLNYR;VKTKVDPNNFFR;YFGKNFNRLVK	7	16.7	1.3045	323.31	0	0	0	0	0	0	0	0	0	0	0	0	0	0	0	0	0	0	0	0	0	0	0	0	0	0	0	0	0	0	0	0	0	0	0	0	0
A0A7C9B553	A0A7C9B553_CANSA	isopentenyl-diphosphate Delta-isomerase (EC 5.3.3.2)	IPP1	Cannabis sativa (Hemp) (Marijuana)	chlorophyll biosynthetic process [GO:0015995]; dimethylallyl diphosphate biosynthetic process [GO:0050992]; isopentenyl diphosphate biosynthetic process [GO:0009240]	cytoplasm [GO:0005737]	isopentenyl-diphosphate delta-isomerase activity [GO:0004452]	DNLLHRAFSVFLFNSK;LLDELGIPAEDVPVDQFTPLGRMLYK;WWDHVEK	3	20.9	1.2025	323.31	0	0	0	0	0	0	0	0	7.61684	0	0	0	0	0	0	0	0	0	0	0	3.868	0	0	0	0	0	0	0	0	0	0	0	0	0	0	0	0
A0A7C9F3I7	A0A7C9F3I7_CANSA	Geranylgeranyl pyrophosphate reductase GPPSsu	GGR	Cannabis sativa (Hemp) (Marijuana)			prenyltransferase activity [GO:0004659]	FIMSSTEEK;QELKYFDGR;SLCHVPMR;TFGSRGTIDAQYHEKLASR	4	14.2	1.3811	323.31	0	0	0	0	0	0	0	0	0	0	0	0	0	0	0	0	0	8.36667	0	0	0	0	0	0	0	0	0	0	0	0	0	0	0	0	0	0	0
A0A7C9FBH0	A0A7C9FBH0_CANSA	Olivetolic acid cyclase form 2	OAC2	Cannabis sativa (Hemp) (Marijuana)	pollen tube adhesion [GO:0009865]			AVKHLIILK	1	8.9	1.3839	323.31	0	0	0	0	0	0	0	0	0	0	0	0	0	0	0	0	0	0	0	0	0	0	0	0	0	0	0	4.86696	0	0	0	0	0	0	0	0	0
A0A7C9FBI5	A0A7C9FBI5_CANSA	Tetrahydrocannabinolic acid synthase	THCAS	Cannabis sativa (Hemp) (Marijuana)		membrane [GO:0016020]	FAD binding [GO:0071949]; oxidoreductase activity [GO:0016491]	KVGLQIRTR;MKYYSTFSFRFVYK;VKTKVDPNNFFR;YFGKNFNRLVK	4	8.5	0.99913	5.1454	0	0	0	0	0	0	0	0	0	0	0	0	0	0	0	0	0	0	0	0	0	0	0	0	0	0	0	0	0	0	0	0	0	0	0	0	0
A0A7D5DP71	A0A7D5DP71_CANSA	4-hydroxybenzoate polyprenyltransferase, mitochondrial (4-HB polyprenyltransferase) (EC 2.5.1.39) (Para-hydroxybenzoate--polyprenyltransferase) (PHB:PPT) (PHB:polyprenyltransferase)	PT8	Cannabis sativa (Hemp) (Marijuana)	isoprenoid biosynthetic process [GO:0008299]; ubiquinone biosynthetic process [GO:0006744]	mitochondrial inner membrane [GO:0005743]	4-hydroxybenzoate decaprenyltransferase activity [GO:0002083]; 4-hydroxybenzoate nonaprenyltransferase activity [GO:0047293]; 4-hydroxybenzoate octaprenyltransferase activity [GO:0008412]	AIALWLPR;EWVSVSEVR;QIHPYVR	3	6.2	1.2218	323.31	0	0	0	0	0	0	0	0	0	0	0	0	0	0	0	0	0	0	0	0	0	0	0	0	0	0	0	0	0	0	0	0	0	0	0	0	0
A0A7D5E9J3	A0A7D5E9J3_CANSA	Terpene synthase 29		Cannabis sativa (Hemp) (Marijuana)	diterpenoid biosynthetic process [GO:0016102]		magnesium ion binding [GO:0000287]; terpene synthase activity [GO:0010333]	ELGRWWDDLGFKK;ELRRNSWK;LSDDLGTSK;NLPFARDR;SVTLLELAK	5	7.7	0.99926	4.5534	0	0	0	0	0	0	0	0	0	0	0	0	0	0	0	0	0	0	0	0	0	0	0	0	0	0	0	0	0	0	0	0	8.50756	0	0	0	0
A0A7D5HHI8	A0A7D5HHI8_CANSA	Fatty acid binding protein-like protein	CsFAPL	Cannabis sativa (Hemp) (Marijuana)	fatty acid metabolic process [GO:0006631]; flavonoid biosynthetic process [GO:0009813]	chloroplast stroma [GO:0009570]	fatty acid binding [GO:0005504]; intramolecular lyase activity [GO:0016872]	NIDVYAFGVYADNNEVKKMLGEK;SILDLYIGEDPFDKQAK;TGVSFPSILADSR	3	17.9	0.99707	-19.545	0	0	0	0	0	0	0	0	10.1455	0	0	0	0	0	0	0	0	0	0	0	0	0	0	0	0	0	8.76974	0	0	0	0	0	0	0	0	0	0
A0A7D5HYZ9	A0A7D5HYZ9_CANSA	Terpene synthase 23		Cannabis sativa (Hemp) (Marijuana)	diterpenoid biosynthetic process [GO:0016102]		magnesium ion binding [GO:0000287]; terpene synthase activity [GO:0010333]	CLENYMMITEENK;DLPDYMK;GESYTRQLNKLK;LDDDDDR;LLKDLPDYMK;NGESILEEAR;YFTPKTSISPISKSK;YIYNYKK	8	11.6	1.2432	323.31	0	0	0	0	0	0	0	0	0	0	0	0	0	0	0	0	0	0	0	0	0	0	0	0	0	0	0	0	0	0	0	0	0	0	0	0	0
A0A7D5HZV8	A0A7D5HZV8_CANSA	Terpene synthase 25		Cannabis sativa (Hemp) (Marijuana)	diterpenoid biosynthetic process [GO:0016102]		magnesium ion binding [GO:0000287]; terpene synthase activity [GO:0010333]	DHPLSHQISIALHRPLRK;DRIVELYFWILGVYYEPK;EILSSNHDQLK;LDFNLLQCFHK;LHARFYISIYEKDASHDK;TYYKAMLDSYEEFEKELK;VLLELAK;WWKEHEFAK;WWKEHEFAKK	9	20.1	1.001	9.5833	0	0	0	0	0	0	0	0	0	14.6255	0	0	0	0	0	0	0	0	0	0	0	0	0	0	0	0	15.2253	0	0	0	0	0	0	0	0	0	0
A0A7D5I2Z7	A0A7D5I2Z7_CANSA	Terpene synthase 36		Cannabis sativa (Hemp) (Marijuana)	diterpenoid biosynthetic process [GO:0016102]		magnesium ion binding [GO:0000287]; terpene synthase activity [GO:0010333]	CTNYNYNFVSSTTRSRLSR;DETGKFK;EIEGDVK;KTWIDMCR;LMECFLWK;LNFARDR;QCLAVPSSSPVPVR;WFIDAYEKK	8	12.9	1.2256	323.31	0	0	0	0	0	0	0	0	0	0	0	0	0	0	0	0	0	0	0	0	0	0	0	0	0	0	0	0	0	0	0	0	0	0	0	0	0
A0A7D5IHL0	A0A7D5IHL0_CANSA	Terpene synthase 28		Cannabis sativa (Hemp) (Marijuana)	diterpenoid biosynthetic process [GO:0016102]		magnesium ion binding [GO:0000287]; terpene synthase activity [GO:0010333]	EILSSNHDQLK;ELKKEQLYK;ELSEILRWWKEHEFVK;KEQLYKLEYAK;LDFNVLQCFHKK;LGLSYHFESEIEK;MVELYFWILGVYYEPKYSR;QERVEELIQVVK;RVITHWK;TIGGYFEEAR;TYYKVMLDSYEEFEKELK;VEELIQVVK;VSSTIFEKFKDEK	13	24.5	0.99743	-25.776	0	0	0	0	0	0	0	0	0	0	0	0	0	0	9.03089	0	0	0	0	0	0	0	0	0	0	0	0	0	0	0	0	0	0	0	0	0	0
A0A7D5IIZ2	A0A7D5IIZ2_CANSA	Terpene synthase 66		Cannabis sativa (Hemp) (Marijuana)	gibberellin biosynthetic process [GO:0009686]	chloroplast [GO:0009507]	magnesium ion binding [GO:0000287]; terpene synthase activity [GO:0010333]	LENYGVSR;NWTEKGIGWAR;QVNFDRDIR;VSADVFQHFK;VSADVFQHFKK	5	4.8	1.2274	323.31	0	0	10.7517	0	0	0	0	0	0	0	0	0	0	0	0	0	0	0	0	0	0	0	0	0	0	0	0	0	0	0	0	0	0	0	0	0	0
A0A7J6DIU9	A0A7J6DIU9_CANSA	DUF4283 domain-containing protein	G4B88_027800	Cannabis sativa (Hemp) (Marijuana)				EIEDGIIQFTFVR;EPTLFNPIVDIEDFR;GGSNSNGNGGHEAC;LIFSGFFLRRQR;LSWNAIK;MVHRVGLIDLGFQGPR;SIRNGENDEIRECR;VQTNLCDLGSHK;WKEIEDGIIQFTFVR	9	13.5	0.99721	-37.516	10.7904	0	10.7931	0	11.3447	11.3018	0	0	0	11.8612	0	7.82063	12.272	12.0509	12.2825	0	0	12.3914	11.7312	12.0858	11.9461	0	0	0	12.9566	0	12.6364	0	0	6.75636	9.9048	11.6564	11.8583	11.5193	11.354	11.5632	0
A0A7J6DIV1	A0A7J6DIV1_CANSA	Uncharacterized protein	G4B88_002952 G4B88_028088	Cannabis sativa (Hemp) (Marijuana)	cytokinesis by cell plate formation [GO:0000911]; mitotic spindle midzone assembly [GO:0051256]	cytoplasm [GO:0005737]; mitotic spindle midzone [GO:1990023]	microtubule binding [GO:0008017]	AVTDAHNPLVGETTCGSLLQK;DFSDVQSQIQK;GAHLNLKRAER;KLDEYHAQLQELQK;LDEYHAQLQELQKEKSDR;LSLNQNGAR;MLLQLEQDCLDVYKR;QSELEEIFAR;VEKWMSACEEESWLEDYNR	9	19.8	1.1841	323.31	0	0	0	0	0	0	0	0	0	0	0	0	0	0	0	0	0	0	0	0	0	0	0	0	0	0	0	3.0552	0	0	0	0	0	0	0	0	0
A0A7J6DIW1	A0A7J6DIW1_CANSA	DUF4283 domain-containing protein	G4B88_013423	Cannabis sativa (Hemp) (Marijuana)				EVETLCANLWKTR;KSFGVDIGVQPTSECNDRTTPVK;SSGMAKASCAR	3	9.3	0.99734	-26.285	0	0	0	0	11.2472	0	0	0	0	0	0	0	0	0	0	0	0	0	0	0	0	0	0	0	0	0	0	0	0	0	0	0	0	0	0	0	0
A0A7J6DIW4	A0A7J6DIW4_CANSA	Uncharacterized protein	G4B88_012541	Cannabis sativa (Hemp) (Marijuana)				VIVDTEEQVELSFTR;VLDRNFRSDLTR	2	9.3	1.0003	4.3454	0	0	0	0	0	0	0	0	0	0	0	0	0	0	0	0	0	0	0	0	0	0	0	0	0	0	0	0	0	0	0	0	0	0	0	0	0
A0A7J6DIW9	A0A7J6DIW9_CANSA	Agglutinin domain-containing protein	G4B88_015462	Cannabis sativa (Hemp) (Marijuana)				HDRTIVAESTTVDR;ITLSSELSNK;ITSPLAKFELIIAK;NLGNNMFCK;NLGNNMFCKR;NVSSNKYWRR;SEGERHDR;SIEDIIFHIDDVR;SNVKYEAEIHVNVPHK;TNPGCVHIR	10	21.9	1.2132	323.31	10.8517	10.4774	10.532	11.0307	11.0146	10.8123	10.3348	11.4281	11.9979	11.6581	9.59766	11.6587	10.6244	10.6921	0	10.0623	10.0406	10.249	10.3705	0	0	10.7858	10.5228	11.1297	0	0	0	0	0	0	11.0701	11.0511	10.3615	9.63583	10.8416	0	10.8796
A0A7J6DIX2	A0A7J6DIX2_CANSA	Agglutinin domain-containing protein	G4B88_015463	Cannabis sativa (Hemp) (Marijuana)				ETDSIDLKVSYQK;FETEAAK;MAIALPR;RDTHYDGK;VVNEIITKSDGYIRIK	5	10.7	1.2139	323.31	0	0	0	0	0	0	0	0	0	0	0	0	0	0	0	0	0	0	0	0	0	0	0	0	0	0	9.52855	0	0	0	0	0	8.52042	0	0	0	0
A0A7J6DIY1	A0A7J6DIY1_CANSA	Telomere-associated protein Rif1 N-terminal domain-containing protein	G4B88_030865	Cannabis sativa (Hemp) (Marijuana)	telomere maintenance [GO:0000723]	chromosome, telomeric region [GO:0000781]; nucleus [GO:0005634]		ITVSHENRTLTYDASLR;TSQLECFKANK;VFRSVVKGVQIDFK;YIESQSIADTCKSFR;YLYDENSDGSDK	5	9.7	0.99882	5.1495	0	0	0	0	0	0	0	0	0	0	0	0	0	0	0	0	0	0	0	0	0	0	0	0	0	0	0	0	0	0	0	0	0	0	0	0	0
A0A7J6DIZ5	A0A7J6DIZ5_CANSA	quinolinate synthase (EC 2.5.1.72)	G4B88_012539	Cannabis sativa (Hemp) (Marijuana)	'de novo' NAD biosynthetic process from aspartate [GO:0034628]	chloroplast [GO:0009507]; cytosol [GO:0005829]	4 iron, 4 sulfur cluster binding [GO:0051539]; metal ion binding [GO:0046872]; quinolinate synthetase A activity [GO:0008987]	DSIKSLLPR;IHTHKPRIIK;MTDEEIAEIHPQHNR	3	4.7	0.99732	-34.953	0	0	0	0	0	0	0	0	0	0	0	0	0	0	0	0	0	0	0	0	0	0	0	0	0	0	0	0	0	0	0	0	0	0	0	0	0
A0A7J6DIZ8	A0A7J6DIZ8_CANSA	Uncharacterized protein	G4B88_016046	Cannabis sativa (Hemp) (Marijuana)			magnesium ion binding [GO:0000287]	EGNEIIREACK;IRYCPLIECR;NEGRDLAR;SLHMDLFPNLK	4	19	0.99813	-0.094196	0	0	0	0	0	0	0	0	0	0	0	0	0	0	0	0	0	0	0	0	0	0	0	0	0	0	0	0	0	0	9.56165	0	9.39084	0	0	0	0
A0A7J6DJ03	A0A7J6DJ03_CANSA	Uncharacterized protein	G4B88_001060	Cannabis sativa (Hemp) (Marijuana)				APLLSSPPGTESQPNGLPHSFSFSDIVMACK;TKNTNSIR	2	28.9	0.99611	-3.7549	0	0	0	0	0	0	0	0	0	0	0	0	0	0	0	0	0	0	13.363	0	0	0	0	0	0	0	0	0	0	0	0	0	0	0	0	0	0
A0A7J6DJ05	A0A7J6DJ05_CANSA	VTT domain-containing protein	G4B88_025512	Cannabis sativa (Hemp) (Marijuana)		endoplasmic reticulum [GO:0005783]; membrane [GO:0016020]		REKLLNYMLFLR	1	9.4	1.0002	4.3454	0	0	0	0	0	0	0	0	0	0	0	0	0	0	0	0	0	0	0	0	10.1227	0	0	0	0	0	0	0	0	0	0	0	0	0	0	0	0
A0A7J6DJ14	A0A7J6DJ14_CANSA	Transposase-associated domain-containing protein	G4B88_003180	Cannabis sativa (Hemp) (Marijuana)				AVYARIMK;GLGPTPGK;ILHEKLVKANR;LSSFHLNDENK;NTRGPTRGDGVR;QSIGDEVQQQTMK;RSSKNDTSK;SAAGSKNR;VGAACIVFYIR	9	15.1	1.3453	323.31	0	0	0	0	0	0	0	0	0	0	0	0	0	0	0	0	0	0	0	0	0	0	0	0	0	0	0	0	0	0	0	0	0	0	0	0	0
A0A7J6DJ15	A0A7J6DJ15_CANSA	DUF4283 domain-containing protein	F8388_001864 G4B88_020265 G4B88_029194	Cannabis sativa (Hemp) (Marijuana)				LVVPLLAR	1	9.2	1.3429	323.31	0	0	0	0	0	0	0	0	0	0	0	0	0	0	0	0	0	0	0	0	0	0	0	0	0	0	0	0	0	0	0	0	0	0	0	0	0
A0A7J6DJ19	A0A7J6DJ19_CANSA	Homeobox domain-containing protein	G4B88_002701	Cannabis sativa (Hemp) (Marijuana)		nucleus [GO:0005634]	DNA binding [GO:0003677]; DNA-binding transcription factor activity [GO:0003700]	WTPTPVQLQNLER	1	4.7	0.9982	5.2847	0	0	0	0	0	0	0	0	0	0	0	0	0	9.22265	0	0	0	0	0	0	0	0	0	7.64746	0	0	0	0	0	0	0	9.44971	0	0	0	0	8.93174
A0A7J6DJ22	A0A7J6DJ22_CANSA	ABC transporter domain-containing protein	G4B88_001059	Cannabis sativa (Hemp) (Marijuana)			ATP binding [GO:0005524]; ATP hydrolysis activity [GO:0016887]; pectinesterase inhibitor activity [GO:0046910]	DDHVHDNLNK;ENVEEIQEK;GTLQLAMPMDK;QGLKVVK;TVESWLRK;VDFNMKDYR;VKAVIDPK	7	8.4	1.3949	323.31	10.9092	10.8561	0	0	0	0	10.2987	0	8.12836	6.38199	6.40098	6.56462	0	0	0	11.705	10.2955	0	0	0	0	0	0	0	0	6.31761	0	9.19385	9.39718	0	0	0	0	0	8.72605	10.1196	6.18982
A0A7J6DJ23	A0A7J6DJ23_CANSA	Pentatricopeptide repeat-containing protein	G4B88_001063	Cannabis sativa (Hemp) (Marijuana)				LFMNNRNTEKSSSIILR	1	14.8	0.99817	5.4409	0	0	0	0	0	0	0	0	0	0	0	0	0	0	0	0	0	0	0	0	0	0	0	0	0	0	0	0	0	0	0	0	0	0	0	0	0
A0A7J6DJ25	A0A7J6DJ25_CANSA	Reverse transcriptase zinc-binding domain-containing protein	G4B88_009149	Cannabis sativa (Hemp) (Marijuana)				ILEGQPWHFLQR;IRVLLDAYKPLLRGK;LVPFWVQIHR;SPSYIWK;VAAWYVWSER;VGSTPALCK;VGSTPALCKK;VLNCNWR;YERLAEFCEFCGRITHK	9	10.9	1.3926	323.31	0	7.66527	0	0	0	0	0	0	10.3087	0	0	0	11.465	0	0	0	0	0	5.55821	0	0	2.1739	0	0	0	0	0	0	0	0	8.19397	0	11.4023	0	0	0	0
A0A7J6DJ29	A0A7J6DJ29_CANSA	Pentatricopeptide repeat-containing protein	G4B88_002704	Cannabis sativa (Hemp) (Marijuana)				LIDYIINN;NFVTYDTLIR;VRVGHRVFK	3	4.2	1.2759	323.31	0	0	0	0	0	0	0	0	0	0	0	0	0	0	0	0	0	0	0	0	0	0	0	0	0	0	0	0	0	0	0	0	0	0	0	0	0
A0A7J6DJ30	A0A7J6DJ30_CANSA	Non-haem dioxygenase N-terminal domain-containing protein	G4B88_011113	Cannabis sativa (Hemp) (Marijuana)				GIVPIDAVK;GQVFDWCNR;IRIMTNGVMKSPVHR;SLNLEEDIFLK;SVRDVVFK;VTTNAEHMR	6	15.1	1.2851	323.31	0	0	0	0	0	0	0	0	0	0	0	0	0	0	0	0	0	0	0	0	0	0	0	0	0	0	0	0	0	0	0	0	6.31412	0	0	0	0
A0A7J6DJ33	A0A7J6DJ33_CANSA	Pyridoxal phosphate homeostasis protein (PLP homeostasis protein)	G4B88_009148	Cannabis sativa (Hemp) (Marijuana)			pyridoxal phosphate binding [GO:0030170]	AAPVGER;IGSTIFGPR;QVYDSGHR;SLLAGVPNISMVQGVHSEK;VALVALRSVMVRVR	5	23.5	1.3244	323.31	7.36431	0	0	0	0	0	0	0	8.50275	10.3032	0	0	12.895	0	0	0	0	0	0	0	8.27561	0	13.1839	9.60407	14.1339	14.0768	0	0	0	0	0	0	0	7.42936	0	9.70453	0
A0A7J6DJ35	A0A7J6DJ35_CANSA	Uncharacterized protein	G4B88_003181	Cannabis sativa (Hemp) (Marijuana)	photosynthesis [GO:0015979]; response to glucose [GO:0009749]	cytosol [GO:0005829]	6-phosphofructokinase activity [GO:0003872]; diphosphate-fructose-6-phosphate 1-phosphotransferase activity [GO:0047334]	ATFARSSR;FIEEHHLRWTK	2	9.7	1.3384	323.31	0	0	7.34669	0	0	0	7.80361	0	0	0	0	9.06926	0	0	0	0	0	0	0	0	0	0	0	6.19312	0	0	0	0	0	0	0	0	0	0	0	0	0
A0A7J6DJ49	A0A7J6DJ49_CANSA	Disease resistance N-terminal domain-containing protein	G4B88_023413	Cannabis sativa (Hemp) (Marijuana)				DEAFLRLMEELK;LEEWSFTEGGAFPRCDCGLLF;VKMSTADLLLIEAEK	3	30.8	1.0007	13.583	0	13.0301	11.4437	0	0	0	0	0	0	0	0	0	0	0	0	0	0	0	0	0	0	0	0	0	0	0	0	0	0	0	0	0	0	0	0	0	0
A0A7J6DJ56	A0A7J6DJ56_CANSA	Uncharacterized protein	G4B88_023416	Cannabis sativa (Hemp) (Marijuana)				FHHQGHLGRR;LIDSVAQNTEWSFIEGGVFPR;LLLDNKDLGLER;MDCGVVR	4	17.1	1.0658	323.31	0	0	0	0	0	0	0	0	9.3361	0	0	0	5.19448	0	5.78756	0	5.22466	0	0	0	0	0	0	0	0	0	0	0	0	0	0	0	0	0	0	7.10685	0
A0A7J6DJ59	A0A7J6DJ59_CANSA	Uncharacterized protein	G4B88_030234	Cannabis sativa (Hemp) (Marijuana)				LVIVKIEPR;NLDRLVIVK	2	8.9	1.0626	323.31	0	0	0	0	0	0	0	0	0	0	0	0	0	0	0	0	0	0	0	0	0	0	0	0	0	0	0	0	0	0	0	3.66914	0	0	0	0	0
A0A7J6DJ66	A0A7J6DJ66_CANSA	Uncharacterized protein	G4B88_002275	Cannabis sativa (Hemp) (Marijuana)			metal ion binding [GO:0046872]; ubiquitin-protein transferase activity [GO:0004842]	EDLQGCNGDEAKTDSFLSK;ERVRGQR;ETEVENMNR;HFEPKPVSTGLK;TDSFLSK;VEIDRQKEEFDQFIK	6	18.7	1.0625	323.31	0	0	0	0	0	0	0	0	0	0	0	0	0	0	0	0	0	0	0	0	10.9763	0	0	0	0	0	0	0	0	0	0	0	10.6306	0	0	0	9.46889
A0A7J6DJ76	A0A7J6DJ76_CANSA	Uncharacterized protein	G4B88_007165	Cannabis sativa (Hemp) (Marijuana)				LVLAFEEVKVIR	1	19.4	1.0006	4.3426	0	0	0	0	0	0	0	0	8.93216	0	0	0	0	0	0	0	0	0	0	0	0	0	0	0	0	0	0	0	0	0	0	0	0	0	0	0	0
A0A7J6DJ79	A0A7J6DJ79_CANSA	Uncharacterized protein	G4B88_020574	Cannabis sativa (Hemp) (Marijuana)	methylation [GO:0032259]		metal ion binding [GO:0046872]; S-adenosylmethionine-dependent methyltransferase activity [GO:0008757]	MCRGVIDER;NNGYCVAKCMR	2	13.9	0.99573	-3.4615	0	0	0	0	0	0	0	0	0	0	0	0	0	0	0	0	0	0	0	0	0	0	0	0	0	0	0	0	0	0	0	0	0	0	0	0	0
A0A7J6DJ80	A0A7J6DJ80_CANSA	Myb/SANT-like domain-containing protein	G4B88_007166	Cannabis sativa (Hemp) (Marijuana)				DVPDDEK;MLGCDIQAKPHIESR;NKRFWSEDEDK	3	16.8	1.0506	323.31	0	0	0	0	0	0	0	0	0	0	10.3337	0	0	0	0	0	0	0	0	0	0	0	0	0	10.4953	10.428	0	0	0	0	0	0	0	0	0	0	0
A0A7J6DJ83	A0A7J6DJ83_CANSA	Kinesin-like calmodulin-binding protein	G4B88_002695	Cannabis sativa (Hemp) (Marijuana)	microtubule-based movement [GO:0007018]	cytoskeleton [GO:0005856]	ATP binding [GO:0005524]; microtubule binding [GO:0008017]; microtubule motor activity [GO:0003777]; oxidoreductase activity [GO:0016491]	ELEELREMKEDIDR;FTFEDMLCFQK;GKLSFVDLAGSER;IELRDELFVQLSKQTR;IFALEKK;KLLEQRIFALEK;LLESQVFDLEK;LMQKQIHSAGK;LTPTSLDER;QTIPGREEIEALLTGRK;SVKAGPR;VEEMQLLEK;VLALNTLNALK	13	11.7	1.0541	323.31	0	0	0	0	0	0	0	0	0	0	0	0	0	0	0	0	0	0	0	7.07457	0	0	0	0	0	0	0	0	0	0	0	0	0	0	0	0	0
A0A7J6DJ84	A0A7J6DJ84_CANSA	AP-3 complex subunit beta	G4B88_009960 G4B88_013063	Cannabis sativa (Hemp) (Marijuana)	anterograde synaptic vesicle transport [GO:0048490]; intracellular protein transport [GO:0006886]; vesicle-mediated transport [GO:0016192]	AP-3 adaptor complex [GO:0030123]; axon cytoplasm [GO:1904115]		DPSVYVR;EFQDYITDPDR;FDSEKCEALKR;ISIGDIRGKIK;LVYLYLLHYAEK;LWPDIGYFIK;RIVKPLLFVLR	7	6.4	1.0094	323.31	0	0	0	0	0	0	0	0	0	0	0	0	0	0	0	3.16416	0	0	0	0	0	0	0	0	0	0	0	0	0	0	0	0	0	0	0	0	0
A0A7J6DJ86	A0A7J6DJ86_CANSA	PPIase cyclophilin-type domain-containing protein	G4B88_005174	Cannabis sativa (Hemp) (Marijuana)		membrane [GO:0016020]	peptidyl-prolyl cis-trans isomerase activity [GO:0003755]	LCVGKRAIACVIR;SYTVFGFILPEDMEIVEK	2	9.3	0.99975	9.3486	0	0	0	0	0	0	0	0	0	0	0	0	0	0	0	9.73873	0	0	0	0	0	0	0	0	0	0	0	0	0	7.84009	0	0	0	0	0	0	0
A0A7J6DJA0	A0A7J6DJA0_CANSA	Myb-like domain-containing protein	G4B88_015022	Cannabis sativa (Hemp) (Marijuana)				ENTTLGEDDFSNAHNVDEVESMSVSDATR;GAQSHTQSDGSSKK;GRGPGQNK;HMQLGKELER	4	23.6	0.9966	5.8337	0	9.87793	0	0	0	0	0	0	0	0	0	0	0	0	0	0	0	0	0	0	0	0	0	0	0	0	0	0	0	0	0	0	0	0	0	0	0
A0A7J6DJA1	A0A7J6DJA1_CANSA	Histidyl-tRNA synthetase	G4B88_003450	Cannabis sativa (Hemp) (Marijuana)		membrane [GO:0016020]		AFSIIEDVFQR;EIVESNETRRLPK	2	10.9	1.13	323.31	11.1374	0	0	0	0	0	0	0	0	0	0	12.4939	0	0	0	0	0	0	0	0	0	0	0	0	0	0	0	0	0	0	0	0	0	0	0	0	0
A0A7J6DJA4	A0A7J6DJA4_CANSA	Uncharacterized protein	F8388_016111 G4B88_012613	Cannabis sativa (Hemp) (Marijuana)				SLVQLQHITIK	1	6.1	1.1212	323.31	0	0	0	0	0	0	0	0	0	0	0	0	0	0	0	0	0	0	0	6.91385	0	0	0	0	0	0	0	0	0	0	0	0	0	0	0	0	0
A0A7J6DJA6	A0A7J6DJA6_CANSA	Uncharacterized protein	G4B88_002277	Cannabis sativa (Hemp) (Marijuana)	mitotic cell cycle [GO:0000278]; positive regulation of transcription by RNA polymerase II [GO:0045944]	nucleus [GO:0005634]	DNA-binding transcription factor activity, RNA polymerase II-specific [GO:0000981]; RNA polymerase II cis-regulatory region sequence-specific DNA binding [GO:0000978]	IINNPVK;NQVTMHNK;SVPGSDR	3	5.7	1.1211	323.31	0	0	0	0	0	0	0	9.4871	0	0	9.32798	0	10.3317	0	0	0	0	0	9.43321	0	0	0	0	0	0	0	0	5.22597	0	0	0	8.3112	0	0	0	0	0
A0A7J6DJA9	A0A7J6DJA9_CANSA	Serine-threonine kinase receptor-associated protein	G4B88_011779	Cannabis sativa (Hemp) (Marijuana)	cytoplasmic translational initiation [GO:0002183]	eukaryotic translation initiation factor 3 complex, eIF3m [GO:0071541]	RNA binding [GO:0003723]; translation initiation factor activity [GO:0003743]	AVWGPLNR;SYVLYKILQQEIGGVK	2	12.1	0.99955	5.0714	0	0	0	0	0	0	0	0	0	0	0	0	0	0	0	0	0	0	0	0	0	0	0	0	0	0	0	0	0	0	0	0	0	0	0	0	0
A0A7J6DJB0	A0A7J6DJB0_CANSA	Uncharacterized protein	G4B88_030572	Cannabis sativa (Hemp) (Marijuana)				CKYDNCGK;CRFSGCTK;GHGGGKR;HGGGKRCK;LSNPADDGCK;RCIFQGCTK;RCNWGEGK;RCNWGEGKCEK;RYDLGAGSSSGSGR;YGCNQRNYSVK	10	14.4	1.12	323.31	5.91172	0	0	0	0	0	0	0	0	0	8.64429	0	0	0	0	0	0	6.9514	0	0	0	0	0	0	0	0	0	0	0	0	0	0	7.30734	0	0	0	0
A0A7J6DJB4	A0A7J6DJB4_CANSA	Uncharacterized protein	G4B88_021773	Cannabis sativa (Hemp) (Marijuana)		chloroplast inner membrane [GO:0009706]	malate transmembrane transporter activity [GO:0015140]	DTPDAPAMAAK;IVPLILSVAIGVVVR;VGVVIPNIWMTWFK	3	7.1	1.1401	323.31	0	0	8.61974	0	0	0	8.74759	0	0	0	8.92541	8.60088	0	9.07965	9.05463	7.63684	7.52818	0	7.93858	7.89821	0	8.17797	7.98265	7.89857	0	0	0	7.68881	0	0	0	0	0	0	0	0	0
A0A7J6DJB5	A0A7J6DJB5_CANSA	Cytochrome P450	G4B88_021774	Cannabis sativa (Hemp) (Marijuana)		membrane [GO:0016020]	heme binding [GO:0020037]; iron ion binding [GO:0005506]; monooxygenase activity [GO:0004497]; oxidoreductase activity, acting on paired donors, with incorporation or reduction of molecular oxygen [GO:0016705]	NPVDGPISIDMSESPGLTIPKATPLEGFIR;QVDDSDIK;QVRISEVEVGIR;TAKELDTILEGWVEEHR;YFGAPGSDDQSGDEAR	5	14.6	0.99708	-19.681	0	0	0	0	0	0	0	0	0	0	0	0	0	0	0	0	0	0	0	0	0	0	0	0	0	0	0	0	0	0	0	0	0	0	0	0	0
A0A7J6DJB6	A0A7J6DJB6_CANSA	Uncharacterized protein	G4B88_003451	Cannabis sativa (Hemp) (Marijuana)	ribosomal large subunit biogenesis [GO:0042273]	cytosolic large ribosomal subunit [GO:0022625]	RNA binding [GO:0003723]; structural constituent of ribosome [GO:0003735]	IDIKEDVTTLGEEN;MVPYPEIMYSRVALVNYEK	2	41.8	0.99904	9.9742	0	0	0	0	0	0	0	0	10.4253	0	0	0	0	0	0	0	0	0	0	0	0	0	0	0	0	0	0	0	0	0	0	0	0	0	0	0	0
A0A7J6DJB7	A0A7J6DJB7_CANSA	DUF4283 domain-containing protein	G4B88_011782	Cannabis sativa (Hemp) (Marijuana)				CSNMEKDLSR;DNSRLSWSCIFYNLSR;DSGLTEDECCR;FSGFFNTCWHQDFEIGQR;GHYPTGFGWQNLSNHRK;GHYPTGFGWQNLSNHRKNGMLK;ISVLQMAEVEEK;MNFLHHVR;NGMLKSGLK;NSLASYFLECFSNR;QCEKDWK;RQDCKETEQGK;RWSTEEQNRDIK;VQGNIGMKRQDCK;VTAKMNFLHHVRIK;WSTEEQNRDIK	16	19.9	1.0807	323.31	0	0	0	0	0	0	0	0	0	0	0	0	0	0	0	0	0	0	0	0	0	0	0	0	0	0	0	0	0	0	0	0	0	0	0	0	0
A0A7J6DJC6	A0A7J6DJC6_CANSA	DYW domain-containing protein	G4B88_026807	Cannabis sativa (Hemp) (Marijuana)			zinc ion binding [GO:0008270]	DQSVGAAVLR;EAHVVADR;FVLQNMDEEEK;NNQRFELTR;QVRNPDLVLWRTLLSACK;TSLLTMYSRCGLIDDSLK;VFGEMIR	7	10.5	1.0834	323.31	0	8.37751	0	0	0	0	7.06437	0	0	5.30151	0	10.8834	0	0	0	0	0	0	0	0	0	5.00473	0	0	0	0	0	0	0	0	0	0	0	0	0	0	0
A0A7J6DJD1	A0A7J6DJD1_CANSA	CCHC-type domain-containing protein	G4B88_004928 G4B88_018315	Cannabis sativa (Hemp) (Marijuana)			nucleic acid binding [GO:0003676]; zinc ion binding [GO:0008270]	APSDEATMVNPSPGRLFIYGPPVRSDR;EELGQSGSKSGLPNK;ISHVITK;LGPLLNANK;LKKPRLIGPR;WESADLTK	6	10.6	0.9959	-3.2437	8.58406	0	0	8.74093	0	8.13817	0	0	8.98854	9.62212	9.29747	9.1853	8.00888	0	0	0	0	0	0	0	0	8.045	8.15173	9.48694	9.47784	0	0	0	0	0	0	0	8.34096	0	0	0	0
A0A7J6DJD4	A0A7J6DJD4_CANSA	Major facilitator superfamily (MFS) profile domain-containing protein	F8388_002782 G4B88_003877	Cannabis sativa (Hemp) (Marijuana)		membrane [GO:0016020]	sugar transmembrane transporter activity [GO:0051119]	DDSDDGR;DDSDDGRDLR;DSSFLYMGR;SVASSSK;TLEEIQSSFR	5	7.9	1.0877	323.31	6.86034	8.18923	0	4.36107	0	0	0	0	0	0	0	0	0	0	0	0	0	0	0	0	0	0	0	0	4.71792	0	0	0	0	0	0	0	0	10.4533	0	0	0
A0A7J6DJE0	A0A7J6DJE0_CANSA	Uncharacterized protein	G4B88_026329	Cannabis sativa (Hemp) (Marijuana)				GYPNLEYELQQQYNTEEK;LDMIWKEMK	2	7.2	0.9996	4.7953	0	0	0	0	0	0	0	0	0	9.51696	0	0	0	0	0	0	0	0	0	0	0	0	0	0	0	0	0	0	0	0	0	0	0	0	0	9.24413	0
A0A7J6DJE3	A0A7J6DJE3_CANSA	RNase H type-1 domain-containing protein	G4B88_017314	Cannabis sativa (Hemp) (Marijuana)			nucleic acid binding [GO:0003676]; RNA-DNA hybrid ribonuclease activity [GO:0004523]	LKLFIITTHLKILK;NHNAVSHSLAK	2	16.8	0.99784	-15.165	0	0	0	0	0	0	0	0	0	0	6.20226	0	0	0	0	0	0	0	0	0	0	0	0	0	0	0	0	5.83496	5.60173	0	0	0	0	0	8.08433	0	0
A0A7J6DJF0	A0A7J6DJF0_CANSA	Phytocyanin domain-containing protein	G4B88_008175	Cannabis sativa (Hemp) (Marijuana)			electron transfer activity [GO:0009055]	FGFNYTDWAIQTTPFYIEDK	1	13.6	1.0002	4.257	0	0	0	0	0	0	0	0	0	0	0	0	0	0	0	0	0	0	0	0	0	0	0	0	0	0	0	0	0	0	0	0	0	0	0	0	0
A0A7J6DJF2	A0A7J6DJF2_CANSA	Serine-threonine/tyrosine-protein kinase catalytic domain-containing protein	G4B88_029723	Cannabis sativa (Hemp) (Marijuana)		membrane [GO:0016020]	ATP binding [GO:0005524]; protein kinase activity [GO:0004672]	AAPSRNLVK;DRHRSITASSR;SITASSR	3	10.9	0.99604	-3.4615	0	0	0	0	0	0	0	0	0	0	0	0	0	0	0	0	0	0	0	0	0	0	0	0	0	0	0	0	0	0	0	10.0422	0	0	0	0	0
A0A7J6DJF3	A0A7J6DJF3_CANSA	Acetylornithine transaminase	G4B88_026810	Cannabis sativa (Hemp) (Marijuana)		chloroplast stroma [GO:0009570]	identical protein binding [GO:0042802]; pyridoxal phosphate binding [GO:0030170]; transaminase activity [GO:0008483]	APTVCMSLK;DLIKPGK;LGKNSHVK;RLVDSSFADR;TPPFQPNDIRRR	5	10.7	1.0755	323.31	0	0	0	0	0	0	0	0	0	11.5927	0	0	0	0	8.10633	8.05061	0	0	0	0	0	0	10.764	0	0	0	0	0	0	0	0	0	0	0	0	0	0
A0A7J6DJG0	A0A7J6DJG0_CANSA	Retrotransposon gag domain-containing protein	G4B88_011784	Cannabis sativa (Hemp) (Marijuana)				ANQALTR;GLCFKCDGR;IVDELASLR;NVGIGFTGRDTVFGEPR;SLLLRRFRPK;SWEELKSLLLR;TPATTRMNGLTER;TPATTRMNGLTERYFGLQR	8	22.5	1.1085	323.31	0	0	0	0	0	0	0	0	0	0	0	0	0	0	13.579	0	0	0	0	0	0	13.8635	9.83457	0	0	0	0	0	0	0	0	0	0	0	0	13.6118	0
A0A7J6DJG2	A0A7J6DJG2_CANSA	Uncharacterized protein	G4B88_004926	Cannabis sativa (Hemp) (Marijuana)				ELILIQKQNTQK;FGENHFGIAICR;IQSFSAKISNSK;LSASAFSNHELGK;NFFPKSWCDR;SGISEKIQSFSAKISNSK	6	12.7	0.99979	4.5712	0	0	0	0	0	0	0	0	0	0	0	0	0	0	0	0	0	0	0	0	0	0	0	0	0	0	0	8.0926	0	0	0	0	0	0	0	0	0
A0A7J6DJG6	A0A7J6DJG6_CANSA	CCHC-type domain-containing protein	G4B88_008658	Cannabis sativa (Hemp) (Marijuana)			nucleic acid binding [GO:0003676]; zinc ion binding [GO:0008270]	AFTRANVVR;EARLDMVSCWVKMK;LDMVSCWVKMK;MKGWPIKAFTR;QSIFVGR;YIPCGGR	6	8.2	1.0957	323.31	0	0	0	0	0	0	0	0	0	0	0	0	0	0	0	0	0	0	0	0	0	0	0	0	0	0	0	0	0	0	0	0	0	8.32589	0	0	7.93593
A0A7J6DJH6	A0A7J6DJH6_CANSA	Uncharacterized protein	G4B88_026246	Cannabis sativa (Hemp) (Marijuana)	mRNA splicing, via spliceosome [GO:0000398]	catalytic step 2 spliceosome [GO:0071013]; precatalytic spliceosome [GO:0071011]; U2 snRNP [GO:0005686]	DNA binding [GO:0003677]; metal ion binding [GO:0046872]; RNA binding [GO:0003723]	AANTGWGDKDK;DSDYDFEPR;EEEDEETEQK;EEEDEETEQKKR;ENERDDNRR;GVCRAFQK;HNADDFQPK;KEEEDEETEQKK;NPLTLVKR;QSNRREK;RDSDYDFEPR;RHDYDDIEPTRAR;SCQDKREGER;SREEQDVGEERR;TVQEGNK	15	27.9	1.0998	323.31	0	8.79893	0	9.87804	7.25267	8.82718	7.34811	0	6.93546	0	0	6.91898	0	7.77847	5.85297	0	0	0	0	7.37156	0	0	0	0	7.12547	0	0	0	0	0	0	0	0	0	0	0	0
A0A7J6DJH7	A0A7J6DJH7_CANSA	V-type proton ATPase subunit C	G4B88_018655	Cannabis sativa (Hemp) (Marijuana)		lysosomal membrane [GO:0005765]; vacuolar proton-transporting V-type ATPase, V1 domain [GO:0000221]	DNA binding [GO:0003677]; proton-transporting ATPase activity, rotational mechanism [GO:0046961]	EGIVINMDDLDGLHVWSFKYR;ELRNSDVSSLR;EQIGSASSLWNR;HSFDTPLYRFNIPSLR;MMMMMMEHQK;QELEKLVQDQEGLR;VRHILEGLCDSTNR	7	16.2	1.1001	323.31	0	0	7.07296	0	0	0	8.56426	8.54234	8.67292	0	0	0	0	5.35011	6.82031	6.04479	0	0	0	0	0	0	0	0	0	0	0	8.89902	0	8.7999	0	7.1014	0	0	0	0	0
A0A7J6DJH9	A0A7J6DJH9_CANSA	Glycosyltransferase (EC 2.4.1.-)	G4B88_020294	Cannabis sativa (Hemp) (Marijuana)			UDP-glycosyltransferase activity [GO:0008194]	AQQPTLIDEILPK;KLMEGDHNVVMRK;LIQYDER	3	7	1.0008	4.8978	0	0	0	0	0	0	0	0	0	12.0995	0	0	0	0	0	0	0	0	0	0	0	0	0	0	0	0	0	0	0	0	0	0	0	0	0	0	0
A0A7J6DJI2	A0A7J6DJI2_CANSA	DUF4283 domain-containing protein	G4B88_011783	Cannabis sativa (Hemp) (Marijuana)				ADTSNGR;EQAFDNENR;MMKTVIIPEEEKANGWSEFLR;QRNFHEFMQAK	4	13.6	1.0007	3.6183	0	0	0	0	0	0	10.0136	0	0	0	0	0	0	0	0	0	0	0	0	0	0	0	0	0	0	10.8296	10.5983	0	0	0	0	0	0	0	0	0	0
A0A7J6DJI4	A0A7J6DJI4_CANSA	Uncharacterized protein	G4B88_012820 G4B88_020942	Cannabis sativa (Hemp) (Marijuana)				GLDDDIIKKNK;KGCDVVCCFGWGPGQGFEFGAR	2	53.2	1.098	323.31	0	0	0	0	0	0	0	0	0	0	0	0	0	0	0	0	0	0	0	0	0	0	0	0	0	0	0	0	0	0	0	0	0	0	0	0	0
A0A7J6DJI5	A0A7J6DJI5_CANSA	Inositol polyphosphate-related phosphatase domain-containing protein	F8388_002833 F8388_015040 G4B88_017310	Cannabis sativa (Hemp) (Marijuana)	phosphatidylinositol dephosphorylation [GO:0046856]; positive regulation of flagellated sperm motility [GO:1902093]; response to abscisic acid [GO:0009737]; response to auxin [GO:0009733]; response to jasmonic acid [GO:0009753]; response to salt stress [GO:0009651]	axon [GO:0030424]; cytoplasm [GO:0005737]; dendrite [GO:0030425]; neuronal cell body [GO:0043025]; nucleus [GO:0005634]; plasma membrane [GO:0005886]	phosphatidylinositol-3,4,5-trisphosphate 5-phosphatase activity [GO:0034485]; phosphatidylinositol-3,5-bisphosphate 5-phosphatase activity [GO:0043813]; phosphatidylinositol-4,5-bisphosphate 5-phosphatase activity [GO:0004439]	DKPNNKSSSSSR;GNLISSSSSDHAGK;GSDSFTK;KVEERNWECR;LNYKSTQMMFVSCHLSAHTKK;LQGIHSHSARNLIHR;LQSHGGIKTIKPRNFCNDDELR;VEERNWECR;YAVRGCGGVIGR	9	30.5	1.0907	323.31	0	0	0	0	4.32423	0	0	7.18834	0	8.436	0	0	8.18254	0	0	8.06991	0	0	0	0	0	0	0	0	0	0	0	0	0	0	6.64775	0	0	7.05637	0	0	0
A0A7J6DJJ6	A0A7J6DJJ6_CANSA	Uncharacterized protein	F8388_004104 F8388_025149 G4B88_008650 G4B88_028779	Cannabis sativa (Hemp) (Marijuana)				CLSGSLSPSPQAVKHWYK	1	24.7	0.99887	4.5667	0	0	0	0	0	0	0	9.90551	9.41111	0	0	0	0	0	0	0	0	0	0	0	0	0	0	0	0	0	0	0	0	0	0	0	0	0	0	0	0
A0A7J6DJL3	A0A7J6DJL3_CANSA	LIM zinc-binding domain-containing protein	F8388_002832 F8388_015041 G4B88_017309	Cannabis sativa (Hemp) (Marijuana)			metal ion binding [GO:0046872]; ubiquitin binding [GO:0043130]	CCSCERMEPR;DTRYVTLNDGR;ENYHPKCDVCK;QALNEAREGER	4	8.2	1.092	323.31	0	0	0	0	6.89857	0	0	7.84612	0	0	0	0	0	0	0	0	0	0	0	0	0	0	0	0	0	0	0	0	0	0	0	0	0	0	0	0	0
A0A7J6DJL5	A0A7J6DJL5_CANSA	Uncharacterized protein	G4B88_008656	Cannabis sativa (Hemp) (Marijuana)				LESKYIDSFHR;LESKYIDSFHRDFLFK;VGGDADDADK	3	7	0.99832	8.4317	0	0	0	0	0	0	0	0	0	0	0	0	0	0	0	0	0	0	0	0	0	0	0	0	7.87166	0	0	0	0	0	0	0	0	0	0	0	0
A0A7J6DJL8	A0A7J6DJL8_CANSA	Uncharacterized protein	G4B88_018888	Cannabis sativa (Hemp) (Marijuana)				ISAQALMK;ISAQALMKWHR;LNIRGLDRQPYPFR;LVEIGWEC;SSLLRISAQALMK	5	41.3	1.1071	323.31	0	0	0	0	0	0	0	0	0	0	0	0	0	0	0	0	0	6.75596	0	0	0	0	0	0	0	0	0	0	0	0	0	0	7.45418	0	0	0	0
A0A7J6DJM4	A0A7J6DJM4_CANSA	DUF4283 domain-containing protein	G4B88_030235	Cannabis sativa (Hemp) (Marijuana)				IVRRHPDVVR;LGVSQEWVQKAGSSKR;LSFECVEDK;SVTWGSYFR;VGMGRLDRER	5	8	1.1075	323.31	0	0	0	0	0	0	0	0	0	0	0	0	0	0	0	0	0	0	0	0	0	0	0	0	0	0	0	0	0	0	0	0	0	0	0	0	0
A0A7J6DJN1	A0A7J6DJN1_CANSA	Zinc finger GRF-type domain-containing protein	G4B88_000888	Cannabis sativa (Hemp) (Marijuana)				NEMMKVR;NEMMKVRF;RRFIGCK	3	19.7	1.1091	323.31	0	0	0	0	6.92327	0	0	0	10.4303	0	0	0	0	9.38055	7.06953	0	0	0	0	0	0	0	0	0	0	0	0	0	0	0	0	0	0	0	0	0	0
A0A7J6DJN2	A0A7J6DJN2_CANSA	Non-specific serine/threonine protein kinase	G4B88_002699	Cannabis sativa (Hemp) (Marijuana)	intrinsic apoptotic signaling pathway in response to endoplasmic reticulum stress [GO:0070059]; IRE1-mediated unfolded protein response [GO:0036498]; mRNA processing [GO:0006397]	IRE1-TRAF2-ASK1 complex [GO:1990604]	ATP binding [GO:0005524]; protein serine/threonine kinase activity [GO:0004674]; RNA endonuclease activity [GO:0004521]; unfolded protein binding [GO:0051082]	EEEEEETRK;EEEEEETRKR;FDSIRDLLRVMR;KTTVFEVDLR;LFDCGADGRR;LSFLRDTSDR;NKLNHYRELPK;RYKFDSIR;WNVKMDKEFMMNIGQYR	9	9.8	1.1092	323.31	0	14.7139	0	15.7104	0	0	0	0	0	0	0	8.99591	0	0	0	0	7.95	0	0	0	0	0	0	0	13.3226	0	0	10.0478	0	0	0	0	0	0	0	0	0
A0A7J6DJN9	A0A7J6DJN9_CANSA	BHLH domain-containing protein	G4B88_009967	Cannabis sativa (Hemp) (Marijuana)		nucleus [GO:0005634]	DNA-binding transcription factor activity, RNA polymerase II-specific [GO:0000981]; protein dimerization activity [GO:0046983]; RNA polymerase II cis-regulatory region sequence-specific DNA binding [GO:0000978]	LGGESPTKPIIFR;NHNYVQSLTEK;NLRNDQALSKQQR;NNVLCLPWWDQVQHQK	4	15.9	0.99716	-20.138	0	0	0	0	0	0	0	0	0	0	0	0	8.20662	0	0	0	0	0	0	0	0	0	0	0	0	0	0	0	0	0	0	0	0	0	0	0	0
A0A7J6DJP7	A0A7J6DJP7_CANSA	Sn1-specific diacylglycerol lipase alpha	G4B88_026324	Cannabis sativa (Hemp) (Marijuana)	lipid catabolic process [GO:0016042]			DHFMPMYKK;LSRTMIK;LSSPCLLK;SGNFTKSTRSFK;VEEDDDR	5	6.7	0.99928	4.7897	0	0	0	0	0	0	0	0	0	0	0	0	0	0	0	0	0	0	0	0	0	0	0	0	0	0	0	0	0	0	0	0	0	0	0	0	0
A0A7J6DJP8	A0A7J6DJP8_CANSA	Pentatricopeptide repeat-containing protein	F8388_010982 G4B88_018024	Cannabis sativa (Hemp) (Marijuana)				DAQTVMR;EALDVYNK;ISKEGEELAK;KQMVLCGFVMK;RMVKEGIKPDLK;SQRLEEALSLYTEMQSR	6	9.4	1.1101	323.31	0	10.8626	6.1401	11.752	7.95629	8.42899	0	0	0	0	6.65091	0	7.12722	0	0	10.7754	7.37764	0	0	11.1976	0	6.28426	0	0	12.1417	0	0	9.90872	0	0	0	0	6.75462	0	0	0	10.4868
A0A7J6DJQ5	A0A7J6DJQ5_CANSA	Leucine-rich repeat domain, L domain-containing protein	G4B88_012617	Cannabis sativa (Hemp) (Marijuana)				NLVIFMEIIHFIHSIN;VEMMKSWR	2	15.2	1.1021	323.31	0	0	0	0	0	4.05407	0	0	0	0	2.93514	0	0	0	0	0	0	0	0	0	0	9.53255	0	0	0	0	0	0	0	0	0	0	0	9.05731	0	0	0
A0A7J6DJQ6	A0A7J6DJQ6_CANSA	S-adenosylmethionine synthase (EC 2.5.1.6)	G4B88_024800	Cannabis sativa (Hemp) (Marijuana)	one-carbon metabolic process [GO:0006730]; S-adenosylmethionine biosynthetic process [GO:0006556]	cytosol [GO:0005829]; membrane [GO:0016020]	ATP binding [GO:0005524]; metal ion binding [GO:0046872]; methionine adenosyltransferase activity [GO:0004478]	IVRDTCR;METFLFTSESVNEGHPDK;SCQSLSFGEEER;TIFHLNPSGR	4	10.3	1.0012	15.405	0	0	0	0	0	0	0	0	0	0	0	0	0	0	0	0	0	0	0	0	0	0	0	0	0	0	0	0	0	0	0	0	0	0	0	0	0
A0A7J6DJQ8	A0A7J6DJQ8_CANSA	Uncharacterized protein	G4B88_007878	Cannabis sativa (Hemp) (Marijuana)			metal ion binding [GO:0046872]	EVESLLGLR;FSKSVPSNMDLIK;LSNDETSLIWHSSNGERILK;NSGPRLSGENK;RRFGEHQAETWWSENR;SLHPDNPVPSVR	6	7.3	1.1028	323.31	0	0	0	0	0	0	0	0	0	0	0	15.496	0	0	0	0	0	0	0	0	0	0	8.92561	0	0	0	8.80048	0	0	0	0	0	0	0	0	0	0
A0A7J6DJS5	A0A7J6DJS5_CANSA	DUF4283 domain-containing protein	G4B88_003395	Cannabis sativa (Hemp) (Marijuana)				FPHAGVK;GGRSFGR;MKKFEEGVLGFFFDSK;TIEQAWK	4	6.8	1.1009	323.31	0	0	0	7.9507	0	0	0	0	0	0	0	10.0226	0	0	0	0	0	9.69166	0	9.16511	0	0	0	0	0	0	0	0	0	0	0	0	0	0	0	0	0
A0A7J6DJT3	A0A7J6DJT3_CANSA	tRNA:m(4)X modification enzyme TRM13 (EC 2.1.1.225)	F8388_013994 G4B88_024801	Cannabis sativa (Hemp) (Marijuana)	tRNA methylation [GO:0030488]		metal ion binding [GO:0046872]; tRNA 2'-O-methyltransferase activity [GO:0106050]	GFPYLAIGK;IECIHESVCKDIRDSYK	2	5.5	1.001	4.8337	0	0	0	0	0	0	0	0	0	0	0	0	0	0	0	0	0	0	0	0	0	0	0	0	0	0	0	0	0	0	0	0	0	0	0	0	0
A0A7J6DJT4	A0A7J6DJT4_CANSA	Retrotransposon gag domain-containing protein	G4B88_003452	Cannabis sativa (Hemp) (Marijuana)				ASSQSESR;HSEQQFSKFTAKLEEQVTR;INKFFDLHCVSQAMR;ISQPYSAR;NDDMVARAR	5	21.8	0.99764	-9.6604	0	0	0	0	0	0	0	0	0	0	0	0	0	0	0	0	0	0	0	0	0	0	0	0	0	0	0	0	0	0	0	0	0	0	0	0	0
A0A7J6DJU0	A0A7J6DJU0_CANSA	Uncharacterized protein	G4B88_003394	Cannabis sativa (Hemp) (Marijuana)	termination of RNA polymerase II transcription [GO:0006369]	nuclear body [GO:0016604]	helicase activity [GO:0004386]; transcription termination site sequence-specific DNA binding [GO:0001147]	AQLYSTWEELSETFSR;ERGWYDVVVLPANECK;FESVEEYVR;GVAKREV;LAPESYK;LPLTAQHSMESKVGNKK;SIEASHATKCASNPALR;YYNYCFYCSEK	8	6.9	1.1053	323.31	0	0	0	0	0	0	0	0	0	0	0	9.25181	0	0	0	0	0	0	0	0	0	0	0	0	0	0	0	0	0	0	0	0	0	0	0	0	2.68347
A0A7J6DJU5	A0A7J6DJU5_CANSA	RNase H type-1 domain-containing protein	G4B88_018314	Cannabis sativa (Hemp) (Marijuana)			nucleic acid binding [GO:0003676]; RNA-DNA hybrid ribonuclease activity [GO:0004523]	DRYLALANWNSLCTPLEDGDLNFK;LANGEESLWTRVFYTK;MSTFLLPK;RAEKDPIWGK;SLSFGAR;TGNEKAHKLAK;VAYKSIIKGR	7	16.4	1.1055	323.31	0	0	11.6819	0	12.6171	0	0	0	0	0	0	0	0	0	10.317	0	0	0	0	0	0	0	0	0	0	0	0	0	0	0	0	0	0	0	0	0	0
A0A7J6DJV0	A0A7J6DJV0_CANSA	Acidic protein	G4B88_009662	Cannabis sativa (Hemp) (Marijuana)	defense response [GO:0006952]	extracellular region [GO:0005576]	toxin activity [GO:0090729]	EFCAKLSGCKIISGNTCPDGYNHDILK;FTGYSREFCAK;HIYEACRFTGYSR;NNGGDSVNEYCK	4	44.8	1.1046	323.31	0	0	0	0	0	0	0	0	0	0	0	0	0	0	0	0	0	0	0	0	8.68534	0	8.3743	0	0	7.33718	0	0	0	0	0	0	0	0	0	0	0
A0A7J6DJW0	A0A7J6DJW0_CANSA	Uncharacterized protein	F8388_012374 G4B88_026332	Cannabis sativa (Hemp) (Marijuana)				FGDHWDR;KGSSSLKVCR;QIQRFSDR;RSQSLVSRKPGEQLSR;SEPALAPQWLR;VEKDTLRR	6	9.6	1.1043	323.31	0	0	0	0	0	0	0	0	0	0	0	0	0	0	0	0	0	0	0	0	0	0	8.18804	0	0	0	13.5256	0	0	0	0	0	0	0	0	0	0
A0A7J6DJW9	A0A7J6DJW9_CANSA	Endoplasmic reticulum-Golgi intermediate compartment protein 3	G4B88_030867	Cannabis sativa (Hemp) (Marijuana)	intracellular transport [GO:0046907]	COPII-coated ER to Golgi transport vesicle [GO:0030134]; endoplasmic reticulum [GO:0005783]; membrane [GO:0016020]		KGWALSNPDMIDQCKR;MDSIMRK;VRNLDAYPK	3	8.8	1.09	323.31	0	0	0	0	0	0	0	0	0	10.1518	0	0	0	0	0	0	0	0	0	0	0	0	0	0	0	0	0	0	0	0	0	0	0	0	0	0	0
A0A7J6DJX7	A0A7J6DJX7_CANSA	Bicarbonate transporter-like transmembrane domain-containing protein	G4B88_003627	Cannabis sativa (Hemp) (Marijuana)	monoatomic anion transport [GO:0006820]; monoatomic ion homeostasis [GO:0050801]	plasma membrane [GO:0005886]	active borate transmembrane transporter activity [GO:0046715]; solute:inorganic anion antiporter activity [GO:0005452]	NSVLFGK;SEVIGDLAR;SPLSSNTTTPLN;WQPPVDGNFVLSLLREK	4	5.1	1.0729	323.31	0	0	0	0	0	0	0	0	0	0	0	0	0	0	0	0	0	8.80958	0	0	0	0	0	0	0	0	0	0	0	0	0	0	0	0	0	0	7.15168
A0A7J6DJY5	A0A7J6DJY5_CANSA	Probable cytosolic iron-sulfur protein assembly protein CIAO1 homolog	F8388_012889 G4B88_022240	Cannabis sativa (Hemp) (Marijuana)	iron-sulfur cluster assembly [GO:0016226]	CIA complex [GO:0097361]		AVLDETHTRTVR;EFLDERFELR;MEFLDERFELREIQK	3	7.6	0.99747	-22.433	0	0	0	0	0	9.70271	0	0	0	0	0	0	0	0	0	0	0	0	0	0	0	0	0	0	0	0	0	0	0	0	0	0	0	0	0	0	0
A0A7J6DJZ1	A0A7J6DJZ1_CANSA	Beta-carotene isomerase D27-like C-terminal domain-containing protein	G4B88_018395	Cannabis sativa (Hemp) (Marijuana)	strigolactone biosynthetic process [GO:1901601]	plastid [GO:0009536]	cis-trans isomerase activity [GO:0016859]; iron ion binding [GO:0005506]	ELVIQALDK;QPCYKLCK	2	6.3	1.0733	323.31	0	0	0	0	0	0	0	0	0	0	0	0	0	7.87332	0	0	0	0	0	0	0	0	10.1669	0	0	0	0	0	0	0	0	0	0	0	0	0	0
A0A7J6DJZ4	A0A7J6DJZ4_CANSA	Uncharacterized protein	G4B88_003628	Cannabis sativa (Hemp) (Marijuana)	regulation of systemic acquired resistance [GO:0010112]	nucleus [GO:0005634]		EDFISGLEFR;NGPELGP;NTIAQTKKR	3	13.5	1.0752	323.31	0	0	4.43843	8.83017	0	0	0	0	0	0	0	0	0	0	0	0	0	0	0	0	0	0	0	0	0	0	8.57353	0	0	0	0	0	0	0	0	0	0
A0A7J6DJZ5	A0A7J6DJZ5_CANSA	Transferase	G4B88_026812	Cannabis sativa (Hemp) (Marijuana)				EEEKKNIEFHEIIDEMR;ETTSFLDETVR;LVFEPAK;NYCRILK;SLSDTLTDFYPIAGR;SWSARSRGGDGK	6	15	1.0768	323.31	0	0	0	6.73308	0	0	0	0	11.0025	0	0	0	0	0	0	0	0	0	0	0	0	0	0	0	0	0	0	0	0	12.3948	0	0	0	0	0	0	0
A0A7J6DK03	A0A7J6DK03_CANSA	Uncharacterized protein	G4B88_002703	Cannabis sativa (Hemp) (Marijuana)				EKILDDICGGSGK;ELCESKADDK;KYQPIQNCK;YQPIQNCK	4	8.4	1.0772	323.31	0	0	7.96959	9.0002	0	0	0	0	0	0	0	0	0	0	0	0	0	0	0	0	0	0	0	0	0	0	0	0	0	0	7.75081	0	0	0	0	0	0
A0A7J6DK06	A0A7J6DK06_CANSA	2-oxoglutarate (2OG) and Fe(II)-dependent oxygenase superfamily protein	G4B88_025521	Cannabis sativa (Hemp) (Marijuana)				ERVQDIADK;LSVSTLSQSLAQYSAAIIQFPMSDGALLR;MEIGWPPGVPFVHPHDLPNK	3	12.2	1.0773	323.31	0	0	0	5.94434	0	0	0	0	0	0	0	0	0	0	0	0	0	0	6.77096	0	0	0	0	0	0	0	0	0	0	0	0	0	0	0	0	0	0
A0A7J6DK12	A0A7J6DK12_CANSA	Uncharacterized protein	G4B88_028387	Cannabis sativa (Hemp) (Marijuana)		membrane [GO:0016020]		KAFSTLCIMLETR;SGETICKYFHNVLHAII	2	19.5	1.0008	9.691	0	3.97361	0	0	0	0	0	0	0	0	0	0	0	0	0	0	0	0	0	0	0	0	0	0	0	7.90087	0	0	0	0	0	0	0	0	0	0	0
A0A7J6DK28	A0A7J6DK28_CANSA	Disease resistance protein	G4B88_023415	Cannabis sativa (Hemp) (Marijuana)				AHTLEFNNLEK;FSHKVRHFSYMQDCAK;NLKFFDCNR;NLQFKWCERLK;NNSSKFSHKVR	5	25.6	1.0672	323.31	0	0	0	0	0	0	0	0	0	0	0	0	0	0	0	0	0	0	0	0	0	0	0	0	0	0	0	0	0	0	0	0	0	0	0	0	0
A0A7J6DK35	A0A7J6DK35_CANSA	Protein NDH-DEPENDENT CYCLIC ELECTRON FLOW 5	G4B88_019974	Cannabis sativa (Hemp) (Marijuana)	carbohydrate metabolic process [GO:0005975]	cytoplasm [GO:0005737]	carbohydrate binding [GO:0030246]; glucose-6-phosphate 1-epimerase activity [GO:0047938]	EEMSQIYTSAPRNMTIIDR	1	4.9	0.99989	5.0687	0	0	0	0	0	0	0	0	0	0	0	0	0	0	0	0	0	0	0	0	0	0	0	0	0	0	0	0	0	0	0	0	0	0	0	0	0
A0A7J6DK36	A0A7J6DK36_CANSA	Uncharacterized protein	G4B88_008657	Cannabis sativa (Hemp) (Marijuana)				ERLDRGLCNEEWLR;VGAALHGWNK	2	17.9	0.99905	5.1454	0	0	0	0	0	0	0	0	0	0	0	0	0	0	0	0	0	0	0	0	0	0	0	0	0	0	0	0	0	0	0	0	0	0	0	0	0
A0A7J6DK38	A0A7J6DK38_CANSA	Coronatine-insensitive protein 1	F8388_016388 G4B88_008690 G4B88_013471	Cannabis sativa (Hemp) (Marijuana)	SCF-dependent proteasomal ubiquitin-dependent protein catabolic process [GO:0031146]	SCF ubiquitin ligase complex [GO:0019005]		AISESFQCLR;GCPSLQKLEMR;GDDDEQGMEDEEGVVSQR	3	6.6	1.0679	323.31	0	0	0	0	0	0	0	0	0	0	0	0	0	0	0	0	0	0	0	0	0	0	0	0	0	0	0	0	0	0	0	0	0	0	0	0	0
A0A7J6DK40	A0A7J6DK40_CANSA	Amino acid transporter transmembrane domain-containing protein	G4B88_019973	Cannabis sativa (Hemp) (Marijuana)	auxin-activated signaling pathway [GO:0009734]	membrane [GO:0016020]	amino acid transmembrane transporter activity [GO:0015171]; symporter activity [GO:0015293]	DEKSFTKVSHELPISR;MNNSLDEHSFYIESDEDEEK;VSHELPISR	3	7.7	0.99749	6.4681	0	0	0	0	0	0	0	10.6795	0	9.76972	0	10.7877	10.2931	0	10.8836	0	11.2405	11.2577	0	0	0	11.2433	0	0	0	0	0	0	0	0	10.5678	10.4251	0	0	0	10.3291	0
A0A7J6DK44	A0A7J6DK44_CANSA	Desiccation-related protein PCC13-62	G4B88_000289	Cannabis sativa (Hemp) (Marijuana)				IARSYLVSR;ISELRNR;KEMTVEPYNITVAEFTER;MALPSINIR	4	12.5	1.072	323.31	0	0	0	0	0	0	0	0	0	0	0	0	0	0	0	0	0	0	0	0	0	0	0	0	0	0	0	0	0	0	0	0	0	0	0	0	0
A0A7J6DK48	A0A7J6DK48_CANSA	Desiccation-related protein PCC13-62	G4B88_000290	Cannabis sativa (Hemp) (Marijuana)				GANGRIARSYLVSSMR;ISELRNR;KEMTVEPYNITVAEFTER;VEPYNITVAEFTNR	4	10	1	11.011	0	0	0	14.1204	0	0	0	0	0	0	0	12.6606	0	0	0	0	0	0	0	0	0	0	12.4501	0	0	0	10.8427	0	0	0	0	0	0	0	0	0	0
A0A7J6DK56	A0A7J6DK56_CANSA	DCL protein	G4B88_009434	Cannabis sativa (Hemp) (Marijuana)	chloroplast organization [GO:0009658]; chloroplast rRNA processing [GO:1901259]	chloroplast [GO:0009507]		FIREHFKR;IGCGLDSIMVDRHPQFSHSR;LFDKICK;LTPEDEK;LTPEDEKAVVER;QYVREKYPSHAER;WNDADYR	7	25.7	0.99735	5.653	0	0	0	0	9.50595	0	0	0	0	9.63065	0	0	0	0	0	0	0	0	0	0	0	0	0	0	0	0	0	0	0	0	0	0	0	0	0	0	0
A0A7J6DK58	A0A7J6DK58_CANSA	Zinc knuckle CX2CX4HX4C domain-containing protein	G4B88_015257	Cannabis sativa (Hemp) (Marijuana)		membrane [GO:0016020]		IGEDGCCWRIR;IGHSHKECR;VTWVEEETANAHGTWLK;YEELLFMGFRCGR	4	18.4	1.0859	323.31	0	0	0	0	0	0	0	0	0	0	0	0	0	0	0	0	0	0	6.03397	0	0	0	0	0	0	0	0	0	0	0	5.66633	0	0	0	0	0	0
A0A7J6DK59	A0A7J6DK59_CANSA	Uncharacterized protein	F8388_011453 G4B88_015255	Cannabis sativa (Hemp) (Marijuana)				FFACFGK;MAPRFFACFGK;VLSNDFVVRK	3	7.7	1.0844	323.31	0	0	0	0	0	0	9.48945	0	0	0	0	0	0	0	0	0	8.49478	0	0	0	0	0	0	0	0	7.57864	0	0	0	0	0	0	0	0	0	0	0
A0A7J6DK61	A0A7J6DK61_CANSA	Bet v I/Major latex protein domain-containing protein	G4B88_013305	Cannabis sativa (Hemp) (Marijuana)	abscisic acid-activated signaling pathway [GO:0009738]; defense response [GO:0006952]	cytoplasm [GO:0005737]; nucleus [GO:0005634]	abscisic acid binding [GO:0010427]; protein phosphatase inhibitor activity [GO:0004864]; signaling receptor activity [GO:0038023]	FEANTSDGGCVCK;GVFTYESEFTSSIAPAR;HKIEAIDK;LVASGDGGNVIK	4	14.9	1.0886	323.31	0	0	0	0	0	0	0	0	0	0	0	8.35187	0	0	0	0	0	0	0	0	0	0	0	0	0	0	0	0	0	0	0	0	0	0	0	0	7.47841
A0A7J6DK62	A0A7J6DK62_CANSA	KHG/KDPG aldolase	G4B88_019972	Cannabis sativa (Hemp) (Marijuana)			lyase activity [GO:0016829]	AVGAGAK;NGEVLYIPGAMTPTEILSAHDSGAK	2	11.7	0.99921	4.7085	0	0	0	0	0	0	0	0	0	0	0	0	0	0	0	0	0	0	0	0	0	0	0	0	0	0	0	0	0	0	0	0	0	0	0	0	0
A0A7J6DK66	A0A7J6DK66_CANSA	Alpha-N-acetylglucosaminidase tim-barrel domain-containing protein	G4B88_017827	Cannabis sativa (Hemp) (Marijuana)				NSFAWWDWER	1	6	1.0868	323.31	0	0	0	0	0	0	0	0	0	0	0	0	0	0	0	0	0	0	0	0	0	0	0	0	0	0	0	0	0	0	0	0	0	0	0	0	0
A0A7J6DK70	A0A7J6DK70_CANSA	Laccase (EC 1.10.3.2) (Benzenediol:oxygen oxidoreductase) (Diphenol oxidase) (Urishiol oxidase)	G4B88_008694	Cannabis sativa (Hemp) (Marijuana)	lignin catabolic process [GO:0046274]	apoplast [GO:0048046]	copper ion binding [GO:0005507]; hydroquinone:oxygen oxidoreductase activity [GO:0052716]	EDDNVVVRVTNHLLYR;VTNHLLYR	2	3.2	1.0782	323.31	0	0	0	0	0	0	9.57801	0	0	0	9.76412	0	8.4557	0	0	7.51507	0	0	0	0	0	0	0	0	0	0	0	0	0	0	0	0	8.61209	0	0	0	0
A0A7J6DK72	A0A7J6DK72_CANSA	RNI-like superfamily protein	G4B88_003625	Cannabis sativa (Hemp) (Marijuana)	SCF-dependent proteasomal ubiquitin-dependent protein catabolic process [GO:0031146]	SCF ubiquitin ligase complex [GO:0019005]		AERDPVPK;LAFVERDNR	2	4.7	1.1106	323.31	0	0	0	0	0	0	0	0	0	0	0	0	0	0	0	0	6.40025	0	0	0	0	0	0	0	0	0	0	0	0	0	0	0	0	0	0	0	7.08555
A0A7J6DK73	A0A7J6DK73_CANSA	Two-component response regulator	F8388_013040 G4B88_013298	Cannabis sativa (Hemp) (Marijuana)	cytokinin-activated signaling pathway [GO:0009736]; phosphorelay signal transduction system [GO:0000160]	nucleus [GO:0005634]	DNA binding [GO:0003677]; DNA-binding transcription factor activity [GO:0003700]	ENVASHLQK;KDDEEDGDDR;NGYDVVISDVHMPDMDGFK;NHSNSGK;YRLYLRR	5	7.8	1.0789	323.31	0	0	0	8.54199	0	0	0	0	0	0	0	7.35782	0	0	0	4.47917	0	0	0	0	0	11.0988	0	0	0	0	0	0	0	0	0	0	0	0	0	0	9.48989
A0A7J6DK78	A0A7J6DK78_CANSA	J domain-containing protein	F8388_020580 G4B88_001112	Cannabis sativa (Hemp) (Marijuana)				DEEETKEMWK;EKRVSSWR;ELLTEQEWRRR;GEIRPPKLK;ISEEEGR;LSLLVHPDKCK;REHEEQWEGTR;RVSSWRDFMK;SFVEEGK	9	31.7	1.0826	323.31	0	5.70241	9.19808	0	0	6.08381	5.39934	0	9.63914	10.6438	8.86233	0	0	0	8.07505	7.14863	0	0	0	0	0	0	0	0	0	0	8.52536	0	0	6.31835	0	8.90902	0	0	0	0	0
A0A7J6DK81	A0A7J6DK81_CANSA	WAT1-related protein	G4B88_016259	Cannabis sativa (Hemp) (Marijuana)		plasma membrane [GO:0005886]	transmembrane transporter activity [GO:0022857]	EEIHDPNLHK;NTVHEQRK;QHNIDDDYMEK;SNSSQCENNY	4	12.1	1.0831	323.31	0	0	0	0	0	0	0	0	0	0	0	0	0	0	0	0	0	0	0	0	0	0	0	0	0	0	0	0	0	0	0	0	0	0	0	0	0
A0A7J6DK83	A0A7J6DK83_CANSA	CCHC-type domain-containing protein	F8388_011450 G4B88_015254	Cannabis sativa (Hemp) (Marijuana)			nucleic acid binding [GO:0003676]; zinc ion binding [GO:0008270]	LPNAGYDR;MGEFWSNKCR	2	3.4	1.082	323.31	0	0	0	0	0	0	0	0	0	0	0	0	0	0	0	0	0	0	0	0	0	0	0	0	0	0	0	0	0	0	0	0	0	0	0	0	0
A0A7J6DK87	A0A7J6DK87_CANSA	40S ribosomal protein S28	G4B88_001091	Cannabis sativa (Hemp) (Marijuana)	maturation of SSU-rRNA [GO:0030490]; ribosomal small subunit assembly [GO:0000028]; translation [GO:0006412]	cytosolic small ribosomal subunit [GO:0022627]	structural constituent of ribosome [GO:0003735]	RLRNGGR	1	7.2	1.0815	323.31	0	0	0	0	0	0	0	0	0	0	0	0	0	0	0	0	0	0	6.67129	0	0	0	0	0	0	0	0	0	0	0	0	0	0	0	0	0	0
A0A7J6DK92	A0A7J6DK92_CANSA	Selenoprotein F	G4B88_016266	Cannabis sativa (Hemp) (Marijuana)		endoplasmic reticulum lumen [GO:0005788]	oxidoreductase activity [GO:0016491]	KLVFYPEIVGFIEEEK;LNFIVQEMYSPK;LTVENVLLCCR	3	20.7	0.99783	-6.5022	0	0	0	0	0	0	0	0	0	0	0	0	0	0	0	0	0	0	0	0	0	0	0	0	0	0	0	0	0	0	0	0	0	0	0	0	0
A0A7J6DK93	A0A7J6DK93_CANSA	Ribosomal protein L2 C-terminal domain-containing protein	F8388_005191 G4B88_009226	Cannabis sativa (Hemp) (Marijuana)				YHQLNGLIQSKQQR	1	15.6	0.99688	5.8554	0	0	0	0	0	0	0	0	0	0	0	0	0	0	0	0	0	0	0	0	0	0	0	0	0	0	0	0	0	0	0	0	0	0	0	0	0
A0A7J6DK98	A0A7J6DK98_CANSA	RNase H type-1 domain-containing protein	G4B88_021720	Cannabis sativa (Hemp) (Marijuana)				ATNWLDQEHR;EGSGSWNSK;NTIFLVTDGAFK	3	9.3	0.99724	-18.67	0	0	0	0	0	0	0	0	0	0	0	0	0	0	0	0	0	0	0	0	0	0	0	0	0	0	0	0	0	0	0	0	0	0	0	0	0
A0A7J6DK99	A0A7J6DK99_CANSA	Pectinesterase inhibitor domain-containing protein	G4B88_026816	Cannabis sativa (Hemp) (Marijuana)			pectinesterase inhibitor activity [GO:0046910]	IYEELCFSSER;SIYNGCVK	2	10.4	1.1476	323.31	0	0	0	0	0	0	0	0	9.30884	0	4.93857	0	0	0	0	0	0	0	0	0	0	0	0	0	0	0	0	0	0	0	0	0	0	0	0	0	0
A0A7J6DKA0	A0A7J6DKA0_CANSA	RNase H type-1 domain-containing protein	G4B88_021721	Cannabis sativa (Hemp) (Marijuana)	negative regulation of transcription elongation by RNA polymerase II [GO:0034244]		histone reader activity [GO:0140566]; nucleic acid binding [GO:0003676]; RNA-DNA hybrid ribonuclease activity [GO:0004523]	DCERVDSDVHR;GWFGKLIWNTR;HLSQDIR;HLSQDIRGSK;RATYSKK	5	6	1.1477	323.31	0	0	0	0	0	5.69969	10.1139	0	0	0	0	9.39735	0	0	0	0	0	0	0	0	0	0	0	0	9.068	9.40269	0	0	0	0	9.27484	0	0	0	0	0	0
A0A7J6DKA1	A0A7J6DKA1_CANSA	Ubiquitin-like protease family profile domain-containing protein	G4B88_011051	Cannabis sativa (Hemp) (Marijuana)	proteolysis [GO:0006508]		cysteine-type peptidase activity [GO:0008234]	EIQKNVR;ELQEQRIEK;IIECLNENAR;IQDVFKLDFAK;MENYYTNEK;NGWINQIAEEK;NGWINQIAEEKYK;QVHGKDLEKGNVR	8	8.8	1.148	323.31	0	0	0	0	0	0	0	0	0	0	0	4.50265	0	0	0	0	0	0	0	0	0	0	0	0	0	0	0	0	0	0	0	0	0	0	0	0	0
A0A7J6DKA4	A0A7J6DKA4_CANSA	GPI ethanolamine phosphate transferase 3	F8388_026368 G4B88_016261	Cannabis sativa (Hemp) (Marijuana)	GPI anchor biosynthetic process [GO:0006506]	endoplasmic reticulum membrane [GO:0005789]	mannose-ethanolamine phosphotransferase activity [GO:0051377]	AVEKWSYTK;EGSLYSSKK;FVFDVVGLLLTDILICLASLYYFGKNCR;QTPDFDFLNIFPSWMPR;SEWKMGVGWR;WTEFNLK	6	7.3	1.1481	323.31	0	0	0	13.3596	0	0	0	0	0	0	0	0	0	0	0	0	0	0	0	0	0	8.72574	0	0	0	0	0	0	0	0	0	0	0	0	0	0	0
A0A7J6DKA9	A0A7J6DKA9_CANSA	Uncharacterized protein	G4B88_008174	Cannabis sativa (Hemp) (Marijuana)			oxidoreductase activity [GO:0016491]	NLGFEVSGLVCNVSK;TQTLVFYMK	2	20.3	0.99785	5.4953	0	0	0	0	0	0	0	0	0	0	0	0	0	0	0	0	0	0	0	0	0	0	0	0	0	0	0	0	0	0	0	0	0	0	0	0	0
A0A7J6DKB3	A0A7J6DKB3_CANSA	Proteasome subunit alpha type	G4B88_004970 G4B88_021717	Cannabis sativa (Hemp) (Marijuana)	proteasomal protein catabolic process [GO:0010498]; ubiquitin-dependent protein catabolic process [GO:0006511]	cytoplasm [GO:0005737]; nucleus [GO:0005634]; proteasome core complex, alpha-subunit complex [GO:0019773]		LFQVEYAMEAVK;TNSELSSHQKK	2	8.2	1.1379	323.31	0	0	0	0	0	0	0	0	0	0	0	0	0	0	0	0	0	0	0	0	0	0	0	0	0	0	0	7.86703	0	0	0	0	0	0	0	0	0
A0A7J6DKC1	A0A7J6DKC1_CANSA	Uncharacterized protein	G4B88_025162	Cannabis sativa (Hemp) (Marijuana)				CWEEEDHQR;GCVVVEK;QPINKNDNK;SLSPLRASDQR;SSRRATR	5	11.6	1.1369	323.31	9.49735	0	0	0	5.1768	0	0	0	3.6068	0	0	0	0	3.9982	3.44639	0	0	0	0	3.94289	0	0	0	0	0	0	0	0	0	0	0	0	6.44104	0	0	5.30426	0
A0A7J6DKC4	A0A7J6DKC4_CANSA	Protein kinase domain-containing protein	G4B88_028536	Cannabis sativa (Hemp) (Marijuana)			ATP binding [GO:0005524]; protein kinase activity [GO:0004672]	ISWSLKNTFGCLR;NTFGCLRK;SFSYEELEK	3	7.7	0.99717	6.3211	0	0	0	0	0	0	0	0	0	0	0	0	0	0	0	0	0	0	0	0	0	0	0	0	0	0	0	0	0	0	0	0	0	0	0	0	0
A0A7J6DKC5	A0A7J6DKC5_CANSA	Calcium homeostasis endoplasmic reticulum protein	G4B88_011053	Cannabis sativa (Hemp) (Marijuana)	intracellular calcium ion homeostasis [GO:0006874]; mRNA processing [GO:0006397]	perinuclear region of cytoplasm [GO:0048471]	RNA binding [GO:0003723]	LVEYAGK;LVEYAGKNGPEFEAMLR;MQNRKESEIEIK;NGPEFEAMLR;NGPEFEAMLREK;NWESGTTNRYRCK;RIDKLVEYAGK	7	11	1.1417	323.31	0	0	0	0	0	0	0	0	0	0	0	0	0	0	0	0	12.1145	0	2.60618	0	0	0	6.53552	0	0	0	0	0	0	0	0	0	0	0	0	0	0
A0A7J6DKC6	A0A7J6DKC6_CANSA	Methyltransferase (EC 2.1.1.-)	G4B88_010051	Cannabis sativa (Hemp) (Marijuana)	methylation [GO:0032259]; sterol biosynthetic process [GO:0016126]	membrane [GO:0016020]	S-adenosylmethionine-dependent methyltransferase activity [GO:0008757]	AIAAHSR;GTVDVHEMLFKTADFLTRGGDTGIFTPMHMILCR;QYWSFFR	3	13.2	0.99792	5.3355	0	0	0	0	0	0	0	0	0	0	0	0	0	0	0	0	0	0	0	0	0	0	0	0	0	0	0	0	0	0	0	0	0	0	0	0	0
A0A7J6DKD3	A0A7J6DKD3_CANSA	GTP cyclohydrolase II domain-containing protein	G4B88_022254	Cannabis sativa (Hemp) (Marijuana)	riboflavin biosynthetic process [GO:0009231]	chloroplast [GO:0009507]; cytosol [GO:0005829]	3,4-dihydroxy-2-butanone-4-phosphate synthase activity [GO:0008686]; GTP binding [GO:0005525]; GTP cyclohydrolase II activity [GO:0003935]; metal ion binding [GO:0046872]	DLGVRTMK;GIGLGHK;GIGLGHKLNAYNLQDKGR;LNAYNLQDK;YGTGIVCVSMK	5	7.4	1.1405	323.31	11.3719	0	9.91819	0	0	0	0	0	0	11.9252	0	11.5987	0	0	0	0	0	0	0	0	0	0	0	0	0	0	0	0	0	8.59872	0	0	11.163	0	0	0	0
A0A7J6DKD9	A0A7J6DKD9_CANSA	BZIP domain-containing protein	G4B88_015102	Cannabis sativa (Hemp) (Marijuana)			DNA-binding transcription factor activity [GO:0003700]	DSSRARK;LVNTGKVSDR;NNVDEKAPQSSTTK;SNDSNDVGSK;TQEKLLVDEK;VVGGNSPR	6	10	1.1393	323.31	0	0	0	0	0	0	0	0	0	0	0	0	0	0	0	0	0	0	0	0	0	0	0	0	0	0	0	0	0	0	0	0	0	0	0	0	11.2848
A0A7J6DKE0	A0A7J6DKE0_CANSA	BHLH domain-containing protein	G4B88_018654	Cannabis sativa (Hemp) (Marijuana)	amino acid biosynthetic process [GO:0008652]	nucleus [GO:0005634]	aspartate kinase activity [GO:0004072]; DNA-binding transcription factor activity [GO:0003700]; protein dimerization activity [GO:0046983]; sequence-specific DNA binding [GO:0043565]	ISKMDRASILGDAIDYLK;LGNLDVSASTR;SIDDGEIEESIDVSGLNYDSDDANEYSK;SLEGFEKK;SVVDVLEK;TVDELGIDR	6	9.4	0.99606	-3.5891	0	0	0	0	0	0	0	0	0	0	0	0	0	0	0	0	0	0	0	0	0	0	0	0	0	0	0	0	0	0	0	0	0	0	0	0	0
A0A7J6DKE6	A0A7J6DKE6_CANSA	DC1 domain-containing protein	G4B88_022258	Cannabis sativa (Hemp) (Marijuana)				CDGYDSYCK;CMVMPQPTWYDEFESVGGK;CSGEVCYGCK;DDDEQDCR;FIQHSTHQHR;NQEQHRPIQTPFHSSHPLK;RDDDEQDCR;TLRQLLEK	8	20.1	1.1401	323.31	18.553	0	3.57289	0	0	0	0	0	0	6.36543	0	0	0	0	5.1313	0	0	4.62632	4.61771	5.99912	0	5.99515	2.32976	0	0	0	6.71246	5.52544	0	0	5.08916	5.08814	0	6.05858	6.3383	0	6.65134
A0A7J6DKE7	A0A7J6DKE7_CANSA	Uncharacterized protein	G4B88_010806	Cannabis sativa (Hemp) (Marijuana)		membrane [GO:0016020]		LKKMNGEK;SCISSEENK	2	11.7	0.9956	-2.5321	0	0	0	0	0	0	0	0	10.7394	0	0	0	0	0	0	0	0	0	0	0	7.66881	0	0	8.57107	0	0	0	0	0	0	0	0	0	0	0	9.53086	0
A0A7J6DKE8	A0A7J6DKE8_CANSA	Uncharacterized protein	G4B88_018316	Cannabis sativa (Hemp) (Marijuana)				DENCLLNK;ELILIQKQNTQK;IQSFSAKISNSK;KPFKSLFQK;LSASAFSNHELGK;NFFPKSWCDR;SGISEKIQSFSAKISNSK;SLFQKEQR	8	12.7	1.0007	4.3426	0	0	0	0	0	0	0	0	0	0	0	0	0	0	0	0	0	0	0	0	0	0	0	0	0	0	0	0	0	0	0	0	8.72918	0	0	0	0
A0A7J6DKF4	A0A7J6DKF4_CANSA	RNase H type-1 domain-containing protein	G4B88_011052	Cannabis sativa (Hemp) (Marijuana)			nucleic acid binding [GO:0003676]; RNA-DNA hybrid ribonuclease activity [GO:0004523]	DLYKVEMASMLGSR;DTMREAFGGHR;EFANPSRDLYK;RGYQTVLASQYR	4	6.2	0.99943	2.4808	8.59373	12.5465	0	0	0	0	13.5481	0	0	0	0	0	12.292	12.162	0	0	0	0	0	0	0	0	10.001	0	0	0	0	0	11.491	0	0	6.60014	0	5.12994	0	0	0
A0A7J6DKF5	A0A7J6DKF5_CANSA	Uncharacterized protein	G4B88_022251	Cannabis sativa (Hemp) (Marijuana)				IILEFFHGSSSSSVWMQRK	1	10.4	0.99889	4.6658	0	0	0	0	0	0	0	0	0	0	0	0	0	0	0	0	0	0	0	0	0	0	0	0	12.6859	0	0	0	0	0	0	0	0	0	0	0	0
A0A7J6DKF6	A0A7J6DKF6_CANSA	Ribulose bisphosphate carboxylase/oxygenase activase, chloroplastic (RA) (RuBisCO activase)	F8388_005524 G4B88_016801 G4B88_023122	Cannabis sativa (Hemp) (Marijuana)		chloroplast stroma [GO:0009570]; membrane [GO:0016020]; thylakoid [GO:0009579]	ATP binding [GO:0005524]; ATP hydrolysis activity [GO:0016887]; ribulose-1,5-bisphosphate carboxylase/oxygenase activator activity [GO:0046863]; transmembrane transporter activity [GO:0022857]	LVDAFPGQSIDFFGALRAR;SDDGSCEYK;SDDGSCEYKL;STTNTTYDPAGVVGSR;WISDVGVETIGKK;YREAADIIR;YRIQNLEQIIYQPHNR	7	8.3	1.1598	323.31	0	0	0	8.81602	0	0	0	0	0	0	0	0	0	0	0	0	8.20599	0	0	0	0	0	0	0	0	0	0	0	0	0	0	0	0	0	8.11853	10.1017	0
A0A7J6DKG0	A0A7J6DKG0_CANSA	Trichome birefringence-like N-terminal domain-containing protein	G4B88_009962	Cannabis sativa (Hemp) (Marijuana)		Golgi apparatus [GO:0005794]; membrane [GO:0016020]	O-acetyltransferase activity [GO:0016413]	AGNARSPSESPS;EGSYFQEVGK;LMDLVVLNVTEMTSR;SPSESPS;TIREGSYFQEVGK;WQPKDCNLPR	6	10.8	1.1601	323.31	0	0	0	0	4.47651	0	0	0	0	0	0	0	0	0	0	0	0	0	0	0	0	0	0	0	0	0	0	0	0	0	0	0	0	0	0	0	0
A0A7J6DKG3	A0A7J6DKG3_CANSA	Helicase/UvrB N-terminal domain-containing protein	G4B88_015464	Cannabis sativa (Hemp) (Marijuana)	antiviral innate immune response [GO:0140374]	cytoplasm [GO:0005737]	ATP binding [GO:0005524]; DNA binding [GO:0003677]; double-stranded RNA binding [GO:0003725]; hydrolase activity [GO:0016787]; single-stranded RNA binding [GO:0003727]; zinc ion binding [GO:0008270]	AANRSFTICHYAGEVKQNVVEQVNMEIER;MSNRAANRSFTICHYAGEVK;QNTVVYLETGSGK	3	32.9	0.99903	10.353	0	0	0	0	0	0	0	0	0	0	0	0	0	0	0	0	0	0	0	0	0	0	0	0	0	0	0	0	0	0	0	0	0	0	0	0	0
A0A7J6DKG6	A0A7J6DKG6_CANSA	Uncharacterized protein	G4B88_019313	Cannabis sativa (Hemp) (Marijuana)	proteasome-mediated ubiquitin-dependent protein catabolic process [GO:0043161]	Cul4-RING E3 ubiquitin ligase complex [GO:0080008]		GQLVMVLDLPTGGDDDDDCGVVGGANRADR	1	34.9	0.99685	5.8031	0	0	0	0	0	0	0	0	0	0	0	0	0	0	0	0	0	0	0	0	0	0	0	0	0	0	0	0	0	0	0	0	0	0	0	0	0
A0A7J6DKH0	A0A7J6DKH0_CANSA	Hexosyltransferase (EC 2.4.1.-)	F8388_015801 G4B88_015187	Cannabis sativa (Hemp) (Marijuana)	xylan biosynthetic process [GO:0045492]		glycosyltransferase activity [GO:0016757]	GEFWVYKPEMSR;GEFWVYKPEMSRLKQK;IDLPSGHWK;IGAIHYLGLKPWLCYR;LRLWQLVRYDK;RSKNSYINIYNNNNTK;SAGWQIVPIDR;WWEVYDYMPK;YPEWFEIIAEK	9	16.4	1.15	323.31	0	0	0	0	0	0	0	0	0	0	0	0	0	0	0	0	0	0	0	0	0	0	0	0	0	0	0	0	7.01212	0	0	0	0	0	0	0	0
A0A7J6DKH5	A0A7J6DKH5_CANSA	Reverse transcriptase zinc-binding domain-containing protein	G4B88_016804	Cannabis sativa (Hemp) (Marijuana)				LLHQADVTNTSDFEMK;MVLTTVREAYR	2	27.6	0.99771	-7.4198	0	0	0	0	0	0	0	0	0	0	0	0	0	0	0	0	0	0	0	0	0	0	0	0	11.3259	0	0	0	0	0	0	0	0	0	0	0	0
A0A7J6DKH6	A0A7J6DKH6_CANSA	Uncharacterized protein	G4B88_025644	Cannabis sativa (Hemp) (Marijuana)				HEEILNDNYKYSLKMTV	1	5.8	1.0011	4.8337	0	7.80432	0	0	0	0	0	0	0	0	0	0	0	0	0	0	0	0	0	0	0	0	0	0	0	0	0	0	0	0	0	0	0	0	0	0	0
A0A7J6DKH7	A0A7J6DKH7_CANSA	DUF4378 domain-containing protein	G4B88_018887	Cannabis sativa (Hemp) (Marijuana)				ANPVDLESSENYIGHTGNGK;IDNSNDDLR;RASITDTIVKDEDK	3	5.5	1.1513	323.31	9.91169	0	0	0	0	0	0	0	0	0	0	0	0	0	0	0	0	0	0	0	0	0	0	0	0	0	0	0	0	0	0	0	0	0	0	0	0
A0A7J6DKH9	A0A7J6DKH9_CANSA	Nucleobase-ascorbate transporter 10	F8388_003347 G4B88_023903	Cannabis sativa (Hemp) (Marijuana)	organic substance transport [GO:0071702]	membrane [GO:0016020]	transmembrane transporter activity [GO:0022857]	DSGLHWWEK;FSLYGSDVR;RVIQISAGFMIFFSIFGK;YIQSKTQKCDR	4	8.6	1.1496	323.31	0	0	0	4.21708	0	0	0	0	0	0	9.59963	0	3.10568	0	0	0	0	0	0	0	0	0	0	0	0	0	0	0	0	0	0	0	0	0	0	0	0
A0A7J6DKI2	A0A7J6DKI2_CANSA	Protein kinase domain-containing protein	G4B88_015190	Cannabis sativa (Hemp) (Marijuana)		membrane [GO:0016020]	ATP binding [GO:0005524]; protein serine/threonine kinase activity [GO:0004674]	FEAPMSKHKER;IPAELGALK;LELSGNYFSGK;SFTLLSALTK;SFTLLSALTKCSHLKK;TLDLSYNRLSGEVPK	6	5.8	1.1532	323.31	9.07157	0	0	0	0	0	0	7.56384	0	0	0	0	0	0	4.3454	0	0	0	0	0	0	0	0	0	0	0	0	0	0	0	0	0	0	0	0	0	0
A0A7J6DKI4	A0A7J6DKI4_CANSA	Uncharacterized protein	G4B88_007449	Cannabis sativa (Hemp) (Marijuana)	5S class rRNA transcription by RNA polymerase III [GO:0042791]; transcription initiation at RNA polymerase III promoter [GO:0006384]	transcription factor TFIIIC complex [GO:0000127]	DNA binding [GO:0003677]	TLHLLALARML	1	8.9	1.1534	323.31	0	0	0	0	0	0	0	0	0	0	0	0	0	0	5.70077	5.07771	0	0	0	0	0	0	0	0	0	0	0	0	0	0	0	0	0	0	0	0	0
A0A7J6DKI9	A0A7J6DKI9_CANSA	DUF4378 domain-containing protein	G4B88_018397	Cannabis sativa (Hemp) (Marijuana)	regulation of monopolar cell growth [GO:0051513]			DLASFSAMSYYQSSPSCR;EAPRLSLDSR;EQRGEMEQSNR;EREESEDLFEVICR;ETPPKSPLPLPVFEFK;FSREAPRLSLDSR;FVEGNGFQGKQCQQAHFNVSSNVVRDNGGNEDR;IFNARAGDPK;KPTMEIHR;LRMRGIDEPAK;MTTGMVR;NENHNHGEEDDDK;RLPSSVSVDSSPESEKTIQSPVVPR;RMGTDQQTLNRSPR;SPLPLPVFEFK;TIQSPVVPR;VSPIQSPK	17	25.5	1.1519	323.31	0	0	0	0	0	0	0	0	0	0	0	0	0	0	0	0	0	0	0	0	10.855	0	0	10.884	0	0	0	0	0	0	0	0	0	0	0	0	0
A0A7J6DKJ5	A0A7J6DKJ5_CANSA	FAD-binding FR-type domain-containing protein	G4B88_025052	Cannabis sativa (Hemp) (Marijuana)		plasma membrane [GO:0005886]	NAD(P)H oxidase H2O2-forming activity [GO:0016174]	DLEKGINNCNNKK;EDEKDLEK;GINNCNNKK;GINNCNNKKK;HNWILEENWRR;IWVMGLWLAICACLFTWK;KPFATNK;RHNWILEENWR	8	11	0.99678	-11.146	0	0	0	0	0	0	0	0	0	0	0	0	0	0	0	0	0	0	0	0	0	0	0	0	0	0	0	0	0	0	0	0	0	0	0	0	0
A0A7J6DKK0	A0A7J6DKK0_CANSA	Protein kinase domain-containing protein	G4B88_006969	Cannabis sativa (Hemp) (Marijuana)	positive regulation of transcription elongation by RNA polymerase II [GO:0032968]	cyclin-dependent protein kinase holoenzyme complex [GO:0000307]; nucleus [GO:0005634]	ATP binding [GO:0005524]; RNA polymerase II CTD heptapeptide repeat kinase activity [GO:0008353]	DITEEYEK;DITEEYEKGNELGK	2	5.3	1.1197	323.31	0	0	0	0	0	0	0	0	0	0	0	9.00781	0	0	0	0	0	0	0	0	0	0	0	0	0	0	0	0	0	0	0	0	0	0	0	0	0
A0A7J6DKK8	A0A7J6DKK8_CANSA	Ubiquitin-like protease family profile domain-containing protein	G4B88_023088	Cannabis sativa (Hemp) (Marijuana)	proteolysis [GO:0006508]		cysteine-type peptidase activity [GO:0008234]	LAVLFYK;LTLHFNHFM;TIHALYKK	3	6.4	0.99611	-9.5218	0	0	0	0	0	0	0	0	0	0	0	0	0	0	0	0	0	0	0	0	0	0	0	0	0	0	0	0	0	0	0	0	0	0	0	0	0
A0A7J6DKK9	A0A7J6DKK9_CANSA	Ubiquitin-like protease family profile domain-containing protein	G4B88_028101	Cannabis sativa (Hemp) (Marijuana)	proteolysis [GO:0006508]		cysteine-type peptidase activity [GO:0008234]	DLPLHEVWR;RAQNSFYLLVYLSLDA	2	16.8	0.9966	5.8372	0	0	0	0	0	0	0	0	0	0	0	0	0	0	0	0	0	0	0	0	0	0	0	0	0	0	0	0	0	0	0	0	0	0	0	0	0
A0A7J6DKL0	A0A7J6DKL0_CANSA	UspA domain-containing protein	F8388_015899	Cannabis sativa (Hemp) (Marijuana)				ITEAVFDHALKICAEK	1	19.8	0.99701	5.7838	0	0	0	0	0	0	0	0	0	0	0	0	0	0	0	0	0	0	0	0	0	0	0	0	0	0	0	0	0	0	0	0	0	0	0	0	0
A0A7J6DKL2	A0A7J6DKL2_CANSA	NADH dehydrogenase [ubiquinone] iron-sulfur protein 1, mitochondrial	G4B88_028386	Cannabis sativa (Hemp) (Marijuana)	ATP synthesis coupled electron transport [GO:0042773]	membrane [GO:0016020]	4 iron, 4 sulfur cluster binding [GO:0051539]; NADH dehydrogenase (ubiquinone) activity [GO:0008137]	CIQCTRCVR;GRFTDMKR;GSGEEIGTYVEK;KTVRANHAK;TPVGGAR;TVMTRCIQCTR;VPADAFVVYQGHHGDR	7	8.8	1.1055	323.31	0	0	0	0	0	0	0	0	0	0	0	0	0	0	0	0	0	0	0	0	0	0	0	0	0	0	0	0	0	0	0	0	0	0	0	0	0
A0A7J6DKL4	A0A7J6DKL4_CANSA	Nicalin	G4B88_017316	Cannabis sativa (Hemp) (Marijuana)	regulation of signal transduction [GO:0009966]	endoplasmic reticulum membrane [GO:0005789]		KVYCLFIWFMR;QIFEGFSNVAK;VAWEHEQFSK	3	10.2	1.0007	3.2331	0	0	0	0	0	0	16.7853	0	0	0	0	0	0	0	0	0	0	0	0	0	0	15.9895	0	0	0	0	0	0	0	0	0	0	0	0	0	0	0
A0A7J6DKL5	A0A7J6DKL5_CANSA	RING-type domain-containing protein	G4B88_007410	Cannabis sativa (Hemp) (Marijuana)	protein ubiquitination [GO:0016567]		metal ion binding [GO:0046872]; ubiquitin protein ligase activity [GO:0061630]	CYRDWRGR;DFYGDYYISFSVATRR;GRSQSCPFCRDSLK;LSEADKR;MWDLHGGEQK	5	29.8	1.1181	323.31	0	0	0	0	0	0	11.1172	0	0	0	8.62469	0	0	0	0	0	0	0	0	0	0	0	0	0	1.42385	8.2213	0	0	0	0	0	0	0	0	0	0	0
A0A7J6DKL7	A0A7J6DKL7_CANSA	Retrotransposon Copia-like N-terminal domain-containing protein	G4B88_009916	Cannabis sativa (Hemp) (Marijuana)				LDKNNYFLWK;MMGSEMK;QVGSTLTQSFALK;TMVSAIVRGHRLDGYR	4	13.6	1.1185	323.31	0	0	0	0	0	0	0	0	0	0	0	8.17213	0	0	0	0	0	0	0	0	0	10.6513	0	0	0	0	0	0	0	0	0	0	0	0	0	0	0
A0A7J6DKL9	A0A7J6DKL9_CANSA	DUF4283 domain-containing protein	F8388_010731 G4B88_030232	Cannabis sativa (Hemp) (Marijuana)				ALHHSRGK;LVVNGGDLLR;TVWLPKR	3	5.4	0.99705	-19.577	0	0	0	0	0	0	0	0	0	0	0	0	10.9264	0	0	0	0	0	0	0	0	10.434	0	0	0	0	0	0	0	0	0	0	0	0	0	0	0
A0A7J6DKM1	A0A7J6DKM1_CANSA	Uncharacterized protein	G4B88_018244	Cannabis sativa (Hemp) (Marijuana)		nucleus [GO:0005634]	DNA-binding transcription factor activity [GO:0003700]; sequence-specific DNA binding [GO:0043565]	DELVVVNCLYR;FKVPFECNMIAQK;FKVPFECNMIAQKWETVK;GSGRKVR;INKDELVVVNCMYR;LDKNLAPNK;LDKNLAPNKLR;LNGTAFAIQEK;LSEKANR;MLRRFHFLPTPTTHR;NLAPNKLRISR;QWQVRNLRAGFR;RIRQHSSPCGDATQR;RLANYCERFK;RLENYCRR;SGGGGKR;YLSEILMEEEDLERK;YRMEFEK	18	8.2	1.1179	323.31	0	0	14.4363	14.6944	14.8316	14.6597	15.0676	15.1271	15.1748	15.0002	13.477	14.696	14.3267	13.9203	0	13.7162	0	13.9524	14.8257	0	9.06867	14.5697	14.6481	14.7147	15.1106	14.8462	0	11.2515	10.747	10.7903	14.4331	0	16.9068	14.3828	0	0	0
A0A7J6DKM4	A0A7J6DKM4_CANSA	Kinesin motor domain-containing protein	G4B88_015191	Cannabis sativa (Hemp) (Marijuana)	microtubule-based movement [GO:0007018]	microtubule cytoskeleton [GO:0015630]	ATP binding [GO:0005524]; microtubule binding [GO:0008017]; microtubule motor activity [GO:0003777]	CMVRLQELQYTVSGGTK;EHAVLSDQVK;FELFVSMLEVYNEKIR;ISPPNKREIEK;LKQESRAFAAASAPTSSVSLFGLKPAAQK;LRLPLRK;QQNTQQHTPHKFLIKSPHSNSK;TRSPVIARGNK;TSHIPYR;TVLEKKPPLVPNSKLR;VGRIEVEGER;VRSVGSTSANEMSSR;VSEERAGVMR;YIRESTERK	14	16.3	1.1208	323.31	0	0	10.9113	0	10.9606	10.4674	10.2919	0	10.3041	0	7.82362	5.3952	5.3269	0	0	0	0	0	0	0	0	0	8.12345	0	11.6633	0	0	0	5.15708	0	0	0	0	0	0	0	11.0769
A0A7J6DKM7	A0A7J6DKM7_CANSA	B-like cyclin	G4B88_000676	Cannabis sativa (Hemp) (Marijuana)	cell division [GO:0051301]; mitotic cell cycle phase transition [GO:0044772]	cyclin-dependent protein kinase holoenzyme complex [GO:0000307]; cytoplasm [GO:0005737]; nucleus [GO:0005634]	cyclin-dependent protein serine/threonine kinase regulator activity [GO:0016538]	AVMRASSR;AVMRASSREK;EKVLDWLKFHTP;SGQLATQTCEK;SIAEEPK;STLNLSCRFR;TKEDTADVSEVDAAEK;VLDWLKFHTP	8	12.4	1.1225	323.31	0	0	8.12438	0	0	0	0	0	0	0	0	0	0	0	4.88548	7.32121	0	6.60964	0	0	0	0	0	0	0	0	0	0	9.09619	0	6.99379	0	0	0	0	7.90105	7.84109
A0A7J6DKM8	A0A7J6DKM8_CANSA	C3H1-type domain-containing protein	G4B88_030231	Cannabis sativa (Hemp) (Marijuana)			DNA binding [GO:0003677]; metal ion binding [GO:0046872]	EEDKMYK;GEDCTYAHGDHELRQEASMYWGLTEMHGFSTK;SLQQDLSVLPTLR	3	25.6	0.9961	-0.59066	0	0	7.98738	0	0	0	0	0	0	0	0	0	0	0	0	0	0	0	0	0	0	0	0	0	0	0	0	0	0	0	0	0	0	0	0	0	10.309
A0A7J6DKN0	A0A7J6DKN0_CANSA	F-box domain-containing protein	G4B88_023414	Cannabis sativa (Hemp) (Marijuana)				DPTPSGNK;FFSRQCQHLK;FHRLENFNK;IVLAGSISSSRDKNGIVVR;STGFKAK;VFDMYSK;VFDMYSKKCSR	7	12	1.1212	323.31	0	0	0	0	0	0	0	0	0	0	0	0	0	0	0	0	0	0	0	0	0	0	0	0	0	0	0	0	0	0	0	0	0	0	0	0	0
A0A7J6DKN1	A0A7J6DKN1_CANSA	PH domain-containing protein	F8388_002261 G4B88_024791	Cannabis sativa (Hemp) (Marijuana)		cytoplasm [GO:0005737]		GVISMGTCQTVK;TGWLTKQGEYIKTWR	2	18.5	1.0004	9.8455	0	0	0	0	0	0	0	0	0	0	0	10.0196	0	0	0	0	0	0	0	0	0	0	0	0	0	0	0	0	0	0	0	0	0	0	0	0	0
A0A7J6DKP3	A0A7J6DKP3_CANSA	Uncharacterized protein	F8388_024936 G4B88_030341	Cannabis sativa (Hemp) (Marijuana)				KGLWSPEEDDK;NAGLQRCGK	2	5.7	1.1129	323.31	0	0	0	0	0	0	0	0	0	0	0	0	0	0	0	0	0	0	0	0	0	0	0	0	0	0	0	0	0	0	0	7.82902	0	0	0	0	0
A0A7J6DKP4	A0A7J6DKP4_CANSA	Ubiquitin carboxyl-terminal hydrolase (EC 3.4.19.12)	G4B88_000677	Cannabis sativa (Hemp) (Marijuana)	proteolysis [GO:0006508]		cysteine-type deubiquitinase activity [GO:0004843]; zinc ion binding [GO:0008270]	DMGYLYFFER;FLVVVLPSSSPDPMLNPMDLLRSNLSR;HECCLSFDTPR;LAVDAILLAEGAER;VGASINPPK	5	8.8	0.99681	5.8023	0	0	0	0	0	0	0	0	0	0	0	0	0	0	0	0	0	0	0	0	0	0	0	0	0	0	10.6476	0	0	0	0	0	0	0	0	0	0
A0A7J6DKP5	A0A7J6DKP5_CANSA	Uncharacterized protein	G4B88_009602	Cannabis sativa (Hemp) (Marijuana)				SLQPTTSRR	1	8.6	0.99597	-3.4505	0	0	0	0	0	0	0	0	0	0	0	0	0	0	0	0	0	0	0	0	0	0	0	0	0	0	0	0	0	0	0	0	0	0	0	0	0
A0A7J6DKP8	A0A7J6DKP8_CANSA	AIG1-like protein	G4B88_019932	Cannabis sativa (Hemp) (Marijuana)		endoplasmic reticulum [GO:0005783]	GTP binding [GO:0005525]	DILSLCENRLVLFDNK;DLEEAGNNK;IVEMIEARLK;KIVEMIEAR;LVLFDNKTK;QGAMKLRDQQEEVNSLK;SLQTLFGTK	7	11.2	1.1319	323.31	0	0	0	0	0	0	0	0	0	11.5304	11.2831	5.66863	0	0	0	0	0	0	0	0	0	9.69248	0	0	8.90114	8.80155	10.4319	0	0	0	0	0	0	0	0	0	0
A0A7J6DKP9	A0A7J6DKP9_CANSA	Cytochrome P450	G4B88_009910	Cannabis sativa (Hemp) (Marijuana)		membrane [GO:0016020]	heme binding [GO:0020037]; iron ion binding [GO:0005506]; monooxygenase activity [GO:0004497]; oxidoreductase activity, acting on paired donors, with incorporation or reduction of molecular oxygen [GO:0016705]	DIGYKSK;ENSLGFSIDRTSIK;FEPERFLLKNAAIDYK;FLDSDVDFK;ILEDVDEFIR;LGWLSRVSGLDGRMDK;LLKWRPKIVVGTLGR;LYPPIPLLVPR;LYPPIPLLVPRELTQHIK;RSAEFGHFER;RVLSFRSVR;RYGPVMQLR;SAEFGHFER;SICVLHLLSPK;TVREEETK;VALGRKYGEESGGK;YGPVMQLR	17	13.6	1.132	323.31	0	0	0	0	0	12.0645	9.90031	0	0	0	9.74876	0	0	0	9.03315	0	0	0	0	0	0	0	0	0	0	11.322	0	0	0	0	8.02054	0	10.1566	0	0	0	0
A0A7J6DKQ2	A0A7J6DKQ2_CANSA	RNase H type-1 domain-containing protein	G4B88_008695	Cannabis sativa (Hemp) (Marijuana)			nucleic acid binding [GO:0003676]; RNA-DNA hybrid ribonuclease activity [GO:0004523]	DISLMMLKPVR;KEEFKDFVIR;TPLREEFGSR;WLICDDTQLKK	4	26.6	1.1301	323.31	0	15.3819	15.1642	0	0	0	0	0	12.5472	0	0	0	9.50698	9.42406	0	12.9743	0	12.5579	14.6691	14.6504	14.3494	0	12.8392	0	0	13.8235	0	0	0	0	11.1007	10.9365	10.9722	0	0	0	0
A0A7J6DKQ6	A0A7J6DKQ6_CANSA	AB hydrolase-1 domain-containing protein	G4B88_011201	Cannabis sativa (Hemp) (Marijuana)		peroxisome [GO:0005777]	epoxide hydrolase activity [GO:0004301]	DYIFINGGFK;KFMQGFR;LEVFLKNSNR;TDWDTHQYVY;TGGAGEK;TGGAGEKRPEK	6	7.7	1.1307	323.31	0	0	0	8.70815	0	0	0	0	0	8.14807	0	0	0	0	8.83359	0	0	0	0	0	0	0	0	0	0	0	0	0	0	0	0	9.10423	0	0	0	0	0
A0A7J6DKQ9	A0A7J6DKQ9_CANSA	Uncharacterized protein	G4B88_027820	Cannabis sativa (Hemp) (Marijuana)				AEGGVSFGNK	1	3.5	1.1344	323.31	0	0	0	0	0	0	0	0	0	0	0	0	0	0	0	0	0	0	0	0	0	0	0	0	0	0	0	0	0	0	0	0	0	0	0	0	0
A0A7J6DKR3	A0A7J6DKR3_CANSA	Rhodanese domain-containing protein	G4B88_009911	Cannabis sativa (Hemp) (Marijuana)				EAGYAIQLSNKTLLDVRPSTER;HRTQLWCLDK;KQSIRHR	3	11	1.1348	323.31	0	0	0	0	0	0	0	0	0	0	8.50172	0	9.03411	0	0	0	0	0	0	0	0	0	8.19111	0	8.11343	8.99144	9.04412	0	0	0	0	0	0	0	0	0	0
A0A7J6DKR5	A0A7J6DKR5_CANSA	Cytochrome P450	G4B88_009912	Cannabis sativa (Hemp) (Marijuana)		membrane [GO:0016020]	heme binding [GO:0020037]; iron ion binding [GO:0005506]; monooxygenase activity [GO:0004497]; oxidoreductase activity, acting on paired donors, with incorporation or reduction of molecular oxygen [GO:0016705]	LIRTHKSFDK;NVAAEYLFYK;SLAHPTK;VGLEVLAKPR	4	5.4	1.1355	323.31	0	0	0	0	0	0	0	0	0	0	0	0	0	0	0	0	0	5.74098	8.28979	0	0	0	0	0	0	0	0	0	0	0	0	0	0	0	0	0	0
A0A7J6DKR9	A0A7J6DKR9_CANSA	LysM domain-containing protein	G4B88_027830	Cannabis sativa (Hemp) (Marijuana)				EKEKPKQGK;VSNKREK	2	5.7	1.133	323.31	0	0	0	0	0	0	0	0	0	0	0	0	0	0	0	0	0	0	0	0	0	0	0	0	0	0	0	0	0	0	0	0	0	0	0	0	0
A0A7J6DKS7	A0A7J6DKS7_CANSA	RRM domain-containing protein	G4B88_015094	Cannabis sativa (Hemp) (Marijuana)	mRNA splicing, via spliceosome [GO:0000398]	membrane [GO:0016020]; U1 snRNP [GO:0005685]; U2 snRNP [GO:0005686]	U1 snRNA binding [GO:0030619]	FSRRWGSSSWIK;ITPQNPMAITFPKK	2	9.8	0.99861	10.243	0	0	0	0	0	0	0	0	0	0	0	0	0	0	0	0	0	0	0	0	0	0	0	0	0	0	0	0	0	0	0	0	8.9479	0	0	0	9.17625
A0A7J6DKS9	A0A7J6DKS9_CANSA	UEV domain-containing protein	G4B88_018401	Cannabis sativa (Hemp) (Marijuana)	endosome to lysosome transport [GO:0008333]; protein modification process [GO:0036211]; protein transport [GO:0015031]	ESCRT I complex [GO:0000813]	ubiquitin binding [GO:0043130]	AGAQREIEELR;EIEELRK;EIEELRKLR;GSEMAEQADVVR;KVVRLELWEFE;MIGGLETEK;SSLPVLVR;VSKREALDR	8	17.9	1.1336	323.31	0	0	0	0	0	0	0	0	9.03947	0	0	9.49574	0	0	0	0	0	0	0	0	0	6.92053	0	0	0	0	0	0	0	0	0	0	0	0	0	0	0
A0A7J6DKT1	A0A7J6DKT1_CANSA	PGG domain-containing protein	G4B88_015098	Cannabis sativa (Hemp) (Marijuana)		membrane [GO:0016020]		GQTPQDLFTEK;MNLRGQTPQDLFTEKHTELMK;NIVIPSLR	3	13.2	1.0005	4.2256	0	0	0	0	0	0	16.2619	15.9191	0	0	0	0	0	0	14.263	0	12.0282	0	0	13.5517	0	14.2889	14.3395	14.2677	15.7881	0	15.5551	11.6308	0	11.5155	0	0	0	0	14.3331	0	0
A0A7J6DKT2	A0A7J6DKT2_CANSA	carotenoid 9,10-dioxygenase (EC 1.14.99.n4)	G4B88_012602	Cannabis sativa (Hemp) (Marijuana)	carotene catabolic process [GO:0016121]	chloroplast stroma [GO:0009570]	carotenoid dioxygenase activity [GO:0010436]; metal ion binding [GO:0046872]	CLFGTTTR;DETPPIK;EKEISEVNPKPNNGLASK;EKKMIFSFDTTK;FNMETGLASQR;GGGQATK;IENYYNGKR;KARFGVLPR;LIISFDTTK;LILSFDATK;LLALHEGDKPYVLK;LTHSFTAHPK;QEEYFERAKFTK;QEEYFGGAK;QEEYFGGPKFMK;SAVHVIDAKTMSSDPVAVVDLPHR;TSRLKQEEYFGGPK;VNESYIGR;VPYGFHALFVTEEQLQEQAKL;YWNWRPK	20	12	1.1254	323.31	0	0	0	9.71581	9.2617	9.42095	0	11.0231	11.2026	10.2171	9.74616	0	0	0	0	0	8.65051	8.01764	10.9093	0	9.16789	10.4757	0	0	0	11.6657	0	6.87848	0	0	12.4243	8.95594	7.24051	7.90111	0	5.22064	0
A0A7J6DKT7	A0A7J6DKT7_CANSA	Serine-threonine kinase receptor-associated protein	G4B88_011780	Cannabis sativa (Hemp) (Marijuana)	cytoplasmic translational initiation [GO:0002183]	eukaryotic translation initiation factor 3 complex, eIF3m [GO:0071541]	ATP binding [GO:0005524]; protein kinase activity [GO:0004672]; RNA binding [GO:0003723]; translation initiation factor activity [GO:0003743]	AVWGPLNR;ISSLSER;SASNSSEASSMNCERR;SSGKINRAVWGPLNR;VLRRHLPFNVQTPVR	5	8	0.99829	5.1524	0	0	0	0	0	0	0	0	0	0	0	0	0	0	0	0	0	0	0	0	0	0	0	0	0	0	0	0	0	0	0	0	0	0	0	0	0
A0A7J6DKT8	A0A7J6DKT8_CANSA	Cytochrome P450	G4B88_009909	Cannabis sativa (Hemp) (Marijuana)		membrane [GO:0016020]	heme binding [GO:0020037]; iron ion binding [GO:0005506]; monooxygenase activity [GO:0004497]; oxidoreductase activity, acting on paired donors, with incorporation or reduction of molecular oxygen [GO:0016705]	AVREEETKLMVEK;LHPPVPLLVPR;LLGCFNIGDYIPK;LLGCFNIGDYIPKLSWLSR;LQAWSRR;VSGYDGR;VSGYDGRMEK	7	11.4	0.99682	-12.323	0	0	0	0	0	0	0	0	0	0	0	0	0	0	0	0	0	0	0	0	0	0	0	0	0	0	0	0	0	0	0	0	0	0	0	0	0
A0A7J6DKU3	A0A7J6DKU3_CANSA	Uncharacterized protein	G4B88_027828	Cannabis sativa (Hemp) (Marijuana)	cell surface receptor signaling pathway [GO:0007166]	plasma membrane [GO:0005886]	ATP binding [GO:0005524]; calcium ion binding [GO:0005509]; polysaccharide binding [GO:0030247]; protein serine/threonine kinase activity [GO:0004674]	EVASELEGLIER;GVLTDNK;KLILLKQK;VSRDCYDK	4	4.6	1.1291	323.31	0	0	0	0	0	0	0	0	0	0	0	0	0	0	0	0	0	10.0244	0	10.6956	0	0	0	0	0	0	0	0	0	0	0	0	0	0	0	0	0
A0A7J6DKU5	A0A7J6DKU5_CANSA	DUF4283 domain-containing protein	G4B88_011066	Cannabis sativa (Hemp) (Marijuana)				QHRMLEANVCRTQLDGSNVGR;SNPKNFQHVWR;VVEGSPWTFNR;YNLVGSQWLR	4	13.1	0.99804	-6.0087	0	0	0	0	0	0	0	0	0	0	0	0	0	0	0	0	0	0	0	0	0	0	0	0	0	0	0	0	0	0	0	0	0	0	0	0	0
A0A7J6DKU7	A0A7J6DKU7_CANSA	Uncharacterized protein	G4B88_022249	Cannabis sativa (Hemp) (Marijuana)				ILSSWWSGFSSEFKAGK;LISEYDNAELNAIPTAEEIQK	2	21.1	1.0001	9.8918	0	0	0	0	0	0	0	0	0	0	0	0	0	0	0	0	0	0	9.08961	0	0	0	0	0	0	0	0	0	0	0	0	0	0	0	0	0	8.59395
A0A7J6DKU8	A0A7J6DKU8_CANSA	Ankyrin repeat-containing protein	G4B88_015101	Cannabis sativa (Hemp) (Marijuana)				ELWNRILK;NHLDNDWWR;NHLDNDWWRRNR	3	5.2	0.99873	1.3987	0	0	0	10.8131	0	0	0	0	0	0	0	0	0	0	0	0	0	0	0	0	0	0	0	0	0	0	0	0	0	0	0	0	0	0	0	0	0
A0A7J6DKV2	A0A7J6DKV2_CANSA	DUF4283 domain-containing protein	G4B88_012538	Cannabis sativa (Hemp) (Marijuana)				HFHEYLQAEK;HFHEYLQAEKCDKDWNR;LGGDEDGFVPK;LLVEEEFVRR;LVVSQMYDDR;NILQKNKNQR;NPDPLATRRVK;NQRLLVEEEFVR;QPAKPLR;QSRREDQMELK;WSMEEQNR	11	26.4	1.1275	323.31	0	0	0	6.28225	0	0	0	0	0	0	0	0	0	0	0	0	0	0	0	0	0	0	0	0	0	0	0	0	0	0	0	0	0	0	0	0	0
A0A7J6DKV4	A0A7J6DKV4_CANSA	Nuclear condensin complex subunit 3 C-terminal domain-containing protein	G4B88_012607	Cannabis sativa (Hemp) (Marijuana)	anther dehiscence [GO:0009901]; fruit dehiscence [GO:0010047]; pectin catabolic process [GO:0045490]	membrane [GO:0016020]	polygalacturonase activity [GO:0004650]	AAYYVLADK;DYRIMRQR;EGNGVVKAFCSNVGFTQK;ELEEEEEKK;ENGNTHGLMTR;ENPEVYTVEKLAKDYR;FDAIFDPQLRTEMAVEESLLTKK;FNCSKIFECR;GGGGGWK;GGSFIFLR;GGVFLVPK;IFECRGISMR;IWWKKSCTVFK;LSSISLNANTSTLR;MAVKFNCSKIFECR;NNKNNIPK;SLAVTFFDCK;VDDSLEEWKAENK;VRNLRSK;WWINSCKINK;YASSRVFSSTSR	21	8.6	1.128	323.31	7.11853	0	0	0	0	0	9.82402	9.08667	0	8.5862	0	3.80333	0	0	0	2.4462	0	2.55095	0	0	0	0	0	0	0	0	0	1.63096	0	5.73495	8.41397	0	0	7.13381	7.9493	0	9.24325
A0A7J6DKV5	A0A7J6DKV5_CANSA	Uncharacterized protein	G4B88_020484	Cannabis sativa (Hemp) (Marijuana)	carbohydrate metabolic process [GO:0005975]		beta-glucosidase activity [GO:0008422]	DHQKRYPK;FSISWSR;GPSIWDTYTHK;GWCEGERKDGVK;GYFAWSLLDNFEWNSGYTVR;HLSYLKKAIK;HPKLSAHWFK;IADRSNGDVANDAYHRYK;IKDGSNGDVAVDAYHR;LSAHWFKNFLQKK;LSLEEALNDKQR;NGVPIGPK;RLPKFTEEEAK;VSGGVNK;YPKLSAHWFK	15	16.5	1.1281	323.31	3.20287	0	0	0	0	0	0	0	0	10.6665	0	10.3333	0	0	0	0	0	0	0	10.2385	0	0	0	6.78934	10.4781	0	0	0	2.34025	0	0	0	0	0	0	0	0
A0A7J6DKW4	A0A7J6DKW4_CANSA	Cytochrome P450	G4B88_003634	Cannabis sativa (Hemp) (Marijuana)			heme binding [GO:0020037]; iron ion binding [GO:0005506]; monooxygenase activity [GO:0004497]; oxidoreductase activity, acting on paired donors, with incorporation or reduction of molecular oxygen [GO:0016705]	AQDEVRQVFGEK;FGITICRKK;KAQDEVR;NEHLDMTEK;THDISLASRPK	5	9.2	1.005	323.31	0	0	0	0	0	5.40711	0	0	0	0	0	0	0	0	0	0	0	0	0	0	0	0	0	3.74244	13.682	0	0	0	0	0	0	0	0	0	0	0	0
A0A7J6DKW5	A0A7J6DKW5_CANSA	N-acetyltransferase domain-containing protein	G4B88_026331	Cannabis sativa (Hemp) (Marijuana)	regulation of transcription by RNA polymerase II [GO:0006357]	nucleus [GO:0005634]		ASKNKMSSK;CYYSLRAACK;DWLCQLCR;FPREYSPEAVAEWSNKVHK;IEVVSETRPEENHRK;IVGKQIR;QGMCGIMMR;VLEYNILDFGK;YVSPSGR	9	18	1.0022	323.31	0	0	0	0	0	0	0	8.74608	0	0	0	0	0	0	0	0	0	0	0	0	0	0	0	0	0	0	0	0	0	0	0	0	0	0	0	0	0
A0A7J6DKW7	A0A7J6DKW7_CANSA	Ubiquitin-like protease family profile domain-containing protein	G4B88_028547	Cannabis sativa (Hemp) (Marijuana)	protein desumoylation [GO:0016926]; proteolysis [GO:0006508]	nucleus [GO:0005634]	deSUMOylase activity [GO:0016929]	AFLKQPK;HYLLARVMIK;KVEVWDSLAHENSPILQSSK;LQEIFQGEETWK;MAEHIEK	5	17.5	1.0001	4.5712	0	0	0	0	7.52536	0	0	0	0	0	8.09233	0	0	0	0	0	0	0	0	0	0	0	6.96636	0	0	0	0	0	0	0	7.37591	0	0	0	0	0	0
A0A7J6DKX0	A0A7J6DKX0_CANSA	Uncharacterized protein	F8388_015812 G4B88_008173	Cannabis sativa (Hemp) (Marijuana)		nucleus [GO:0005634]	DNA-binding transcription factor activity, RNA polymerase II-specific [GO:0000981]; RNA polymerase II cis-regulatory region sequence-specific DNA binding [GO:0000978]	EAMNYNR;LVDRYGAR;NHWNSTLKR;YGARNWSLISR	4	12	1.0111	323.31	0	0	0	6.96139	0	0	0	0	0	0	0	0	0	0	0	0	0	7.3036	0	0	0	7.47905	0	0	0	0	0	7.50637	0	0	0	0	0	0	0	0	0
A0A7J6DKX5	A0A7J6DKX5_CANSA	FAD dependent oxidoreductase domain-containing protein	G4B88_031058	Cannabis sativa (Hemp) (Marijuana)	retrograde transport, endosome to Golgi [GO:0042147]	cytosol [GO:0005829]; late endosome [GO:0005770]	oxidoreductase activity [GO:0016491]	IVVCGDR	1	4	1.0076	323.31	0	0	0	0	0	0	0	0	0	0	0	0	8.10119	0	0	0	0	0	0	0	0	0	0	0	0	0	0	0	0	0	0	0	0	0	0	0	0
A0A7J6DKX8	A0A7J6DKX8_CANSA	Uncharacterized protein	G4B88_020486	Cannabis sativa (Hemp) (Marijuana)	defense response to other organism [GO:0098542]		ADP binding [GO:0043531]	CIGQGDQQHDVDSNYR;CISQGDQQHDGDSR;CLAVDGGIEYNYKR;EIPSSFGNLRCLQTLR;ELYNFQK;ELYNFRK;ENSLDLEDVIETYVFK;ERMEEGGDDFHK;EWKVEESALPSLAYLR;EWKVEESALPTLAYLSIDFCR;HLKPCFLYLARYAEDVPIR;HTLYEWELMK;IKLQCMSAFLKDADAWVR;IKSFCIHDLMR;ILRHACNHFLK;KELAVEMLKK;KILRHACNHFLK;LQLRFLQLK;SIDKADEASSSSYVHKQK;VASSSNHGTMR;VASSSNHGTMRRALQWCVR;VEESALPTLAYLGITLCMR;VGHLIVQIRENSLDLEDVIETYVFK;VGSEIER;VGTEIER;VLRHACNHFLK	26	13.3	1.0099	323.31	0	0	0	9.08369	0	0	0	0	0	0	0	8.11437	0	0	0	0	0	0	0	0	0	0	0	0	0	0	0	0	0	0	0	0	0	0	0	0	0
A0A7J6DKX9	A0A7J6DKX9_CANSA	FAD-binding PCMH-type domain-containing protein	G4B88_008646	Cannabis sativa (Hemp) (Marijuana)			FAD binding [GO:0071949]; oxidoreductase activity [GO:0016491]	HPEKHINWNR;IKLVPVPETVTFFR;ISESKIPYPHR;LVSVPEK;SIFKTFFK;STSDGAK;TLEQGAK;VGGMMSR;VGGMMSRISESK	9	10.9	1.0221	323.31	0	0	8.88609	0	0	0	0	0	0	0	0	0	7.6139	0	0	0	0	0	0	3.64224	0	0	7.85499	12.0841	0	0	0	0	0	3.92258	0	0	0	0	0	8.15112	0
A0A7J6DKY1	A0A7J6DKY1_CANSA	Uncharacterized protein	G4B88_003640	Cannabis sativa (Hemp) (Marijuana)				YYWCFHK;YYWCFHKQIIK	2	13.6	1.022	323.31	7.92351	0	0	0	0	0	0	0	0	0	0	0	0	0	0	0	0	0	0	0	0	0	0	0	10.2448	0	0	0	0	0	0	0	0	0	0	0	0
A0A7J6DKY5	A0A7J6DKY5_CANSA	AAA+ ATPase domain-containing protein	G4B88_027000	Cannabis sativa (Hemp) (Marijuana)	defense response to other organism [GO:0098542]	membrane [GO:0016020]	ADP binding [GO:0043531]; ATP hydrolysis activity [GO:0016887]	ALDLSGCHCIK;HDEVKMHDVIRDVCLTIGK;ITISQTPNTK;LESLELVK;QPEGSSATPAK;RNVSLVEIK;VMNFPYLDQLYLSECPKMRR	7	5.5	1.0208	323.31	0	0	0	5.33239	13.0724	0	0	0	11.0449	0	10.2367	9.32179	0	0	0	0	0	0	0	0	0	0	0	0	0	0	0	0	0	0	0	10.0109	0	6.47604	0	0	0
A0A7J6DKY9	A0A7J6DKY9_CANSA	Cytochrome P450	G4B88_003637	Cannabis sativa (Hemp) (Marijuana)			heme binding [GO:0020037]; iron ion binding [GO:0005506]; monooxygenase activity [GO:0004497]; oxidoreductase activity, acting on paired donors, with incorporation or reduction of molecular oxygen [GO:0016705]	CSDHDEYISIMR;ELLSPAR;GPDSSADAKK;IMEDIIKDHR;IMEDIIKDHRNTMSR;LEFAQLMEAK;MEQEDSR;SSRIMEDIIK;SSRIMEDIIKDHR;VMVNIWAIGRDSK;VQTFQPIREEELFK	11	13.7	1.0251	323.31	0	0	0	0	0	0	10.4331	0	0	0	0	0	0	0	0	0	0	0	0	0	0	0	0	0	0	0	0	0	0	0	0	0	0	0	0	0	0
A0A7J6DKZ0	A0A7J6DKZ0_CANSA	AAA+ ATPase domain-containing protein	G4B88_026996	Cannabis sativa (Hemp) (Marijuana)	defense response to other organism [GO:0098542]		ADP binding [GO:0043531]; ATP hydrolysis activity [GO:0016887]	ALESSEAISLFK;EIQQHIAEKLGLK;GDDDHDDHK;GIVCLLTMEFVISIGAKIAEYTVAPLGR;GYESFDSRR;IAEYTVAPLGRQLGYLFR;LEFLHLHGLSSLQK;LFLHKYHTIR;LIHHITIR;LKSSGVNDK;LLIEEVFVLTGK;LRDFSLEDIAVIGELKNLK;QLGYLLCYTR;RIDLFPKLEFLHLHGLSSLQK;RMNNITSVASYEEFVIHER;TLQVSTCHGLR;TQAQDLKDAK;VEDCEGMEDIIR;VIFPMLK;VSEIAMSLEDRGHR;VSFPKLEDLTMMGTNIEK;YLFFSSVAQK	22	8.4	1.026	323.31	0	0	0	13.9835	6.62248	0	6.82209	0	7.59186	0	6.74066	0	6.01018	0	0	0	0	5.9335	8.27375	8.91193	0	6.72588	0	0	7.10434	0	9.81711	0	9.3514	9.30836	0	0	7.96498	13.3654	0	0	0
A0A7J6DKZ3	A0A7J6DKZ3_CANSA	Transposase Tnp1/En/Spm-like domain-containing protein	G4B88_020488	Cannabis sativa (Hemp) (Marijuana)				DILSLALGTDEHAGRVRGMGR;DNNRIAELER;GVTQTQFFKTPRPR;KNESRDNNR;KNVRGACVNK;LEKLRVDGK;LTPEWEK;LTPEWEKK;SDIWMRMHTNKK;TGRGGAK	10	14	1.0254	323.31	0	0	8.45976	9.03573	0	0	0	0	0	0	0	0	0	0	0	0	0	0	0	0	0	0	0	0	0	0	0	0	0	7.61368	0	0	0	0	0	0	0
A0A7J6DKZ5	A0A7J6DKZ5_CANSA	Agglutinin domain-containing protein	G4B88_027010	Cannabis sativa (Hemp) (Marijuana)				EEFKRGVK;VGQENREEFK;YLIYRMMPDTR	3	5	1.023	323.31	0	0	0	0	0	0	0	0	0	0	0	0	7.05994	0	0	0	0	0	0	0	0	0	0	0	0	7.60711	0	0	0	0	0	0	0	0	0	0	0
A0A7J6DL00	A0A7J6DL00_CANSA	Reverse transcriptase zinc-binding domain-containing protein	G4B88_007059	Cannabis sativa (Hemp) (Marijuana)				IEGWQCKLLSQAGR;MFLWKLCR;RLPRSQEDLLVWK;VAYKSIIKGR	4	9.3	0.99739	5.6421	0	0	0	0	0	0	0	0	7.81288	0	0	0	7.41532	0	0	0	0	0	0	0	6.05372	0	0	0	0	0	0	0	0	0	0	6.88069	0	0	0	0	8.54183
A0A7J6DL02	A0A7J6DL02_CANSA	Glycosyltransferase (EC 2.4.1.-)	G4B88_003638	Cannabis sativa (Hemp) (Marijuana)			UDP-glucosyltransferase activity [GO:0035251]	ESDSHNTK;GGSSWETLK;KLEPEENKFLEEFEK;SYDGSLNGIVK	4	9.3	1.0132	323.31	0	0	0	0	0	0	0	0	0	0	0	0	0	0	0	0	0	0	0	0	0	0	0	0	0	7.99741	0	0	0	0	0	7.51475	0	0	0	0	0
A0A7J6DL03	A0A7J6DL03_CANSA	AAA+ ATPase domain-containing protein	G4B88_027006	Cannabis sativa (Hemp) (Marijuana)			ADP binding [GO:0043531]; ATP hydrolysis activity [GO:0016887]	AIIPFEKLKSLK;DEDIWKDALR;DEDIWKDALRR;EEHGHRMMNNITSAAMYEEFVFHER;EETIWKDALR;EETIWKDALRR;EIQQHIAEKLGLK;ELFMGDK;GVYTVKDTR;IAEYTVAPLGRQLGYLFR;IEEVILSDHDEEYSSPSSSGASIKAILPFGK;KDEDIWKDALR;KTSSSSSCSTTTDNIIGEEMDR;LEGQLSSLQR;LFTEKLERYQICIGSR;LLQDIYTVEDAR;LQVLDLRKCCNLR;LWPEPLMVPSSCCFQNLIR;QPEGSSATPAK;SLEGICHGNK;SLHFNSLPK;SSNGECFCPK;TIWVDGK;TIWVDHGCA;VEECNNLK;VEMCHNLK;VSFPNLEDLTIK;YLFSSSLAR;YVRFLACRR	29	11	1.013	323.31	0	8.9255	0	0	0	0	0	0	8.91713	11.3706	0	0	5.8512	8.3311	12.8162	8.74973	0	0	0	0	7.85985	8.28683	8.56133	0	9.85114	9.23431	0	0	0	0	6.8976	0	0	0	7.9305	0	0
A0A7J6DL05	A0A7J6DL05_CANSA	RanBD1 domain-containing protein	F8388_011694 G4B88_022021	Cannabis sativa (Hemp) (Marijuana)	mRNA transport [GO:0051028]; NLS-bearing protein import into nucleus [GO:0006607]; positive regulation of mitotic centrosome separation [GO:0046604]	cytoplasm [GO:0005737]; nuclear pore [GO:0005643]	GTPase activator activity [GO:0005096]	GAGTVKFLKHK;KTEEKTEEK;LFMETFQEVAESQQQK;LYRFDKDGNQWK	4	21.1	1.0186	323.31	0	0	0	8.07478	0	0	0	10.4127	0	0	0	0	0	0	0	0	0	0	0	0	0	0	9.83493	0	0	0	0	0	0	0	0	0	0	11.7888	0	0	0
A0A7J6DL08	A0A7J6DL08_CANSA	SUEL-type lectin domain-containing protein	G4B88_007830	Cannabis sativa (Hemp) (Marijuana)			ATP binding [GO:0005524]; ATP hydrolysis activity [GO:0016887]; carbohydrate binding [GO:0030246]	DKSWIWSNNK;EYKEDLQR;KGGLMGK;SWIWSNNK;TTEEKAYHEVR;VASDKCHKWVFK;VCEDEEK	7	9.4	1.0157	323.31	0	0	0	0	0	0	0	0	0	0	0	0	0	11.1994	0	0	0	0	0	0	0	0	0	0	0	0	0	0	0	9.19002	0	0	0	0	8.21815	0	8.11723
A0A7J6DL13	A0A7J6DL13_CANSA	L-ascorbate oxidase-like protein	G4B88_027002	Cannabis sativa (Hemp) (Marijuana)			copper ion binding [GO:0005507]; oxidoreductase activity [GO:0016491]	AIITYTNAK;KPGKTYK;LAEYFRVANK;LPFPPPYTI;TIKLVNSASRVNGK;WSPEQRR	6	16.2	0.99751	-11.019	0	0	5.27445	0	0	0	7.29297	7.14119	0	6.55139	6.25299	6.8505	0	0	6.68145	6.39994	6.60193	6.48996	0	6.83706	0	0	6.37627	0	6.64587	7.04789	0	0	0	0	0	0	0	0	0	0	0
A0A7J6DL16	A0A7J6DL16_CANSA	Cytochrome P450	G4B88_003635	Cannabis sativa (Hemp) (Marijuana)		membrane [GO:0016020]	heme binding [GO:0020037]; iron ion binding [GO:0005506]; monooxygenase activity [GO:0004497]; oxidoreductase activity, acting on paired donors, with incorporation or reduction of molecular oxygen [GO:0016705]	AAIIVER;DLYLIPSKYDPPSMAKAMNI;EIKSPTNK;EVLRLHPPASMLVPRESR;FGITICRKK;GLVDESSINEMK;GLVDESSINEMKYLKSVVK;KAQDEVR;LSAGFAFGDVFPSLSFLDWYTISK;SDHGEFISLMK;SLSYSIIAR;SLSYSIIARAAFGEK;TLSYSITYK;TLSYSITYKTAFGNQRSDHGEFISLMK;TVSYDSTDISFAPYGEYWR;YLKLVIKEVLR	16	7.9	0.99846	1.5989	0	0	0	11.7917	0	0	0	0	0	0	0	0	0	0	10.2891	0	0	0	0	0	0	0	0	0	0	0	0	0	0	0	0	0	0	0	0	0	0
A0A7J6DL19	A0A7J6DL19_CANSA	Calcium-dependent protein kinase 29	G4B88_011470	Cannabis sativa (Hemp) (Marijuana)	intracellular signal transduction [GO:0035556]	cytoplasm [GO:0005737]; nucleus [GO:0005634]	ATP binding [GO:0005524]; calcium ion binding [GO:0005509]; calcium-dependent protein serine/threonine kinase activity [GO:0009931]; calmodulin binding [GO:0005516]; calmodulin-dependent protein kinase activity [GO:0004683]	ATDFGLSVFIEQVR;DGNGYITR;GSYSEREAAK;LERDENLYK;MGNCLFR;MLERDPTK;SIYKLKK;YACKSISRGK	8	14.5	0.99785	5.4934	0	0	0	0	0	0	0	0	0	0	0	0	0	0	0	0	0	0	0	0	0	0	0	0	0	0	0	0	0	0	0	0	0	0	0	0	0
A0A7J6DL20	A0A7J6DL20_CANSA	DNL-type domain-containing protein	G4B88_013274	Cannabis sativa (Hemp) (Marijuana)	protein folding [GO:0006457]; protein import into mitochondrial matrix [GO:0030150]; protein stabilization [GO:0050821]	mitochondrion [GO:0005739]	protein-folding chaperone binding [GO:0051087]; zinc ion binding [GO:0008270]	SNYSLTPHFRK;TFCRDSYEK	2	9.6	1.0161	323.31	0	0	0	0	0	0	0	0	0	0	0	0	0	0	0	0	0	0	0	0	6.85	0	0	0	0	0	0	0	0	0	0	0	0	0	0	0	0
A0A7J6DL29	A0A7J6DL29_CANSA	ARM repeat superfamily protein	G4B88_013277	Cannabis sativa (Hemp) (Marijuana)		membrane [GO:0016020]; microtubule [GO:0005874]	microtubule binding [GO:0008017]	ASGISNTK;CQSDRMAFVK;LLIQSGLRIVNAGIEQGNSQKR;LVHSFQDPIK;VVAENKTGHPK	5	12.5	1.0757	323.31	9.48347	0	0	0	0	9.83564	9.47113	0	0	0	0	9.62567	0	0	0	0	0	0	0	0	0	0	0	0	0	0	0	0	0	0	0	0	0	0	0	0	0
A0A7J6DL35	A0A7J6DL35_CANSA	NAC domain-containing protein	G4B88_011468	Cannabis sativa (Hemp) (Marijuana)	regulation of DNA-templated transcription [GO:0006355]		DNA binding [GO:0003677]	VSTDWVMHEYTLDEEELKR	1	8.7	0.99925	5.1221	0	0	0	0	0	0	0	0	0	0	0	0	0	0	0	0	0	0	0	0	0	0	0	0	0	0	0	0	0	0	0	0	0	0	0	0	0
A0A7J6DL37	A0A7J6DL37_CANSA	Uncharacterized protein	G4B88_027001	Cannabis sativa (Hemp) (Marijuana)				SEEAKFVK;SNYTAYEDK	2	8.6	0.99779	-13.122	0	0	0	0	0	0	0	0	0	0	0	0	0	0	0	0	0	0	0	0	0	0	0	0	0	0	0	0	0	0	0	0	0	0	0	0	0
A0A7J6DL38	A0A7J6DL38_CANSA	Anion-transporting ATPase-like domain-containing protein	G4B88_011237 G4B88_013287	Cannabis sativa (Hemp) (Marijuana)	post-translational protein targeting to endoplasmic reticulum membrane [GO:0006620]	GET complex [GO:0043529]	ATP binding [GO:0005524]; ATP hydrolysis activity [GO:0016887]	LSETDKLER;SIGKLLKLK	2	4.2	0.99607	-3.4615	0	0	0	0	0	0	0	9.78092	0	0	0	0	0	0	0	0	0	0	0	0	0	0	0	0	0	0	0	0	0	0	0	0	0	0	0	0	0
A0A7J6DL44	A0A7J6DL44_CANSA	Agglutinin domain-containing protein	G4B88_027011	Cannabis sativa (Hemp) (Marijuana)				ADIPIDDEK;DSVTSRNTSYTTEDTVTLKFSHK;YYDDVFK	3	9.4	1.0173	323.31	0	0	0	0	0	0	0	0	0	0	0	0	0	0	0	0	0	0	0	0	0	0	0	0	0	0	0	0	0	0	0	0	0	0	0	0	0
A0A7J6DL47	A0A7J6DL47_CANSA	Protein ELC-like	F8388_023328 G4B88_013275 G4B88_019967	Cannabis sativa (Hemp) (Marijuana)	endosome to lysosome transport [GO:0008333]; protein modification process [GO:0036211]; protein transport [GO:0015031]	ESCRT I complex [GO:0000813]	ubiquitin binding [GO:0043130]	LVEMVHGDVTGMRKAR;NLSLMFGRDPPLYSQR	2	7.5	0.99874	10.146	0	0	0	0	0	0	0	0	0	0	0	0	0	0	0	0	0	0	0	0	0	0	0	0	0	0	0	0	0	0	0	0	0	0	0	0	8.26566
A0A7J6DL49	A0A7J6DL49_CANSA	NLE domain-containing protein	G4B88_016982	Cannabis sativa (Hemp) (Marijuana)	Notch signaling pathway [GO:0007219]	nucleolus [GO:0005730]		DKTLKLWMG;LPYSFIYR;QYSSAEEMK;TMFLWEPFVSKQPK;VYQISWSADSRFLLSCSADTTLKVWDLR	5	14.5	1.018	323.31	0	0	0	0	0	0	0	0	0	0	0	0	7.0782	0	0	0	0	0	0	0	0	0	0	0	0	0	0	0	0	0	0	0	0	0	0	0	0
A0A7J6DL50	A0A7J6DL50_CANSA	MBD domain-containing protein	G4B88_025784	Cannabis sativa (Hemp) (Marijuana)		nucleus [GO:0005634]	DNA binding [GO:0003677]	ETVPEGNLEMKGEETQGEQK;GEETQGEQKTEK;NEIVFTAPTGEEISSK;QDGAPKK;RSARICEK	5	16.4	1.0227	323.31	0	0	7.23045	0	0	0	0	0	0	0	0	0	0	0	0	0	0	0	0	0	0	0	0	0	0	0	0	0	0	0	0	0	0	0	0	0	0
A0A7J6DL51	A0A7J6DL51_CANSA	Uncharacterized protein	G4B88_024792	Cannabis sativa (Hemp) (Marijuana)	'de novo' IMP biosynthetic process [GO:0006189]	cytosol [GO:0005829]	IMP cyclohydrolase activity [GO:0003937]; phosphoribosylaminoimidazolecarboxamide formyltransferase activity [GO:0004643]	DGDAIDCCNK;KAGDEAK;YGVSLVFTR	3	26.8	1.0228	323.31	0	0	0	0	0	0	0	0	0	0	0	0	0	0	0	0	0	0	0	0	0	0	0	0	0	0	0	0	0	0	0	0	0	0	0	0	0
A0A7J6DL52	A0A7J6DL52_CANSA	Cobalamin-independent methionine synthase MetE N-terminal domain-containing protein	G4B88_018812	Cannabis sativa (Hemp) (Marijuana)		cytosol [GO:0005829]; extracellular region [GO:0005576]	5-methyltetrahydropteroyltriglutamate-homocysteine S-methyltransferase activity [GO:0003871]; methionine synthase activity [GO:0008705]; zinc ion binding [GO:0008270]	EVFVDPSR;LDAEIKSWLAFAAQK	2	8.9	0.99755	-9.6604	0	0	8.34811	0	0	0	0	0	0	0	0	0	0	0	0	0	0	10.7343	0	0	0	7.28716	0	0	0	0	0	0	0	0	0	0	0	0	0	0	0
A0A7J6DL53	A0A7J6DL53_CANSA	Nonsense-mediated mRNA decay factor SMG8	G4B88_015469	Cannabis sativa (Hemp) (Marijuana)	nuclear-transcribed mRNA catabolic process, nonsense-mediated decay [GO:0000184]			CRTLSGTETSHAGSK;DSAVSTALWFDNSFVNTVQSDDDDDIEMQLEGCEGKK;FDIQLLK;GTALQIVSK;ISYYHER;LSNNGLR;SIDPLDLAVSWLECGK;VGGARYYEPSK	8	8.6	0.99835	5.2345	0	0	0	0	0	0	0	0	0	0	0	0	0	0	0	0	0	0	0	0	0	0	0	0	0	0	0	0	0	0	0	0	0	0	0	0	0
A0A7J6DL60	A0A7J6DL60_CANSA	Ubiquitin-like protease family profile domain-containing protein	G4B88_030230	Cannabis sativa (Hemp) (Marijuana)	proteolysis [GO:0006508]		cysteine-type peptidase activity [GO:0008234]	KIMYSAEPK;TLMLGFGRR	2	4.4	1.0194	323.31	0	0	0	0	0	0	0	0	0	0	0	0	0	0	0	0	0	0	0	0	0	0	0	0	0	0	0	0	0	0	0	0	0	0	0	0	0
A0A7J6DL62	A0A7J6DL62_CANSA	Uncharacterized protein	G4B88_024805	Cannabis sativa (Hemp) (Marijuana)	tRNA methylation [GO:0030488]	cytoplasm [GO:0005737]		FCKKFFILHDEVSMR;FFILHDEVSMRFYLR	2	8.3	0.99899	10.305	0	0	0	0	0	0	0	0	0	0	0	0	0	0	0	0	0	0	0	0	0	12.5821	0	0	0	0	0	8.36641	0	0	0	0	0	0	0	0	0
A0A7J6DL64	A0A7J6DL64_CANSA	Cytochrome P450	G4B88_015468	Cannabis sativa (Hemp) (Marijuana)		membrane [GO:0016020]	heme binding [GO:0020037]; iron ion binding [GO:0005506]; monooxygenase activity [GO:0004497]; oxidoreductase activity, acting on paired donors, with incorporation or reduction of molecular oxygen [GO:0016705]	AIVVSPYDK;EDGGPGK;ERIQEWRDSNNNK;IQEWRDSNNNK;NPTVWDDQPLVFNPDRHLPENRR;QLIPNNNHK;RMIFGRR;RYFGKGR;TDVTWWRPIYGR;WLHDLMNDFNTDIACIR;WLHHLMKELNTDIACIR	11	12.3	1.0059	323.31	0	0	6.9571	0	0	5.78393	7.62819	0	0	0	0	0	0	0	0	0	0	0	8.33949	0	0	0	10.2069	0	0	0	0	0	9.32127	0	0	0	6.3991	0	0	0	0
A0A7J6DL71	A0A7J6DL71_CANSA	NADH:flavin oxidoreductase/NADH oxidase N-terminal domain-containing protein	G4B88_016980	Cannabis sativa (Hemp) (Marijuana)		cytosol [GO:0005829]	FMN binding [GO:0010181]; NADPH dehydrogenase activity [GO:0003959]	DIGEEVVQEPSSSSQQNEVK;ILLKALLR;ILLKALLRNR;QFVQRLPLK;VSNAEPKFVAYENSK	5	25.5	1.0066	323.31	0	0	15.4058	0	16.9556	0	0	13.691	0	16.7577	0	0	0	0	0	11.1841	13.6276	0	11.0625	0	0	0	0	15.7206	0	0	16.672	0	0	10.282	0	0	0	0	0	0	0
A0A7J6DL73	A0A7J6DL73_CANSA	Uncharacterized protein	G4B88_009913	Cannabis sativa (Hemp) (Marijuana)	proteolysis involved in protein catabolic process [GO:0051603]; vacuolar protein processing [GO:0006624]	vacuole [GO:0005773]	cysteine-type endopeptidase activity [GO:0004197]	SDDPDGSGPMVPMGPVR;TEIFLEK;WGRSDDPDGSGPMVPMGPVR	3	21.4	1.0076	323.31	0	0	0	0	0	0	10.0755	0	0	0	0	0	0	0	0	0	0	0	0	0	0	0	0	0	0	0	0	0	0	0	0	0	0	0	0	0	0
A0A7J6DL78	A0A7J6DL78_CANSA	Piezo non-specific cation channel R-Ras-binding domain-containing protein	G4B88_016977	Cannabis sativa (Hemp) (Marijuana)	cellular response to mechanical stimulus [GO:0071260]; detection of mechanical stimulus [GO:0050982]; regulation of membrane potential [GO:0042391]; response to stress [GO:0006950]	plasma membrane [GO:0005886]	mechanosensitive monoatomic ion channel activity [GO:0008381]; monoatomic cation channel activity [GO:0005261]	ALPFLYELR;AYLYNYFWESSKESR;CDVELNR;CLRNLQVEKMK;KEHLQHICK;LALRAVYLTKAISLALQAIQIR;LLIWHSEK;NLYPRYFR;NLYPRYFRVTGSGEVR;NNTEFLEVYQLEDQFPK;SVLLYSEQIETCK;TIPHDNGNRGK	12	5.9	1.0531	323.31	0	9.77492	0	0	0	0	0	0	0	0	0	0	0	6.82235	0	9.26071	0	0	0	0	0	7.9222	0	0	0	0	0	0	0	0	0	0	0	0	0	7.17263	0
A0A7J6DL85	A0A7J6DL85_CANSA	Uncharacterized protein	G4B88_022257	Cannabis sativa (Hemp) (Marijuana)				ISEIEPEQEK;SSSVFVGK;WRPLALRPLLLPK	3	28.7	1.0536	323.31	0	0	0	0	0	9.70703	0	0	0	0	0	0	0	0	0	0	0	0	0	0	0	0	0	0	0	0	0	0	0	0	0	0	0	0	0	0	0
A0A7J6DL87	A0A7J6DL87_CANSA	DUF1985 domain-containing protein	G4B88_017014	Cannabis sativa (Hemp) (Marijuana)				DDSDRSGGTGGSSDGSR;YTHRENAFVDR	2	9.7	1.001	4.8309	0	0	0	0	0	0	0	0	0	0	0	0	0	0	0	0	0	0	0	0	0	0	0	0	0	0	0	0	0	0	0	0	0	0	0	0	0
A0A7J6DL89	A0A7J6DL89_CANSA	Uncharacterized protein	G4B88_017011	Cannabis sativa (Hemp) (Marijuana)				FVVLQRLYLDKCK;IPSSIEK;MEINLTGTGIEK	3	38.2	0.99736	-23.848	0	0	0	0	0	0	0	0	0	0	0	0	0	0	0	0	0	0	0	0	0	0	0	0	0	0	0	0	0	0	0	0	0	0	0	0	0
A0A7J6DL90	A0A7J6DL90_CANSA	Reverse transcriptase zinc-binding domain-containing protein	G4B88_018413 G4B88_027796	Cannabis sativa (Hemp) (Marijuana)				WIWDPKIHPRVSMMIWR	1	10.4	1.001	4.8337	0	0	0	0	0	0	0	0	0	0	0	0	0	0	0	0	0	0	0	0	0	0	0	0	0	0	0	0	0	0	0	0	0	0	0	0	0
A0A7J6DL91	A0A7J6DL91_CANSA	Transmembrane protein	G4B88_008685	Cannabis sativa (Hemp) (Marijuana)		membrane [GO:0016020]		REEQHARLLK	1	10	0.99713	-0.12205	0	0	0	0	0	0	0	0	0	0	0	0	0	0	0	0	0	0	0	0	0	0	0	0	0	0	0	0	0	0	0	0	0	0	0	0	0
A0A7J6DL92	A0A7J6DL92_CANSA	stearoyl-[acyl-carrier-protein] 9-desaturase (EC 1.14.19.2)	F8388_025692 G4B88_004531 G4B88_015466	Cannabis sativa (Hemp) (Marijuana)	fatty acid biosynthetic process [GO:0006633]	chloroplast stroma [GO:0009570]	acyl-[acyl-carrier-protein] desaturase activity [GO:0045300]; metal ion binding [GO:0046872]	DYADIMEFLVGRWK;ELRERAK;IEKLSGLSSEGHRAQDYVCK;YLYLSGRVDMK	4	13.2	1.0018	16.176	0	0	0	0	0	0	0	0	0	0	0	9.43609	0	0	0	0	0	0	0	0	0	0	0	0	0	0	0	0	0	0	0	0	0	0	0	0	0
A0A7J6DLA0	A0A7J6DLA0_CANSA	RRM domain-containing protein	F8388_007525 G4B88_025518	Cannabis sativa (Hemp) (Marijuana)			RNA binding [GO:0003723]	EPSPRRKPPLSPR;GPAGRRGR;GRGPAGR;GVLPENLNR;IIDLQSPISTLIGK;LSPIHESLVLHIDALTRNVHENHLR;SFSSSSSPSR;SPIRRPLR;SPPLPKK;SPSGSISGSSSRSR;SPSPPLR;SPSPPLRRR;SRSPPLPK	13	11.5	1.0553	323.31	0	0	0	0	0	0	0	8.33441	8.14262	5.36982	0	0	0	8.819	0	0	0	0	0	0	0	0	0	0	0	0	8.53197	0	0	0	6.87357	8.63452	0	0	0	0	8.53889
A0A7J6DLA5	A0A7J6DLA5_CANSA	PGG domain-containing protein	G4B88_015093	Cannabis sativa (Hemp) (Marijuana)		membrane [GO:0016020]		EEILWFQEVR;EEILWFQEVRKIVIPAFR;NIFYYAVKYR;VFGWYHEIENREAR	4	6.6	0.99878	10.103	0	0	0	0	0	0	0	0	0	0	0	0	0	9.58896	0	0	0	0	0	0	0	0	0	0	0	0	0	0	0	0	0	0	0	0	0	0	0
A0A7J6DLA6	A0A7J6DLA6_CANSA	Uncharacterized protein	G4B88_015484	Cannabis sativa (Hemp) (Marijuana)				HDSSSSSS	1	5.8	1.0477	323.31	0	0	0	0	0	0	0	6.40932	0	0	0	0	0	0	0	0	0	0	0	0	0	0	0	0	0	0	0	0	0	0	0	0	0	0	0	0	0
A0A7J6DLB1	A0A7J6DLB1_CANSA	Ancestral coatomer element 1 Sec16/Sec31 domain-containing protein	G4B88_015002	Cannabis sativa (Hemp) (Marijuana)	COPII-coated vesicle cargo loading [GO:0090110]; endoplasmic reticulum organization [GO:0007029]; intracellular protein transport [GO:0006886]	COPII vesicle coat [GO:0030127]; endoplasmic reticulum exit site [GO:0070971]	structural molecule activity [GO:0005198]	GVIAMSWCPNDSSYLLTCAK;LEESESDDER;LSWSKPTDSGSEK;LVSFQTK;SLSTEHEK;SYVDRLQDLMEK	6	6.8	1.0473	323.31	0	0	0	0	0	0	0	0	0	0	0	10.4847	0	0	0	0	0	0	0	0	0	10.297	0	0	0	0	0	0	0	0	8.79578	0	8.60918	0	0	0	0
A0A7J6DLB3	A0A7J6DLB3_CANSA	S-acyltransferase (EC 2.3.1.225) (Palmitoyltransferase)	G4B88_018404	Cannabis sativa (Hemp) (Marijuana)		Golgi membrane [GO:0000139]	protein-cysteine S-palmitoyltransferase activity [GO:0019706]	GAIQAAELLLQEGAK;HCSTCDR;MSSEIEVVDDGVQSR;NHRHVAFFLGNARR;NITTNEMANAMRYSYLK	5	10.5	1.0486	323.31	0	0	0	0	0	0	0	0	0	0	0	0	0	9.84483	0	0	0	0	0	0	0	0	17.026	0	0	0	0	0	0	0	0	0	0	0	5.05836	0	0
A0A7J6DLB8	A0A7J6DLB8_CANSA	Reverse transcriptase zinc-binding domain-containing protein	G4B88_030128	Cannabis sativa (Hemp) (Marijuana)				IINEQLLNR	1	4.3	1.051	323.31	0	0	0	0	0	0	0	0	0	0	0	0	0	0	0	0	0	0	0	0	0	0	0	0	0	0	0	0	0	0	0	0	0	0	0	0	0
A0A7J6DLB9	A0A7J6DLB9_CANSA	Uncharacterized protein	G4B88_019268	Cannabis sativa (Hemp) (Marijuana)		cytosol [GO:0005829]	ATP binding [GO:0005524]	CEANYVPLSPITFLRR;GVVYSHR;NTTAYDMYR;QTYERCCR;SLNIVKNNVNIATILKHSDAK	5	11.1	1.0005	3.6183	0	0	0	0	0	0	0	0	0	0	0	0	0	0	0	0	0	0	0	0	0	0	0	0	0	0	0	0	0	0	0	0	0	0	0	0	0
A0A7J6DLC1	A0A7J6DLC1_CANSA	Protein kinase domain-containing protein	G4B88_017008	Cannabis sativa (Hemp) (Marijuana)			ATP binding [GO:0005524]; protein kinase activity [GO:0004672]	GNRDFVTLRWSTPDCR	1	3.8	0.99936	5.0742	0	0	0	0	0	0	0	0	0	0	0	0	7.6295	0	0	0	0	0	0	0	0	0	0	0	0	0	0	5.76006	0	0	0	0	0	0	0	0	0
A0A7J6DLC6	A0A7J6DLC6_CANSA	Uncharacterized protein	G4B88_018400	Cannabis sativa (Hemp) (Marijuana)				LARSEPARSTK	1	11.8	1.0496	323.31	0	0	0	0	0	0	0	0	0	0	0	0	0	0	0	0	0	0	0	0	0	0	0	0	0	0	0	0	0	0	0	0	0	0	0	0	6.04354
A0A7J6DLC7	A0A7J6DLC7_CANSA	NFACT RNA-binding domain-containing protein	G4B88_005261	Cannabis sativa (Hemp) (Marijuana)				VNSIQDK	1	6.1	1.0632	323.31	0	0	0	0	0	0	0	0	0	0	0	0	0	0	0	0	0	0	0	0	0	0	0	0	0	0	0	0	0	0	0	0	0	0	0	0	0
A0A7J6DLC9	A0A7J6DLC9_CANSA	NADH-quinone oxidoreductase subunit D domain-containing protein	F8388_024446	Cannabis sativa (Hemp) (Marijuana)	mitochondrial electron transport, NADH to ubiquinone [GO:0006120]	chloroplast thylakoid membrane [GO:0009535]; mitochondrial respiratory chain complex I [GO:0005747]	NAD binding [GO:0051287]; oxidoreductase activity, acting on NAD(P)H [GO:0016651]; quinone binding [GO:0048038]	DVGALTPFLWAFEEREK;EKLLEFYER	2	18.3	1.0633	323.31	0	0	0	0	0	0	0	0	0	0	0	0	0	0	0	6.76062	0	6.88118	0	0	0	0	0	0	0	0	0	0	7.83346	0	0	6.5751	0	0	0	0	0
A0A7J6DLD1	A0A7J6DLD1_CANSA	Patatin (EC 3.1.1.-)	G4B88_012536	Cannabis sativa (Hemp) (Marijuana)	lipid homeostasis [GO:0055088]; triglyceride catabolic process [GO:0019433]	cytoplasm [GO:0005737]; lipid droplet [GO:0005811]; membrane [GO:0016020]	triglyceride lipase activity [GO:0004806]	GLLVDKFDSK;KSFAVATGDLFLGLASR;LFEFGYR;MMSYKWR;MSYKWRK	5	10.4	1.0637	323.31	0	0	0	0	0	0	0	0	0	0	0	7.87725	0	0	0	0	0	0	0	0	0	0	7.11343	0	0	0	0	0	0	0	0	0	0	0	0	0	0
A0A7J6DLD6	A0A7J6DLD6_CANSA	S-adenosyl-L-methionine-dependent methyltransferase	F8388_002789 F8388_015082 G4B88_025779	Cannabis sativa (Hemp) (Marijuana)	methylation [GO:0032259]		methyltransferase activity [GO:0008168]	LETSGYVPEK	1	2.9	0.99694	-0.2218	0	0	0	0	0	0	0	0	0	0	0	0	0	0	0	0	9.36958	0	0	0	0	0	10.0721	0	10.2282	0	10.3848	0	0	7.73667	10.1707	10.3337	0	0	0	0	0
A0A7J6DLD8	A0A7J6DLD8_CANSA	Uncharacterized protein	G4B88_006971	Cannabis sativa (Hemp) (Marijuana)				AETSQKQYEPTESSMITSAKQNEPLNPK;GSTDSNKLPTPDFEKDEHISSIEK	2	26.9	0.99987	9.8764	0	0	0	0	0	0	0	0	0	0	0	0	0	0	0	0	0	0	0	0	0	0	0	0	0	0	0	0	0	0	0	0	0	0	0	0	0
A0A7J6DLD9	A0A7J6DLD9_CANSA	Lipoxygenase (EC 1.13.11.-)	G4B88_020489	Cannabis sativa (Hemp) (Marijuana)	fatty acid biosynthetic process [GO:0006633]; lipid oxidation [GO:0034440]; oxylipin biosynthetic process [GO:0031408]	cytoplasm [GO:0005737]	metal ion binding [GO:0046872]; oxidoreductase activity, acting on single donors with incorporation of molecular oxygen, incorporation of two atoms of oxygen [GO:0016702]	ASLFSPMEK;CYLPSQTPSGIK;DDSKIFESFKK;DKTNDFLGVANFSVELISAQK;DPETGKQRK;DVPRDQQLRLFFSDK;EIYMKTISLCYDSSDDK;EYNLDAWK;EYNLDAWKHFK;HDVPTDQHK;HDVPTDQHKR;IEDIIDER;KDKVMNYEAK;KEGWPDLK;LLKPHFR;MFKEGYEITDKSISGDK;QIEDIIDER;TGRPPTETEDKFFWFR;TIGHADK;TISLCYDSSDDK;TNMPSEEKESKPEVWK;TVGHADK;VTPKFWR;YLLRGNGK	24	13.6	1.0623	323.31	0	0	0	0	12.0866	0	13.2063	0	6.07181	0	0	13.3695	11.0748	10.4311	0	0	0	0	0	8.75676	11.6859	0	0	12.2685	0	12.1756	0	0	0	0	0	0	0	4.99788	11.5393	0	9.20775
A0A7J6DLE1	A0A7J6DLE1_CANSA	Choline transporter-like protein	G4B88_015003	Cannabis sativa (Hemp) (Marijuana)		plasma membrane [GO:0005886]	transmembrane transporter activity [GO:0022857]	EEEEVRERNEK;EGGQLCIVVER;GEVGLEGEEK	3	5.3	1.0062	323.31	0	0	0	0	0	0	0	0	0	0	0	0	0	0	0	0	0	0	0	0	0	0	0	0	0	0	0	0	0	0	0	0	0	0	0	7.70536	0
A0A7J6DLE2	A0A7J6DLE2_CANSA	Uncharacterized protein	G4B88_027015	Cannabis sativa (Hemp) (Marijuana)				SHSVSYTSLGKFLR	1	15.2	0.9966	5.8706	0	0	0	7.04745	0	0	0	0	0	0	8.83276	8.60511	0	0	0	0	0	0	0	0	0	0	0	0	10.5489	0	0	0	0	0	0	0	0	0	0	0	0
A0A7J6DLE8	A0A7J6DLE8_CANSA	Coactivator CBP, KIX domain-containing protein	F8388_014305 G4B88_022139	Cannabis sativa (Hemp) (Marijuana)	regulation of DNA-templated transcription [GO:0006355]	nucleus [GO:0005634]	transcription coregulator activity [GO:0003712]	APIPKGK;LGSFSNQVRNTEKR;MPRPGPRPYECVR;MPRPGPRPYECVRR;STCDPSESSSR;TEDVDSCSREGAK;VVNEAHSSSTKK	7	16.9	1.0645	323.31	0	0	7.51041	0	4.80864	0	0	0	11.2658	0	9.26566	0	6.98448	8.23621	4.839	0	0	0	7.25578	0	0	0	0	7.91904	0	9.1153	10.5853	0	0	0	5.95726	8.16972	7.75515	0	0	0	5.58457
A0A7J6DLF0	A0A7J6DLF0_CANSA	Uncharacterized protein	G4B88_025782	Cannabis sativa (Hemp) (Marijuana)				NVYHNNK	1	10.8	1.0648	323.31	0	0	0	0	0	0	0	0	0	0	0	0	0	0	0	0	0	0	0	0	0	0	0	0	0	0	0	0	0	0	0	0	0	0	0	0	0
A0A7J6DLF4	A0A7J6DLF4_CANSA	Uncharacterized protein	G4B88_022140	Cannabis sativa (Hemp) (Marijuana)		mitochondrial respiratory chain complex II, succinate dehydrogenase complex (ubiquinone) [GO:0005749]		RELALLAEDPSLKR;YFSLAILLKWQYTNFK	2	18.6	0.99925	5.0714	8.23845	0	0	0	0	0	0	0	0	0	0	0	0	0	0	0	0	0	0	0	0	0	0	0	0	0	0	0	0	0	0	0	0	0	0	0	0
A0A7J6DLF5	A0A7J6DLF5_CANSA	Protein PIR	G4B88_005188	Cannabis sativa (Hemp) (Marijuana)	axon guidance [GO:0007411]; cell projection assembly [GO:0030031]; regulation of actin filament polymerization [GO:0030833]; regulation of translation [GO:0006417]	neuron projection [GO:0043005]; SCAR complex [GO:0031209]	RNA 7-methylguanosine cap binding [GO:0000340]; small GTPase binding [GO:0031267]	FESQDLCAIVELEK;FLSHRTR;SLITERMNK;SLITERMNKVFR;WSAIPKTGFVDITTSK	5	7.9	0.9976	-11.019	0	0	0	11.2534	0	0	0	0	0	0	0	0	0	0	0	0	0	0	0	0	0	0	0	0	0	0	0	0	0	0	0	0	0	0	0	0	0
A0A7J6DLF7	A0A7J6DLF7_CANSA	Ubiquitin-like protease family profile domain-containing protein	G4B88_002936 G4B88_017234	Cannabis sativa (Hemp) (Marijuana)	proteolysis [GO:0006508]		cysteine-type peptidase activity [GO:0008234]	KIMYSAEPK;MYLARVNPCEGVAIISFMCILFFLK;SGSSSVSPDDSVYK;WVDSGLR	4	11.2	0.99851	5.1924	0	0	0	0	0	0	0	0	0	0	0	0	0	0	0	0	0	0	0	0	0	0	0	0	0	0	0	0	0	0	0	0	0	0	0	0	0
A0A7J6DLF8	A0A7J6DLF8_CANSA	Uncharacterized protein	G4B88_022149	Cannabis sativa (Hemp) (Marijuana)				ASSRFPGST;ISSPDISQSK;ITALQQPATTTIVSTSPTLISR;KEAGKHK	4	25.3	1.0584	323.31	0	6.6953	0	0	0	0	0	0	0	0	0	0	0	0	0	0	0	0	0	0	0	0	0	0	0	0	0	0	0	0	0	0	0	0	0	1.67843	0
A0A7J6DLG0	A0A7J6DLG0_CANSA	NADH dehydrogenase [ubiquinone] 1 alpha subcomplex subunit 12	G4B88_026713	Cannabis sativa (Hemp) (Marijuana)	mitochondrial respiratory chain complex I assembly [GO:0032981]	mitochondrial inner membrane [GO:0005743]; respirasome [GO:0070469]		APTSEEREEMEARR;KEEEERK	2	10.2	0.99772	5.5916	0	0	0	9.82836	0	0	0	0	0	0	0	0	0	0	0	0	0	0	0	0	8.5089	0	0	0	0	0	0	0	0	0	0	0	0	0	0	0	0
A0A7J6DLG3	A0A7J6DLG3_CANSA	DUF4283 domain-containing protein	G4B88_031587	Cannabis sativa (Hemp) (Marijuana)		membrane [GO:0016020]		AGWNQESR;GALTWGR;VPNTLPGLKSSNLEPIEYR	3	9.7	1.0605	323.31	0	0	0	0	0	0	0	0	0	0	0	0	0	0	0	0	0	7.48349	0	0	8.04816	0	0	0	0	0	0	0	0	0	0	0	0	0	0	0	0
A0A7J6DLG6	A0A7J6DLG6_CANSA	Uncharacterized protein	G4B88_027005	Cannabis sativa (Hemp) (Marijuana)				ARKYSTTTTNNR;KYSTTTTNNR;MMELEQGR;NSLGGKMRK;YSTTTTNNR	5	14.6	1.0609	323.31	0	0	0	9.23518	0	0	0	0	0	11.6796	0	0	0	0	0	0	0	0	0	0	0	0	0	0	0	0	0	0	0	0	11.1154	0	0	0	0	0	0
A0A7J6DLH4	A0A7J6DLH4_CANSA	Maf-like protein	G4B88_025781	Cannabis sativa (Hemp) (Marijuana)			nucleoside triphosphate diphosphatase activity [GO:0047429]	EEARKFMK;IETGQVPLPNYK	2	6.8	0.99615	-9.5607	0	0	0	0	0	0	0	0	0	0	0	0	0	0	0	0	0	0	0	0	0	0	0	0	0	0	0	0	0	0	0	0	0	0	0	0	0
A0A7J6DLH5	A0A7J6DLH5_CANSA	Uncharacterized protein	F8388_012425 G4B88_011469	Cannabis sativa (Hemp) (Marijuana)				APSLSQMKR;KSNNASVDDKSTLPDR;QASAIKR;VNNNVVMNNNK	4	16	1.0595	323.31	0	5.13237	0	8.87437	0	0	0	0	0	0	0	0	0	0	0	0	0	0	0	0	0	0	8.88941	0	0	0	0	0	0	0	0	0	0	0	0	0	0
A0A7J6DLH6	A0A7J6DLH6_CANSA	Ubiquitin-like protease family profile domain-containing protein	G4B88_009567	Cannabis sativa (Hemp) (Marijuana)	proteolysis [GO:0006508]		cysteine-type peptidase activity [GO:0008234]	DGNTGKVDDAK;KIMYSAEPK;LEFEELKK;LQDHWICGRLNIAER	4	12.9	1.0318	323.31	0	0	0	0	0	0	0	0	0	0	0	0	0	0	0	0	0	0	0	0	0	0	0	0	0	0	0	0	0	0	0	0	0	0	0	0	0
A0A7J6DLI3	A0A7J6DLI3_CANSA	PPM-type phosphatase domain-containing protein	G4B88_020991	Cannabis sativa (Hemp) (Marijuana)			protein serine/threonine phosphatase activity [GO:0004722]	ELANEKIEK;GFFKKSQS;LDCNEEECPR	3	11.5	1.0349	323.31	0	0	0	0	0	0	0	0	0	0	0	4.51595	0	0	0	0	0	0	0	0	0	0	0	0	0	10.9878	0	0	0	0	0	0	0	0	0	9.40956	10.647
A0A7J6DLI5	A0A7J6DLI5_CANSA	Ubiquitin-like protease family profile domain-containing protein	G4B88_002935 G4B88_017233	Cannabis sativa (Hemp) (Marijuana)	proteolysis [GO:0006508]		cysteine-type peptidase activity [GO:0008234]	DTIFRHFVLVLRTSATR;EVDDEGVVR;GISTVSKVER;SGSSSVSPDDSVYK;WVDSGLR	5	7.8	0.99926	1.887	0	0	0	0	0	0	0	0	0	0	0	0	0	0	0	0	0	0	0	0	0	0	0	0	0	0	0	0	0	0	0	0	0	0	0	0	0
A0A7J6DLI7	A0A7J6DLI7_CANSA	RNase H type-1 domain-containing protein	F8388_014301 G4B88_022147	Cannabis sativa (Hemp) (Marijuana)			nucleic acid binding [GO:0003676]; RNA-DNA hybrid ribonuclease activity [GO:0004523]	IMRRFSEFYLVK	1	4.8	0.99924	4.7897	0	0	0	0	0	0	0	0	0	0	0	0	0	0	0	0	0	0	0	0	0	0	0	0	0	0	0	0	0	0	0	0	0	0	0	0	0
A0A7J6DLI8	A0A7J6DLI8_CANSA	Uncharacterized protein	F8388_018951 G4B88_002934	Cannabis sativa (Hemp) (Marijuana)	protein ubiquitination [GO:0016567]			ACTNLKDLSAR;CWKNCQK;DGNPIQMFGKSNPR;EPLVHESSKSSNR;IQRQMLR;IQRQMLRCLNI;TQVQESRK;VTIECLVR	8	11.4	1.0275	323.31	0	0	0	0	0	0	0	0	0	0	0	0	0	0	0	0	0	0	5.72939	0	0	0	0	0	0	0	0	0	0	0	0	0	0	0	0	0	5.13746
A0A7J6DLJ1	A0A7J6DLJ1_CANSA	Reverse transcriptase zinc-binding domain-containing protein	G4B88_009747	Cannabis sativa (Hemp) (Marijuana)				LFVRYYPR;TVWKLMPCYK	2	6	1.0278	323.31	0	0	0	0	0	0	0	0	0	0	0	0	0	0	0	0	0	0	0	0	0	0	0	0	0	6.43922	0	0	0	0	0	0	0	0	0	0	0
A0A7J6DLJ6	A0A7J6DLJ6_CANSA	Protein kinase domain-containing protein	G4B88_013286	Cannabis sativa (Hemp) (Marijuana)			ATP binding [GO:0005524]; protein kinase activity [GO:0004672]	CLVRQPK;FELILDPRLER;GCLMWQAWRPK;LIIFRDFK;NEQKLLEWIRPHLSDSK;SAMKCFYFHNKNK;SISIGSLSTSLSTDPDMRR;YSLKAAK	8	24.3	0.99912	4.5534	0	0	0	0	10.5084	0	0	0	0	0	0	0	0	0	0	0	0	0	0	0	0	0	0	0	0	0	0	0	0	0	0	0	0	0	0	0	0
A0A7J6DLK8	A0A7J6DLK8_CANSA	DUF1985 domain-containing protein	G4B88_009565	Cannabis sativa (Hemp) (Marijuana)		membrane [GO:0016020]		DDEECWYK;DFSFIQIDEK;ENPVEVCDK;FADLFINEK;FADLFINEKINEIPR;FIQWLEHNINMKSTKK;KENPVEVCDKK;KQIGGYQTEDDVQVR;KYSDVDNKIDPPK;LSGMIEK;NRLLKNFK;NSQVCICNEMTIFRDEFSR	12	13.9	1.0294	323.31	5.41146	0	0	9.84795	9.27671	0	0	0	8.31877	0	0	0	9.69022	0	0	0	0	0	6.23483	0	0	0	4.34894	0	0	0	0	0	0	0	0	0	0	0	0	0	6.93981
A0A7J6DLL2	A0A7J6DLL2_CANSA	Glycosyltransferase (EC 2.4.1.-)	G4B88_001081	Cannabis sativa (Hemp) (Marijuana)			UDP-glycosyltransferase activity [GO:0008194]	TEMQEMKSQAGHLYNTCR;TLMFSEEGGDIRK;TLMFSEEGGDIRKR	3	6.8	1.0012	15.197	0	12.9358	13.2283	0	0	0	13.7057	0	0	0	0	0	0	11.7809	0	9.69457	0	0	0	0	0	0	0	0	13.6535	0	0	0	0	0	0	0	0	0	0	0	0
A0A7J6DLL8	A0A7J6DLL8_CANSA	Uncharacterized protein	G4B88_012604	Cannabis sativa (Hemp) (Marijuana)		membrane [GO:0016020]		SMANMESK	1	5.6	1.036	323.31	0	0	0	0	0	0	0	0	0	0	0	0	0	0	0	0	0	0	0	0	0	0	0	0	0	0	0	0	0	0	0	0	0	0	0	0	0
A0A7J6DLL9	A0A7J6DLL9_CANSA	CCHC-type domain-containing protein	G4B88_009814	Cannabis sativa (Hemp) (Marijuana)			nucleic acid binding [GO:0003676]; zinc ion binding [GO:0008270]	CYSYEEASVK;DYFSVVNGK;ENFDLFEYVRTWIHIYNLPR;FRDKSTRPK;SLNDHQVCSQK;TLCGENETLSK	6	15.8	1.0432	323.31	0	0	5.63804	0	0	0	0	0	0	0	0	0	0	0	0	0	0	0	0	0	0	0	0	0	0	0	9.63786	0	0	0	0	0	0	0	0	0	0
A0A7J6DLM2	A0A7J6DLM2_CANSA	RNase H type-1 domain-containing protein	G4B88_019078	Cannabis sativa (Hemp) (Marijuana)			nucleic acid binding [GO:0003676]; RNA-DNA hybrid ribonuclease activity [GO:0004523]	AVASHYR;EAIRSREEV;NVLTGTGFIFK	3	12.2	1.0433	323.31	0	0	0	0	0	0	0	0	0	0	0	0	0	0	0	0	0	0	0	0	0	0	0	0	0	0	0	0	0	0	0	0	0	0	0	0	0
A0A7J6DLM8	A0A7J6DLM8_CANSA	BTB/POZ domain-containing protein	G4B88_001083	Cannabis sativa (Hemp) (Marijuana)	protein ubiquitination [GO:0016567]			EEVGVSAEVK;FMMMLMTWLTLWVLR;TSTLLHR;YQFAMAMAER	4	9.3	1.0412	323.31	0	0	0	0	0	0	0	0	0	0	0	0	0	0	0	0	0	0	0	0	0	0	0	8.84552	0	0	0	0	0	0	0	0	0	0	0	0	0
A0A7J6DLN2	A0A7J6DLN2_CANSA	Dynein light chain	G4B88_030013	Cannabis sativa (Hemp) (Marijuana)	microtubule-based process [GO:0007017]	cytoplasm [GO:0005737]; cytoplasmic dynein complex [GO:0005868]; microtubule [GO:0005874]	dynein intermediate chain binding [GO:0045505]	DVAEHIK;EFDKKHGPTWHCIVGR;LNSDDRKPVSAAATAAPAGK	3	35.5	0.99723	-32.599	0	0	0	0	0	0	0	0	0	0	0	0	0	0	0	0	0	0	0	0	0	0	0	0	0	0	0	0	0	0	0	0	0	0	0	0	0
A0A7J6DLN3	A0A7J6DLN3_CANSA	Uncharacterized protein	G4B88_030019	Cannabis sativa (Hemp) (Marijuana)		membrane [GO:0016020]	antiporter activity [GO:0015297]; xenobiotic transmembrane transporter activity [GO:0042910]	NMAMVICMGR;VGNELGAERPEKAK;VQKYPTMPEVVEELKK	3	13.1	0.99866	9.9949	0	0	0	0	0	0	8.52172	7.91988	7.8458	0	8.92719	0	0	0	11.0095	0	0	0	0	0	0	0	0	0	0	0	0	0	0	0	0	0	0	0	0	0	0
A0A7J6DLN4	A0A7J6DLN4_CANSA	3-hydroxyacyl-CoA dehydrogenase	G4B88_030016	Cannabis sativa (Hemp) (Marijuana)	fatty acid beta-oxidation [GO:0006635]	peroxisome [GO:0005777]	3-hydroxyacyl-CoA dehydrogenase activity [GO:0003857]; 3-hydroxybutyryl-CoA epimerase activity [GO:0008692]; delta(3)-delta(2)-enoyl-CoA isomerase activity [GO:0004165]; enoyl-CoA hydratase activity [GO:0004300]; NAD+ binding [GO:0070403]	FSGGFDISAFGGLQGGQK;GKMTQEK;WALEILER	3	5	1.0413	323.31	0	0	0	0	6.93793	0	0	0	0	0	0	0	0	0	0	0	0	0	0	0	0	0	0	0	0	0	0	0	0	0	0	0	0	0	0	0	0
A0A7J6DLP0	A0A7J6DLP0_CANSA	Uncharacterized protein	F8388_017842 G4B88_011441	Cannabis sativa (Hemp) (Marijuana)				IEYVESGK;KNSLEEQQHPRW;NSLEEQQHPR	3	6.3	1.0422	323.31	0	0	0	0	0	0	0	0	0	0	0	0	0	0	0	0	0	0	0	10.7798	0	0	0	0	0	0	0	0	0	0	0	0	0	0	0	0	0
A0A7J6DLP1	A0A7J6DLP1_CANSA	Uncharacterized protein	G4B88_004181 G4B88_024445	Cannabis sativa (Hemp) (Marijuana)	auxin-activated signaling pathway [GO:0009734]; endoplasmic reticulum to cytosol auxin transport [GO:0080162]	membrane [GO:0016020]		MISRYLNELYQNNVK;SIRCLAEPR;VVVEQTPIK	3	7.3	0.99603	-0.6699	0	0	0	0	0	9.03414	0	0	0	0	0	0	0	0	0	0	0	0	0	0	0	0	0	0	0	0	0	0	0	0	0	0	0	0	0	0	0
A0A7J6DLP4	A0A7J6DLP4_CANSA	NAC domain-containing protein	G4B88_030020	Cannabis sativa (Hemp) (Marijuana)	regulation of DNA-templated transcription [GO:0006355]		DNA binding [GO:0003677]	CYPIISSEGNTIGYETHLK;FTTSTTTEDQK;QPNNNNNNK;RFTTSTTTEDQKEEDNK;TLDECVLCK	5	17.2	1.0436	323.31	0	0	0	0	0	0	0	0	0	0	0	0	0	0	0	0	0	0	0	0	0	0	0	9.92754	0	0	0	0	0	0	11.1109	0	0	0	0	0	0
A0A7J6DLP5	A0A7J6DLP5_CANSA	Bidirectional sugar transporter SWEET	F8388_017835 G4B88_011444	Cannabis sativa (Hemp) (Marijuana)		membrane [GO:0016020]	sugar transmembrane transporter activity [GO:0051119]	LPLINTYVV	1	4.4	0.99552	-3.5891	0	0	0	0	0	0	0	0	0	0	0	0	0	0	0	0	0	0	0	0	0	0	0	0	0	0	0	0	0	0	0	0	0	0	0	0	0
A0A7J6DLP6	A0A7J6DLP6_CANSA	Succinate dehydrogenase assembly factor 2, mitochondrial	G4B88_001082	Cannabis sativa (Hemp) (Marijuana)	mitochondrial electron transport, succinate to ubiquinone [GO:0006121]; mitochondrial respiratory chain complex II assembly [GO:0034553]; tricarboxylic acid cycle [GO:0006099]	mitochondrion [GO:0005739]		DKVMNNLNTHSSPETR;QRGFLELDLVLGK	2	15.2	0.99679	-12.321	0	0	0	0	0	0	0	0	0	0	0	0	0	0	0	0	0	0	0	0	0	0	0	0	0	0	0	0	0	0	0	0	0	0	0	0	0
A0A7J6DLP7	A0A7J6DLP7_CANSA	Peptidase S9 prolyl oligopeptidase catalytic domain-containing protein	F8388_015807 G4B88_025163	Cannabis sativa (Hemp) (Marijuana)	proteolysis [GO:0006508]		serine-type peptidase activity [GO:0008236]	IIWSSSPDCLK;LGGTSVDSHGR;QHYQFHRSK;QHYQFHRSKTMATTSAALNK;SPINFVDK;TELWVGYISEK;VVPPDQARK	7	9.5	1.0455	323.31	0	0	0	0	0	0	0	0	9.82707	0	0	0	0	5.73474	0	0	0	0	0	0	0	0	0	0	0	0	0	0	0	0	5.64513	0	0	0	0	0	4.40735
A0A7J6DLP8	A0A7J6DLP8_CANSA	Fe2OG dioxygenase domain-containing protein	G4B88_011448	Cannabis sativa (Hemp) (Marijuana)			metal ion binding [GO:0046872]	EFFNMPIEEK;EVDPAVESEPEIVNFGK;GKSYIDLMRVDSR;LAMVILDHMAK;LEWADMFYIVTQPNHLRK;LSVATFYSSK;RVPIENYFKEFFAR;SIEHRATVNSSK;VPIENYFK;VPIENYFKEFFARK	10	10.4	0.99803	5.3325	0	0	0	0	0	0	0	0	0	0	0	0	0	0	0	0	0	0	0	0	0	0	0	0	10.2002	0	0	0	0	0	0	0	0	0	0	0	0
A0A7J6DLQ0	A0A7J6DLQ0_CANSA	peptide-methionine (S)-S-oxide reductase (EC 1.8.4.11) (Peptide-methionine (S)-S-oxide reductase) (Protein-methionine-S-oxide reductase)	G4B88_031057	Cannabis sativa (Hemp) (Marijuana)	cellular response to oxidative stress [GO:0034599]	cytoplasm [GO:0005737]	L-methionine-(S)-S-oxide reductase activity [GO:0036456]; peptide-methionine (S)-S-oxide reductase activity [GO:0008113]	SAIFCKNEEER	1	4.2	0.99976	2.7471	0	0	0	0	0	0	0	0	0	0	0	0	0	0	0	0	0	0	0	0	0	0	0	0	0	0	0	0	0	0	0	0	0	0	0	0	0
A0A7J6DLQ5	A0A7J6DLQ5_CANSA	Carboxypeptidase (EC 3.4.16.-)	G4B88_014994	Cannabis sativa (Hemp) (Marijuana)	proteolysis [GO:0006508]	extracellular region [GO:0005576]; vacuole [GO:0005773]	serine-type carboxypeptidase activity [GO:0004185]	GELTFSTVR;NHCDFSPK;SLIHLSK;SLIHLSKAFSK;VHSDGKSLYSNR	5	8.3	0.99829	0.70946	0	0	0	0	0	0	0	0	0	0	0	0	0	0	0	0	0	0	0	0	0	0	0	0	0	0	0	0	0	0	0	0	7.19554	0	0	0	0
A0A7J6DLQ8	A0A7J6DLQ8_CANSA	5-methyltetrahydropteroyltriglutamate--homocysteine S-methyltransferase (EC 2.1.1.14)	G4B88_011723	Cannabis sativa (Hemp) (Marijuana)	methylation [GO:0032259]	cytosol [GO:0005829]; extracellular region [GO:0005576]	5-methyltetrahydropteroyltriglutamate-homocysteine S-methyltransferase activity [GO:0003871]; ATP binding [GO:0005524]; methionine synthase activity [GO:0008705]; protein kinase activity [GO:0004672]; zinc ion binding [GO:0008270]	LDAEIKSWLAFAAQK;NTNNNYSNIIFVY;SQLASANKSR	3	5.2	0.99889	4.685	0	0	0	6.79299	6.69251	6.80787	0	0	0	6.02563	0	0	0	6.78829	0	6.18359	6.21201	0	0	0	8.70767	0	0	0	6.47572	6.96382	0	0	6.59104	0	0	0	0	0	0	0	0
A0A7J6DLR3	A0A7J6DLR3_CANSA	Uncharacterized protein	F8388_017848 G4B88_011452	Cannabis sativa (Hemp) (Marijuana)		membrane [GO:0016020]	dipeptide transmembrane transporter activity [GO:0071916]	IALCPLRLCCCCFFNK;LCCCCFFNK	2	3.7	1.0424	323.31	0	0	0	0	0	0	0	0	0	0	0	0	0	0	0	0	6.22728	0	0	0	0	5.82248	0	0	0	0	0	0	0	0	0	0	0	4.67942	0	0	4.92362
A0A7J6DLR6	A0A7J6DLR6_CANSA	DUF4283 domain-containing protein	G4B88_027009	Cannabis sativa (Hemp) (Marijuana)				CTAPNLTIYGTEPNLESNK;CYSYEEASVK;SLMVTGRRAQGGVQGCIR;VGFCSGASSRGPSK;VWVHIFNLPR	5	11.9	1.0015	14.903	0	0	0	0	0	0	0	0	0	0	0	10.5924	0	0	0	0	8.25262	0	0	0	0	0	0	0	0	0	0	0	0	0	0	0	0	0	0	0	0
A0A7J6DLR7	A0A7J6DLR7_CANSA	Uncharacterized protein	G4B88_022256	Cannabis sativa (Hemp) (Marijuana)				EKEPGIVRR;LLALLPLLQPK;LPVKEMEQSLELR	3	24.6	1.0362	323.31	0	0	0	0	0	0	0	0	0	0	0	0	0	0	0	0	0	0	0	0	0	0	0	0	0	0	0	0	0	0	0	0	0	0	0	0	8.88078
A0A7J6DLR9	A0A7J6DLR9_CANSA	Protein HGH1 homolog	G4B88_015004	Cannabis sativa (Hemp) (Marijuana)				AGRELLLDPK;AGRELLLDPKR;GVYGTVR;IYSEQDTSK;LLGTPETDLREK;LRIFLFAYSVMEMK;NPNYISWDESHSSK;NPVWIIVSDR;QMVRQFDSPNSLR;SLAIYANK;SLEFFTLKLLK	11	13.4	1.0363	323.31	0	0	0	0	0	0	0	0	0	0	0	0	0	0	0	0	0	0	0	0	0	0	0	0	0	0	0	0	0	0	0	0	0	0	0	0	0
A0A7J6DLS1	A0A7J6DLS1_CANSA	RNase H type-1 domain-containing protein	G4B88_001090	Cannabis sativa (Hemp) (Marijuana)			nucleic acid binding [GO:0003676]; RNA-DNA hybrid ribonuclease activity [GO:0004523]	LVRIDTIPGNNISEVIR	1	8.7	0.99765	5.5433	0	0	0	0	0	0	0	0	0	0	0	0	0	0	0	0	0	0	0	0	0	0	0	0	0	0	0	0	0	0	0	0	10.0849	0	0	0	0
A0A7J6DLS4	A0A7J6DLS4_CANSA	FYVE zinc finger domain-containing protein	G4B88_011450	Cannabis sativa (Hemp) (Marijuana)			metal ion binding [GO:0046872]	FWASSCTQQR;GANLIDKTQVVAHKK;GVVEKPHPHESK;KMYKQLK;KRAGNVSEAMNLLK;NEIGDLEISRR;TEEADAEFELAK;TLEEAAR;VDLSIDK;VGHSEGK	10	7.6	0.99735	-8.252	0	0	0	0	0	0	0	0	0	0	0	0	0	0	0	0	0	0	0	0	0	0	0	0	0	0	0	0	0	0	0	0	0	8.7739	0	0	0
A0A7J6DLS6	A0A7J6DLS6_CANSA	Methyltransferase PMT27	F8388_009300 G4B88_016943 G4B88_026251	Cannabis sativa (Hemp) (Marijuana)	methylation [GO:0032259]	endosome [GO:0005768]; membrane [GO:0016020]; trans-Golgi network [GO:0005802]	methyltransferase activity [GO:0008168]	KDKLNSIGAAIYR;SLHWEVR;VEELDQEK;VPWHAEGGTLLLELNR;VVNNSYMSR	5	6.3	1.0397	323.31	0	0	0	0	0	0	0	0	0	0	0	0	0	0	0	0	10.0587	0	0	0	0	0	0	0	0	0	0	0	0	0	0	0	0	0	0	0	0
A0A7J6DLS8	A0A7J6DLS8_CANSA	Glutaredoxin domain-containing protein	F8388_009301 G4B88_016958 G4B88_026257	Cannabis sativa (Hemp) (Marijuana)	cellular response to oxidative stress [GO:0034599]	cytoplasm [GO:0005737]	glutathione disulfide oxidoreductase activity [GO:0015038]	SYCPYCMR	1	6.3	0.99808	1.057	0	0	0	0	0	0	0	0	0	0	0	0	0	0	0	0	0	0	0	0	0	0	0	0	0	0	0	0	0	0	0	0	0	0	8.01491	0	0
A0A7J6DLT0	A0A7J6DLT0_CANSA	Uncharacterized protein	F8388_019965	Cannabis sativa (Hemp) (Marijuana)	carbohydrate metabolic process [GO:0005975]	cytosol [GO:0005829]	phosphoglucomutase activity [GO:0004614]	AIPYFQNGPKGLAR;LGLPFFENDK	2	24.7	1.13	323.31	0	0	0	0	0	0	0	0	0	0	0	0	0	0	0	0	0	0	0	0	0	0	0	0	0	0	0	0	0	0	0	0	0	0	0	0	0
A0A7J6DLT4	A0A7J6DLT4_CANSA	Pentatricopeptide repeat-containing protein	G4B88_016799	Cannabis sativa (Hemp) (Marijuana)				CGFIHDAR;GVFDTMEEK;TGQVEKAR;VIEIYGR	4	6.2	1.274	323.31	0	0	0	0	0	0	0	0	0	0	0	0	0	0	6.02179	0	0	0	0	8.26332	0	0	0	0	0	0	0	0	0	0	0	0	0	0	0	0	0
A0A7J6DLT7	A0A7J6DLT7_CANSA	Folate transporter 1, chloroplastic	G4B88_026261	Cannabis sativa (Hemp) (Marijuana)	folate import into mitochondrion [GO:1904947]	chloroplast envelope [GO:0009941]; membrane [GO:0016020]; mitochondrion [GO:0005739]	FAD transmembrane transporter activity [GO:0015230]; folic acid transmembrane transporter activity [GO:0008517]	GFYKGITPNLLK;KVIVDFKSR;LQQRPSSEGIPK	3	10.8	0.99749	6.5607	0	0	0	7.05028	11.9066	0	0	0	0	0	0	0	0	0	6.81301	0	0	0	0	0	0	0	0	0	0	7.18597	0	0	0	0	0	0	0	0	0	0	0
A0A7J6DLU3	A0A7J6DLU3_CANSA	Uncharacterized protein	G4B88_009994	Cannabis sativa (Hemp) (Marijuana)				CLVEWEGLTVR;CLVEWEGLTVRFESSK;SFGCNRWR;TRSWCWR	4	37.3	1.3184	323.31	0	10.8816	0	0	11.5058	0	0	0	0	0	0	0	0	0	0	0	0	0	0	0	0	0	0	0	0	0	0	0	6.46078	0	0	0	0	0	0	0	0
A0A7J6DLU5	A0A7J6DLU5_CANSA	Ubiquitin-like protease family profile domain-containing protein	G4B88_005189	Cannabis sativa (Hemp) (Marijuana)	proteolysis [GO:0006508]		cysteine-type peptidase activity [GO:0008234]	CNNRMENYYTNEEVDEIR;EEYRIEIDPK;EIQKNVR;ELQEQRIEK;IIECLNENAR;IQDVFKLDFAK;QVHGKDLEKGNVR	7	9.6	0.99714	-29.601	0	0	0	0	0	0	0	0	0	0	0	0	0	0	0	0	0	0	0	0	0	0	0	0	0	0	8.74187	0	0	0	0	0	0	0	0	0	0
A0A7J6DLU8	A0A7J6DLU8_CANSA	Reverse transcriptase zinc-binding domain-containing protein	F8388_011696 G4B88_022024	Cannabis sativa (Hemp) (Marijuana)			nucleic acid binding [GO:0003676]; RNA-DNA hybrid ribonuclease activity [GO:0004523]	AEDAWIPR;AGYLSGK;ARLCSNRPMSR;LSHGEEPFK;LVGFDTK;NGLYSVASGYK;SSQDLNRILMDDGMDLESGSIK;TWWQFIWSSK	8	14.8	1.309	323.31	0	0	0	0	8.52113	0	0	0	0	0	0	0	0	0	11.9195	0	0	0	0	0	0	0	0	0	0	0	0	0	0	0	0	0	0	9.79654	10.8251	0	0
A0A7J6DLV3	A0A7J6DLV3_CANSA	AB hydrolase-1 domain-containing protein	G4B88_002062 G4B88_016952 G4B88_026255	Cannabis sativa (Hemp) (Marijuana)			epoxide hydrolase activity [GO:0004301]	ENQSNDKDIGFDGMGHK;FIAGDKDIGFESYRTK;SSTIKDTELLR	3	9.3	1.3078	323.31	0	0	0	0	0	0	0	0	0	0	13.054	0	0	6.00722	12.187	11.9695	0	0	0	0	12.1715	0	0	0	0	0	0	0	0	0	0	0	0	0	0	0	0
A0A7J6DLW1	A0A7J6DLW1_CANSA	Uncharacterized protein	G4B88_001920 G4B88_016985	Cannabis sativa (Hemp) (Marijuana)				CYKVECQRCK	1	12.3	1.3332	323.31	0	0	0	0	0	0	0	0	0	0	0	0	0	0	0	0	0	0	0	0	0	5.16088	0	0	0	0	0	0	0	0	0	0	0	0	0	0	0
A0A7J6DLW3	A0A7J6DLW3_CANSA	PDZ domain-containing protein	G4B88_019309	Cannabis sativa (Hemp) (Marijuana)	proteolysis [GO:0006508]		serine-type endopeptidase activity [GO:0004252]	AGVPRHAIIK;DAPHYKNGSPVIDWQGR;EVQQKEER;MGDHLQSLGSEAEGLESNVK;VPLEYVSYTDR;VSILAGTLAR;VVGNDSGEKVSILAGTLARLDR;YQSLLQEMEGGSKKR	8	16.4	0.99802	-17.033	0	0	0	0	0	0	0	0	0	0	0	0	0	0	0	0	0	0	0	0	0	0	0	0	0	0	0	0	0	0	0	0	0	0	0	0	0
A0A7J6DLX0	A0A7J6DLX0_CANSA	Retrotransposon gag domain-containing protein	G4B88_002938	Cannabis sativa (Hemp) (Marijuana)				AQLFEDRNDDLLGRAR;GGGFSDWESFLRALR	2	8	0.99898	10.698	0	6.49237	0	0	0	0	0	0	0	0	0	0	0	0	0	0	0	0	0	0	0	0	0	0	0	0	0	0	0	0	0	0	0	0	0	0	0
A0A7J6DLX2	A0A7J6DLX2_CANSA	RNase H type-1 domain-containing protein	G4B88_009995	Cannabis sativa (Hemp) (Marijuana)			nucleic acid binding [GO:0003676]; RNA-DNA hybrid ribonuclease activity [GO:0004523]	ASDSTFWK;DRPWVTCLNEKYCKK;KGCMTLVRPR;LPHDQNDSLVWK;QSNTSWWFAR;TNDNGSWNIELLK;VLVSALNER	7	23.8	1.332	323.31	0	0	0	0	0	0	0	0	10.8991	0	0	12.7164	0	8.80668	0	9.75616	0	7.0091	6.44559	0	0	7.31179	7.07039	0	0	7.93227	0	0	0	0	7.50168	0	5.71932	8.96287	0	8.13832	0
A0A7J6DLX6	A0A7J6DLX6_CANSA	Transmembrane protein	G4B88_025144	Cannabis sativa (Hemp) (Marijuana)		membrane [GO:0016020]		WRDQVTVQK	1	7.7	0.99616	-3.4615	0	0	0	0	7.8159	0	0	0	0	0	0	0	0	0	0	0	0	0	0	0	0	0	0	0	0	0	0	0	0	0	0	0	0	0	0	0	0
A0A7J6DLY2	A0A7J6DLY2_CANSA	2,4-dienoyl-CoA reductase [(3E)-enoyl-CoA-producing] (EC 1.3.1.124)	G4B88_011105 G4B88_025157	Cannabis sativa (Hemp) (Marijuana)	fatty acid catabolic process [GO:0009062]	peroxisome [GO:0005777]	2,4-dienoyl-CoA reductase (NADPH) activity [GO:0008670]	AAVDATTR;KEKATMESPFR;LVPDEIKNK;NKTREYMPLYK;TVEKRSR	5	13.1	1.3321	323.31	0	0	0	0	0	6.60594	0	10.81	6.86121	0	0	0	0	0	0	0	0	0	0	0	0	0	0	0	0	0	0	0	0	0	0	0	0	0	8.54346	0	8.27193
A0A7J6DLY3	A0A7J6DLY3_CANSA	Uncharacterized protein	G4B88_018138	Cannabis sativa (Hemp) (Marijuana)				SGMNMNK;TSLLRQLTQQQFGHGNFQSNHGAGQLGNQFGNR;TTQTLSATPTR	3	47.2	1.3319	323.31	0	0	0	0	0	0	0	0	0	0	0	0	0	0	0	0	0	0	0	0	0	0	0	0	0	0	0	0	0	0	0	0	0	0	0	0	0
A0A7J6DLY7	A0A7J6DLY7_CANSA	Uncharacterized protein	G4B88_025160	Cannabis sativa (Hemp) (Marijuana)				FRDVNWNRMR;FVNWNGNRVRFR;NVNWNRMRFR	3	51.9	1.3378	323.31	0	0	0	0	0	0	0	0	0	0	0	0	0	0	0	7.32975	0	0	0	0	0	0	0	0	0	0	0	0	0	0	0	0	0	0	0	0	0
A0A7J6DLY9	A0A7J6DLY9_CANSA	Protein kinase domain-containing protein	G4B88_006970	Cannabis sativa (Hemp) (Marijuana)	positive regulation of transcription elongation by RNA polymerase II [GO:0032968]	cyclin-dependent protein kinase holoenzyme complex [GO:0000307]; nucleus [GO:0005634]	ATP binding [GO:0005524]; RNA polymerase II CTD heptapeptide repeat kinase activity [GO:0008353]	LKTVIIPK;LLRCLNSTMK;LPHATSFNQQQPYR;SLQETFR;TEVEQMHK	5	17.9	1.338	323.31	0	0	0	0	0	9.724	0	0	0	0	0	0	0	0	0	0	0	0	0	0	0	0	0	0	0	0	0	0	0	0	0	0	0	0	0	0	0
A0A7J6DLZ2	A0A7J6DLZ2_CANSA	Cupin type-1 domain-containing protein	G4B88_020994	Cannabis sativa (Hemp) (Marijuana)				ASRQQVQELSR;DELERLFRQQK;EVDRVFKSQNEEYFFPGPR;LLKGIENYR;QCEQECK;STQQEEGGER;VTGQLRR	7	15.2	1.3355	323.31	0	0	0	0	0	5.42801	0	6.0542	0	0	0	0	0	4.74292	0	0	0	0	0	0	0	0	0	6.30903	0	0	0	0	4.77326	0	0	0	0	0	0	0	0
A0A7J6DLZ4	A0A7J6DLZ4_CANSA	Ubiquitin-like protease family profile domain-containing protein	G4B88_001118	Cannabis sativa (Hemp) (Marijuana)	proteolysis [GO:0006508]		cysteine-type peptidase activity [GO:0008234]	FVIEIKDWK;KIMYSAEPK;SGSSSVSPDDSVYK	3	6.5	1.337	323.31	0	0	0	0	0	0	0	0	0	0	0	0	0	0	6.51006	0	0	0	0	0	0	0	0	0	0	0	0	0	0	0	0	0	0	0	0	0	0
A0A7J6DLZ8	A0A7J6DLZ8_CANSA	protein-serine/threonine phosphatase (EC 3.1.3.16)	G4B88_025158	Cannabis sativa (Hemp) (Marijuana)	transcription open complex formation at RNA polymerase II promoter [GO:0001113]	transcription factor TFIIE complex [GO:0005673]	myosin phosphatase activity [GO:0017018]	HETAVSRWSR;QVQLTETEIR;SITENDDKK;SITENDDKKNLQDEYVK;VLPPWMIK	5	9.8	0.99662	-0.2218	0	0	0	0	0	0	0	0	0	0	0	0	0	0	0	0	0	0	0	0	0	0	0	0	0	0	0	0	0	0	0	0	0	0	0	0	0
A0A7J6DM03	A0A7J6DM03_CANSA	F-box protein	G4B88_026984	Cannabis sativa (Hemp) (Marijuana)	protein ubiquitination [GO:0016567]; SCF-dependent proteasomal ubiquitin-dependent protein catabolic process [GO:0031146]	cytoplasm [GO:0005737]; nucleus [GO:0005634]; SCF ubiquitin ligase complex [GO:0019005]	nucleic acid binding [GO:0003676]; RNA-DNA hybrid ribonuclease activity [GO:0004523]	ILNFGHRPK;LGKTFWFAK;QPWIPWLSYEDFTDLMNR;VWGKEIHFRHSVMIWR;YESSWRR	5	7.2	1.329	323.31	0	0	0	0	0	0	7.83017	0	11.4097	0	0	0	0	0	0	0	0	0	0	0	0	0	0	0	0	0	0	0	0	0	0	0	0	0	0	0	0
A0A7J6DM06	A0A7J6DM06_CANSA	Major facilitator superfamily (MFS) profile domain-containing protein	G4B88_015324	Cannabis sativa (Hemp) (Marijuana)		membrane [GO:0016020]	sugar transmembrane transporter activity [GO:0051119]	DYTETLGR;ELETALQSLRGR;ILDLFQWR;WLVSDIQICFGHKTFYAK	4	5.5	1.0002	11.498	0	0	0	0	0	0	0	0	0	12.313	0	0	0	0	0	0	0	0	0	0	0	0	0	0	0	0	10.5995	0	0	0	0	0	0	0	0	0	0
A0A7J6DM10	A0A7J6DM10_CANSA	Pentatricopeptide repeat-containing protein	G4B88_025156	Cannabis sativa (Hemp) (Marijuana)				GLCKSGR;LFRVTVQEDLGPNFETVNPILVSYAEMKK;LGSSVMDDLTK;MDEFCELLVQMK;MDEFCELLVQMKK;VGQACDLLK;VGSNVGLADDTSTAAEENSR;VKLCTPDVFAYTAMVR;VYYVYEK	9	14.2	1.3268	323.31	0	0	6.82782	0	0	0	0	0	9.35193	11.1642	0	0	0	0	0	0	0	0	0	0	0	9.98114	0	0	0	7.66363	8.4353	0	0	7.06566	0	0	0	0	0	0	10.0824
A0A7J6DM11	A0A7J6DM11_CANSA	Peptidase C1A papain C-terminal domain-containing protein	F8388_010733 G4B88_030233	Cannabis sativa (Hemp) (Marijuana)	proteolysis [GO:0006508]	membrane [GO:0016020]	cysteine-type peptidase activity [GO:0008234]	GENPYWIVRNVCK;IKLCVDELINNSK	2	9.3	0.99685	-12.367	0	0	0	0	0	0	0	0	0	0	0	0	0	0	0	0	0	0	0	0	0	0	0	0	0	0	0	0	0	0	0	0	0	0	0	0	0
A0A7J6DM12	A0A7J6DM12_CANSA	Uncharacterized protein	G4B88_026985	Cannabis sativa (Hemp) (Marijuana)				DMRVYIPNVAFR;EIFTSFEGTK;MVFPYDFPLTEK;NEELLLNYR	4	45.3	1.328	323.31	0	6.75836	0	0	7.94216	0	0	0	0	0	0	0	0	0	0	0	0	0	0	11.0197	0	0	0	0	0	0	0	0	0	0	0	0	0	0	0	0	0
A0A7J6DM13	A0A7J6DM13_CANSA	Reverse transcriptase zinc-binding domain-containing protein	G4B88_007902	Cannabis sativa (Hemp) (Marijuana)			nucleic acid binding [GO:0003676]; RNA-DNA hybrid ribonuclease activity [GO:0004523]	AFHDQISPTWR;DIIPFGNRLQRIFGNSTR;FWWMGSESKDR;ICSKIEGWRCK;IWKLQLTER;LDRALCDPEWMVSYPK;LFLDSLR;LGWKLAKEEDSLWCK;MFLWKLCR;YLDAWSRDEGCK	10	13.9	1.0001	11.076	0	0	0	0	0	0	0	0	0	0	0	0	0	0	0	0	0	0	0	0	0	0	0	0	0	0	0	0	0	0	0	0	0	0	0	0	0
A0A7J6DM18	A0A7J6DM18_CANSA	Ubiquitin-like protease family profile domain-containing protein	G4B88_003348	Cannabis sativa (Hemp) (Marijuana)	protein desumoylation [GO:0016926]; proteolysis [GO:0006508]	nucleus [GO:0005634]	deSUMOylase activity [GO:0016929]	AADAKGK;AAEKGLTEKEATDK;CTSSSYMAGK;EVEGSIIDCFSILMNKYERDSR;FEVDRRCMASLRPLR;KSSDHFVSSINELKEYFSNELK;TEHAYWFQLR;VEGTTSK	8	16.5	1.2838	323.31	0	0	0	0	0	0	0	0	0	0	0	0	0	0	0	0	0	0	0	0	0	7.67066	0	0	0	0	0	0	0	0	0	0	0	0	0	0	0
A0A7J6DM19	A0A7J6DM19_CANSA	Reverse transcriptase zinc-binding domain-containing protein	G4B88_017013	Cannabis sativa (Hemp) (Marijuana)			nucleic acid binding [GO:0003676]; RNA-DNA hybrid ribonuclease activity [GO:0004523]	DPNPNIHDLLR;HVNVITGRCFR;ICSEVDYIGSQKR;IGAGFLAWNR;ISQIQIAQELGNDLLIWK;IVWKKYGEFSQYEDNGEVVLQK	6	26.2	1.2825	323.31	0	0	0	0	0	0	0	0	0	0	0	0	0	7.24973	0	0	0	0	0	0	0	0	0	0	9.19192	0	0	0	0	0	0	0	0	0	0	0	0
A0A7J6DM20	A0A7J6DM20_CANSA	Terpene cyclase/mutase family member (EC 5.4.99.-)	G4B88_001114	Cannabis sativa (Hemp) (Marijuana)	triterpenoid biosynthetic process [GO:0016104]	lipid droplet [GO:0005811]	beta-amyrin synthase activity [GO:0042300]	AGTPEER;ASSDLLWR;FLEDTQR;IAEGGNDPYIFSTNNFVGR;IPDYLWVAEDGMK;KVRHFCAK;LNFFSHR;TYNNSESIR	8	11.5	1.2829	323.31	0	0	0	0	0	0	0	0	0	0	0	0	0	0	0	0	0	0	0	0	0	0	0	0	0	0	0	0	0	0	0	0	0	0	0	0	0
A0A7J6DM23	A0A7J6DM23_CANSA	Reverse transcriptase zinc-binding domain-containing protein	G4B88_007906	Cannabis sativa (Hemp) (Marijuana)				MSWYFKKLLR;SWYFKKLLR	2	6.9	1.2883	323.31	0	0	0	0	0	0	0	0	0	10.5961	0	0	0	0	0	0	0	0	0	0	9.88765	0	0	0	0	0	0	0	0	0	0	0	0	0	0	0	0
A0A7J6DM24	A0A7J6DM24_CANSA	1,4-alpha-glucan branching enzyme (EC 2.4.1.18)	G4B88_007903	Cannabis sativa (Hemp) (Marijuana)	starch biosynthetic process [GO:0019252]	amyloplast [GO:0009501]	1,4-alpha-glucan branching enzyme activity [GO:0003844]; 1,4-alpha-glucan branching enzyme activity (using a glucosylated glycogenin as primer for glycogen synthesis) [GO:0102752]; cation binding [GO:0043169]; hydrolase activity, hydrolyzing O-glycosyl compounds [GO:0004553]	EGNGWSYEK;FKHSDGVWADR;HEGGLEEFAR;IPDSDGK;LAMAVPDKWIDYLK;QSNSFPFFDSFHRWK;TIAFFLMDK;VGCDLPGK	8	9.3	0.99817	5.1528	0	0	0	0	0	0	0	0	0	0	0	0	0	0	0	0	0	0	0	0	0	0	0	0	0	0	0	0	0	0	0	0	0	0	0	0	0
A0A7J6DM30	A0A7J6DM30_CANSA	F-box domain-containing protein	G4B88_014998	Cannabis sativa (Hemp) (Marijuana)				FFSRQCQHLK;FHRLENFNK;HLHIHTHGSSRAR;IVLAGSISSSRDKNGIVVR;STGFKAK	5	10	0.99912	4.5505	0	0	0	0	0	0	0	0	0	0	0	0	0	0	0	0	0	0	0	0	0	0	0	0	0	0	0	0	0	0	0	0	0	0	0	0	0
A0A7J6DM35	A0A7J6DM35_CANSA	Uncharacterized protein	G4B88_011463	Cannabis sativa (Hemp) (Marijuana)		membrane [GO:0016020]		QVHKEER	1	4	0.99754	5.9195	0	0	0	0	0	0	0	0	0	0	0	0	0	0	0	0	0	0	0	0	0	0	0	0	0	0	0	0	0	0	0	0	0	0	0	0	0
A0A7J6DM39	A0A7J6DM39_CANSA	Uncharacterized protein	G4B88_015008	Cannabis sativa (Hemp) (Marijuana)	protein folding [GO:0006457]		alpha-tubulin binding [GO:0043014]	FDIMIYIIDVK;NLNFQQCK;NLNFQQCKRLK;NLSLDACERLK	4	15.9	1.2743	323.31	9.35151	0	0	0	0	0	11.554	0	10.9385	0	0	0	0	0	0	0	0	0	0	9.04461	0	0	0	0	0	9.13116	0	0	0	0	8.0594	0	9.40542	0	0	0	0
A0A7J6DM40	A0A7J6DM40_CANSA	Flavin-containing monooxygenase (EC 1.-.-.-)	G4B88_008818	Cannabis sativa (Hemp) (Marijuana)	auxin biosynthetic process [GO:0009851]		flavin adenine dinucleotide binding [GO:0050660]; N,N-dimethylaniline monooxygenase activity [GO:0004499]; NADP binding [GO:0050661]	ETKMFNEK;LSLHAAEFIDGK;LTEGGGCGGGGGGGGDTTTR;QHFLDYLK	4	9.9	1.275	323.31	0	0	0	0	0	10.4694	0	0	0	0	0	8.81125	0	0	0	0	0	0	0	0	0	0	0	0	0	0	0	0	0	0	0	0	0	0	0	0	0
A0A7J6DM42	A0A7J6DM42_CANSA	PABP	G4B88_011461	Cannabis sativa (Hemp) (Marijuana)	purine ribonucleoside salvage [GO:0006166]	cytosol [GO:0005829]; nucleus [GO:0005634]; ribonucleoprotein complex [GO:1990904]	ATP binding [GO:0005524]; dioxygenase activity [GO:0051213]; hydrolase activity [GO:0016787]; hypoxanthine phosphoribosyltransferase activity [GO:0004422]; iron ion binding [GO:0005506]; L-ascorbic acid binding [GO:0031418]; mRNA 3'-UTR binding [GO:0003730]; oxidoreductase activity, acting on paired donors, with incorporation or reduction of molecular oxygen [GO:0016705]; poly(A) binding [GO:0008…	DLSSLVENLEK;DPSIRKSGYANVFIK;FEQERISRFEK;FGRHIDESTNLGEGK;GKNNPKNPK;GSGFVAFSTPEEATKALNEMNGK;IMYSHRDPSIR;IMYSHRDPSIRK;LQAHFAQIR;NLEDNMTDEK;QVYVGLFVRKQER;TLECVIEHMKLK;TLLKFSR;VGQRFGR	14	9.9	1.278	323.31	0	15.3072	15.3775	6.84875	0	16.318	6.8107	9.5474	7.24479	0	0	0	15.6712	15.544	0	13.5078	13.0184	13.1396	0	0	0	15.7956	15.7858	10.8104	16.8347	16.8418	16.5841	0	12.2629	12.2723	15.0676	5.92854	0	15.2078	14.8128	15.0041	15.84
A0A7J6DM43	A0A7J6DM43_CANSA	Uncharacterized protein	G4B88_008824	Cannabis sativa (Hemp) (Marijuana)				QFKVSGRPDRAEGGEESAGQSWGK;TFLASSLLPR	2	25.6	1.2803	323.31	5.59842	0	0	0	0	7.31976	0	0	0	0	0	0	0	0	0	0	0	0	0	0	0	0	0	0	0	0	0	0	0	0	0	0	0	0	0	0	7.90207
A0A7J6DM50	A0A7J6DM50_CANSA	Uncharacterized protein	G4B88_029886	Cannabis sativa (Hemp) (Marijuana)				DGRVTNEK;EFVPVTIRDWR;EVVTPIK;FEVKFNSR;FEVKFNSRGPLVR;IQSKLGSLEEVVQRNTK;KLHLAPR;KSSVDKIQK;LVEQVDER;LVEQVDERRTR;TLAIDIDNR;YKELKER	12	18.6	1.2781	323.31	0	0	0	0	0	0	9.27352	10.0615	0	0	0	0	0	0	0	0	0	0	0	0	0	8.08969	0	0	0	0	0	0	9.06604	0	0	0	0	0	0	0	5.78897
A0A7J6DM52	A0A7J6DM52_CANSA	RNase H type-1 domain-containing protein	G4B88_030021	Cannabis sativa (Hemp) (Marijuana)			nucleic acid binding [GO:0003676]; RNA-DNA hybrid ribonuclease activity [GO:0004523]	GWLQWFNCSR	1	4.2	1.2896	323.31	0	0	0	0	0	0	0	0	0	0	0	0	0	0	0	0	0	0	0	0	0	0	0	0	0	0	0	0	0	0	0	0	0	0	0	0	0
A0A7J6DM54	A0A7J6DM54_CANSA	Thermosome subunit gamma	G4B88_008822	Cannabis sativa (Hemp) (Marijuana)				EDLGPWR;GAVDVSNGELQTAVVSYR;LLQMEKGESFFSFARDMTLK;WITAWSIRNK	4	11.9	1.3012	323.31	0	0	7.916	14.0184	0	0	0	0	0	0	0	0	0	0	0	0	0	0	0	5.27426	0	0	0	0	0	0	0	0	10.6634	0	0	0	0	4.32041	0	0	0
A0A7J6DM58	A0A7J6DM58_CANSA	Uncharacterized protein	G4B88_011459	Cannabis sativa (Hemp) (Marijuana)				DALSVMPVPNNDLR;DQVCNKDTDVDVTLPDSGTATFVK;LELVEALDSRQESGAAAMADSMK;QLEMSGKSK;QVAINKRHR	5	14.1	1.2987	323.31	0	0	0	0	10.9693	0	0	0	0	0	0	0	8.11395	0	0	0	7.99718	0	0	0	0	0	0	0	0	0	0	0	0	0	0	0	0	0	0	0	0
A0A7J6DM59	A0A7J6DM59_CANSA	G domain-containing protein	G4B88_012803	Cannabis sativa (Hemp) (Marijuana)		nucleolus [GO:0005730]	GTP binding [GO:0005525]	EEEEAEECIR;KEEEEAEECIR;MVLPKHR;RSSDESLR;SSDESLR;VAPIPGETK	6	8.2	1.2989	323.31	0	0	0	0	0	0	0	0	0	0	0	0	0	0	4.74653	0	0	0	0	1.65049	0	0	0	0	0	0	0	0	0	0	0	0	0	0	0	0	0
A0A7J6DM63	A0A7J6DM63_CANSA	Uncharacterized protein	G4B88_029887	Cannabis sativa (Hemp) (Marijuana)				DIIQKHEER;KFSALSDKK	2	6	0.99557	-3.4894	0	0	0	0	7.59746	0	0	0	0	0	0	0	0	0	0	0	0	0	0	0	0	0	0	0	0	0	0	0	0	0	0	0	0	0	0	0	0
A0A7J6DM72	A0A7J6DM72_CANSA	Uncharacterized protein	F8388_000625 G4B88_011639	Cannabis sativa (Hemp) (Marijuana)				GAWSKHEDQK;MRKPCCDK	2	8.2	1.3025	323.31	0	0	0	0	0	0	0	0	0	0	0	0	0	0	0	0	0	0	0	0	0	0	0	0	0	0	0	0	0	0	0	0	0	8.4543	0	0	7.46033
A0A7J6DM75	A0A7J6DM75_CANSA	Uncharacterized protein	G4B88_031212	Cannabis sativa (Hemp) (Marijuana)		membrane [GO:0016020]		MLEIVMNGVHDVQVQLAGWK	1	16.3	1.0002	4.257	0	0	0	0	0	0	0	0	0	0	0	0	10.5011	0	0	0	0	0	0	0	0	0	0	0	10.9154	0	0	0	0	0	0	0	0	0	0	0	0
A0A7J6DM76	A0A7J6DM76_CANSA	Polysaccharide biosynthesis domain-containing protein	G4B88_007426 G4B88_027018	Cannabis sativa (Hemp) (Marijuana)	plant-type secondary cell wall biogenesis [GO:0009834]; xylan biosynthetic process [GO:0045492]	Golgi membrane [GO:0000139]	glucuronoxylan 4-O-methyltransferase activity [GO:0030775]	ARLGRPFCP;LGRPFCP;SPCNFLVFGLGHDSLMWNALNYGGR	3	21.5	1.2978	323.31	0	0	0	0	0	0	9.62194	9.06606	9.56902	0	0	0	0	0	0	0	0	0	0	0	0	0	0	0	0	11.6263	0	0	0	0	0	0	0	0	6.36235	0	0
A0A7J6DM77	A0A7J6DM77_CANSA	Cytochrome P450	G4B88_029882	Cannabis sativa (Hemp) (Marijuana)	brassinosteroid biosynthetic process [GO:0016132]; brassinosteroid homeostasis [GO:0010268]; sterol metabolic process [GO:0016125]	membrane [GO:0016020]	heme binding [GO:0020037]; iron ion binding [GO:0005506]; monooxygenase activity [GO:0004497]; oxidoreductase activity, acting on paired donors, with incorporation or reduction of molecular oxygen [GO:0016705]	ATILPWYSR;IPGTAFHR;KGWSVNLDVVSIHHDEK;LEVDEEDDNNNNK;VISETLR	5	12.6	1.292	323.31	0	0	0	0	0	0	0	0	0	0	0	0	0	0	0	0	0	0	0	0	0	0	0	0	0	9.95331	0	0	0	0	0	0	0	0	0	0	0
A0A7J6DM83	A0A7J6DM83_CANSA	RRM domain-containing protein	F8388_001393 G4B88_016216 G4B88_021526	Cannabis sativa (Hemp) (Marijuana)			RNA binding [GO:0003723]	QGAVIPDFAR	1	3.9	1.2926	323.31	0	0	0	0	0	0	0	0	0	0	3.47483	0	0	0	0	0	0	0	0	0	0	0	0	0	0	0	0	0	0	0	0	0	0	0	0	0	0
A0A7J6DM87	A0A7J6DM87_CANSA	Ubiquitin-like protease family profile domain-containing protein	G4B88_017786	Cannabis sativa (Hemp) (Marijuana)	proteolysis [GO:0006508]		cysteine-type peptidase activity [GO:0008234]	EVMWKTIKCPR;FLYFQLVQR;IHCNDLKKDNYR;KDNYRVLVDECHNNNAK;NSVLSQAEQYEAK;SGKIHCNDLK;SLISRVFRYLR;YRASRETR	8	14.5	1.2935	323.31	0	0	0	0	0	0	0	0	0	0	0	0	0	7.96145	0	0	0	0	0	0	0	0	0	0	0	0	0	0	0	7.82547	0	0	0	0	0	0	0
A0A7J6DM93	A0A7J6DM93_CANSA	Protein CHUP1, chloroplastic	F8388_011692 G4B88_017175	Cannabis sativa (Hemp) (Marijuana)	chloroplast organization [GO:0009658]	chloroplast outer membrane [GO:0009707]		DANIENKSSAAK;EPLSQALR;EVESAAHKR;IEVQSFEDNPK;KMQELQDRR;QAEFINLLIREVESAAHK	6	13.8	0.99719	-19.868	0	10.0553	10.1713	0	0	0	0	0	0	0	0	0	0	0	0	0	0	0	0	0	0	0	0	0	12.3796	10.8179	0	0	0	9.43263	0	0	0	0	0	10.4588	0
A0A7J6DM94	A0A7J6DM94_CANSA	Transmembrane protein	G4B88_005489	Cannabis sativa (Hemp) (Marijuana)		membrane [GO:0016020]		DSDSDCK;HDHNYNHDR;KEFHTNK;NKHTLEK	4	12.9	1.2917	323.31	0	0	0	0	0	0	0	0	0	0	0	0	0	0	0	0	0	0	0	0	0	0	0	0	0	0	0	0	0	0	0	0	0	0	0	0	0
A0A7J6DMA0	A0A7J6DMA0_CANSA	Pentatricopeptide repeat-containing protein	G4B88_020482	Cannabis sativa (Hemp) (Marijuana)				ACVGLMELNK;IHGRRDLAK;SPGFSWLEKRD;VTELFSSMR;VTELFSSMRR	5	7.5	1.2967	323.31	10.6004	10.6618	0	0	0	13.2737	0	0	0	0	0	0	10.3602	0	10.1072	0	0	0	0	0	0	0	0	0	0	11.2839	0	0	0	0	0	6.05107	0	0	0	0	0
A0A7J6DMA7	A0A7J6DMA7_CANSA	Uncharacterized protein	G4B88_030564	Cannabis sativa (Hemp) (Marijuana)				DVAVYEFFR;QVFCGFK	2	20.3	0.99762	-14.735	0	0	0	0	0	0	0	0	0	0	0	0	0	0	0	0	0	0	0	0	0	0	0	0	9.8389	0	0	0	8.44373	0	0	0	0	0	0	0	0
A0A7J6DMB1	A0A7J6DMB1_CANSA	Agenet domain-containing protein	G4B88_015757	Cannabis sativa (Hemp) (Marijuana)				EETLGFEK;NPFEKSKMPR;VFFGDYK;WLVAFQALK	4	10.4	1.2946	323.31	10.4543	0	0	0	0	4.41562	0	0	0	0	0	0	0	0	0	0	0	0	0	0	0	0	0	0	0	0	0	0	0	0	0	0	10.8605	0	0	0	0
A0A7J6DMB2	A0A7J6DMB2_CANSA	DUF4283 domain-containing protein	G4B88_017179	Cannabis sativa (Hemp) (Marijuana)				FGHTKANCR;HDEIVKMKIEK	2	6.9	1.3868	323.31	0	0	0	0	0	0	0	0	0	0	0	0	0	0	0	0	0	0	0	0	0	0	0	0	0	0	0	0	0	0	2.06547	0	0	0	0	0	5.17225
A0A7J6DMB7	A0A7J6DMB7_CANSA	Serine/threonine-protein phosphatase (EC 3.1.3.16)	G4B88_018132	Cannabis sativa (Hemp) (Marijuana)	brassinosteroid mediated signaling pathway [GO:0009742]	nucleus [GO:0005634]	metal ion binding [GO:0046872]; myosin phosphatase activity [GO:0017018]	AHECVMDGFER;IFGDLHGQFGDLMR;ITPFGEPPTPR;LPSRYFVDER;QVNGEVELPDR	5	5.7	1.3915	323.31	0	0	0	9.05824	0	0	0	0	0	9.07551	0	0	0	0	0	0	0	0	0	0	0	0	0	8.38124	0	0	0	0	0	0	0	0	0	0	0	0	0
A0A7J6DMC4	A0A7J6DMC4_CANSA	Golgi apparatus membrane protein TVP23	G4B88_015758	Cannabis sativa (Hemp) (Marijuana)	protein secretion [GO:0009306]; vesicle-mediated transport [GO:0016192]	Golgi membrane [GO:0000139]		ISLSVLKRIR;KSLNLNSAR	2	10.9	1.3925	323.31	0	3.13123	0	4.56023	0	0	0	0	0	0	0	0	0	0	0	0	0	0	0	0	0	0	0	0	0	0	0	0	0	0	0	0	0	0	0	0	0
A0A7J6DMC5	A0A7J6DMC5_CANSA	Heparanase-like protein 3	G4B88_009811	Cannabis sativa (Hemp) (Marijuana)		membrane [GO:0016020]; plant-type cell wall [GO:0009505]	beta-glucuronidase activity [GO:0004566]	LGGTLQDK;MPRPNKSELVR;VIYDTEDNKQPCTQFTK	3	6.5	1.3884	323.31	0	0	0	0	0	0	0	9.71223	9.59206	0	0	0	0	0	0	0	0	0	0	0	0	0	0	0	10.7302	0	0	0	0	0	0	0	0	0	0	0	0
A0A7J6DMD0	A0A7J6DMD0_CANSA	Cell division control protein	G4B88_006369	Cannabis sativa (Hemp) (Marijuana)	cell division [GO:0051301]; DNA replication initiation [GO:0006270]; mitotic DNA replication checkpoint signaling [GO:0033314]	nucleus [GO:0005634]	ATP hydrolysis activity [GO:0016887]; DNA replication origin binding [GO:0003688]	IGQSREEKFK;KMMLIIADELDYLITK;KPEIDVVR;KPNSAGK;KPSPTSTPMEFMNLPSEK;VAAASGDMRK	6	13.4	1.1198	323.31	0	0	0	0	0	0	0	0	0	0	0	0	0	0	0	0	0	0	9.68289	0	0	0	10.831	5.65555	0	0	0	0	0	9.50561	0	0	0	0	9.09199	0	10.8438
A0A7J6DMD9	A0A7J6DMD9_CANSA	NAD-dependent epimerase/dehydratase domain-containing protein	G4B88_012528	Cannabis sativa (Hemp) (Marijuana)				IFCTEYEK;VELDYNPRSLK;VTAGNIVAR	3	8.3	1.3776	323.31	0	0	0	0	0	0	0	0	0	0	0	0	0	0	0	0	0	0	0	0	0	0	0	0	0	0	0	0	0	0	0	0	0	0	0	0	0
A0A7J6DME6	A0A7J6DME6_CANSA	SRR1-like domain-containing protein	G4B88_027008	Cannabis sativa (Hemp) (Marijuana)	microtubule-based process [GO:0007017]	cytoplasm [GO:0005737]; nucleus [GO:0005634]		AMFGSQK;EQLTIQQLVQR;LQLSLALLLK;LVNSTNDSK	4	14.1	1.3816	323.31	0	0	0	0	0	0	0	0	0	0	0	7.53419	8.63876	0	0	0	0	0	0	8.35081	0	0	0	0	0	0	8.30743	0	0	0	0	0	0	0	0	0	0
A0A7J6DMF0	A0A7J6DMF0_CANSA	Sugar transporter	F8388_002802 F8388_015071 G4B88_012848	Cannabis sativa (Hemp) (Marijuana)		membrane [GO:0016020]		DLKPSKMVDPK;ESPRPPVTRFFGKSSYK	2	15.6	0.99881	8.5	0	0	0	0	0	0	0	0	0	9.43419	0	0	0	0	0	0	0	0	0	0	0	0	0	0	0	0	0	0	0	0	0	0	0	0	0	0	0
A0A7J6DMF5	A0A7J6DMF5_CANSA	GHMP kinase N-terminal domain-containing protein	G4B88_011472	Cannabis sativa (Hemp) (Marijuana)			ATP binding [GO:0005524]; kinase activity [GO:0016301]	ADLWKRLR;ELGHQLVKIDR;IIEYEKFWKER;LTKEWGVTR;LWNDVKVK	5	13.2	1.3815	323.31	0	0	0	8.21786	0	0	0	0	0	0	0	0	0	0	0	0	0	0	0	0	0	0	0	0	0	0	0	0	0	0	0	0	0	0	0	0	0
A0A7J6DMF8	A0A7J6DMF8_CANSA	Uncharacterized protein	G4B88_015995	Cannabis sativa (Hemp) (Marijuana)	cytoplasmic translational elongation [GO:0002182]	cytosolic large ribosomal subunit [GO:0022625]	structural constituent of ribosome [GO:0003735]	EKLASVPSGGGGAVAYSAPTGGVAAAAESK;MVGKDLAELFASGREK	2	46.3	0.99974	5.076	0	0	0	0	0	0	0	0	0	0	0	0	0	0	0	0	0	0	0	0	0	0	0	0	0	0	0	0	0	0	0	0	0	0	0	0	0
A0A7J6DMF9	A0A7J6DMF9_CANSA	Uncharacterized protein	G4B88_012858	Cannabis sativa (Hemp) (Marijuana)		membrane [GO:0016020]		APNDDTQDLFSDSQTSDSK;ATFKGKYDSDK;EHLKQLHAESQR;GKIQDESR;GPSLIEEK;IERDVCMR;IERDVCMREISSK;IQDESRSGAVSVTKYSPFWSER;KDDSGEGNETDIK;KDDSGEGNETDIKR;KQDTSLLDILK;LNLVPDIK;QDTSLLDILKRTSMTSK;QMIPQMFTDSNDAYLSSDDDETEK;RGYALMR;TGSSFVLDPQLALLQR;VSANYMFGTGNCKMK	17	11.5	1.3813	323.31	0	0	12.6377	0	0	0	0	8.06507	5.30166	0	8.94489	0	11.5228	0	0	0	0	5.82833	0	0	0	0	10.8378	0	11.8544	0	0	0	7.02181	0	0	0	0	0	11.1551	0	0
A0A7J6DMG1	A0A7J6DMG1_CANSA	TF-B3 domain-containing protein	F8388_026592 G4B88_026772 G4B88_030242	Cannabis sativa (Hemp) (Marijuana)			DNA binding [GO:0003677]	SNLNPNYR	1	5.1	0.99792	-9.6604	0	0	0	0	0	0	0	0	0	0	0	0	0	0	0	0	0	0	0	0	0	0	0	0	0	0	0	0	0	0	0	0	0	0	0	0	0
A0A7J6DMG2	A0A7J6DMG2_CANSA	Uncharacterized protein	F8388_015072 G4B88_012855	Cannabis sativa (Hemp) (Marijuana)	defense response to other organism [GO:0098542]		ADP binding [GO:0043531]	AAETCSSQIQERSELRR;CLIVDTRNHHPGK;EIKNMVDSEIAK;FLMLRVFK;GVISVLK;KEIKNMVDSEIAK;LQCMRAFIKDADAYVR;LTNSKDNER;LTNSKDNERMK;LVFNRFLMLR;RSMVQFIDLR;SCFLYLAR;YGVQKSVEK;YIYLPYLCR;YIYLPYLCRK	15	18.3	1.3797	323.31	0	0	8.43592	0	0	9.98513	13.1445	13.4794	10.0921	11.0215	0	9.17203	0	0	0	0	0	10.2311	0	0	10.0707	0	0	0	8.19086	0	0	0	0	5.91409	0	11.889	0	9.09911	12.0318	0	12.4549
A0A7J6DMG3	A0A7J6DMG3_CANSA	Retrotransposon Copia-like N-terminal domain-containing protein	G4B88_001117	Cannabis sativa (Hemp) (Marijuana)				EEMFTPR;LVEQWESVSKR	2	3.6	0.99701	-19.004	0	0	0	0	0	0	0	0	0	0	0	0	0	0	0	0	0	0	0	0	0	0	0	0	0	0	0	0	0	0	0	0	0	0	0	0	0
A0A7J6DMG4	A0A7J6DMG4_CANSA	Uncharacterized protein	G4B88_030015	Cannabis sativa (Hemp) (Marijuana)				GTNVDIMDYF;YLQDEEPNDHK	2	37.5	1.4047	323.31	0	0	0	0	0	0	0	0	0	0	0	0	0	0	0	0	0	0	6.41893	0	0	0	0	0	0	0	0	0	0	0	0	6.28623	0	0	0	0	7.35394
A0A7J6DMG6	A0A7J6DMG6_CANSA	Uncharacterized protein	G4B88_006368	Cannabis sativa (Hemp) (Marijuana)				HERDKDELK;IQHAAALTAMPDAEK;SLPPATSRR	3	7.7	0.99913	1.9907	0	8.18001	0	0	0	0	0	0	0	0	0	0	0	0	0	10.24	10.2268	10.127	0	0	0	0	0	0	0	0	0	7.74786	0	8.10512	0	0	0	10.6969	10.7148	10.5244	0
A0A7J6DMG7	A0A7J6DMG7_CANSA	DYW domain-containing protein	G4B88_013279	Cannabis sativa (Hemp) (Marijuana)	chloroplast RNA processing [GO:0031425]	chloroplast [GO:0009507]	zinc ion binding [GO:0008270]	AIEVFNSVEKK;KLDIEFGR;NLRVCRDCHSR;QDIAAWNALISSYEQNGKPK;SQLLQFVEEDDMK	5	8.1	1.4047	323.31	0	0	0	0	0	0	0	0	0	0	0	0	0	0	6.72356	0	0	0	0	0	0	0	0	0	0	0	0	0	0	0	0	0	0	0	0	0	0
A0A7J6DMG9	A0A7J6DMG9_CANSA	Non-lysosomal glucosylceramidase (NLGase) (EC 3.2.1.45)	G4B88_030245	Cannabis sativa (Hemp) (Marijuana)	carbohydrate metabolic process [GO:0005975]; central nervous system development [GO:0007417]; glucosylceramide catabolic process [GO:0006680]	membrane [GO:0016020]	beta-glucosidase activity [GO:0008422]; glucosylceramidase activity [GO:0004348]	EEASHGR;ELAHDALTNYK;LNSHANILK;MVSGNLFHCRK;QISPFIPHNYK;RWEEDIEK;VDETCMQSR	7	7.1	1.4024	323.31	0	6.2206	0	0	0	0	0	0	0	0	0	0	7.33869	0	0	0	0	0	0	8.31547	0	8.24921	0	0	0	0	0	0	0	0	0	0	0	0	0	0	0
A0A7J6DMH1	A0A7J6DMH1_CANSA	Transcription initiation factor TFIID subunit 1	G4B88_026983	Cannabis sativa (Hemp) (Marijuana)	RNA polymerase II preinitiation complex assembly [GO:0051123]	transcription factor TFIID complex [GO:0005669]	histone acetyltransferase activity [GO:0004402]; RNA polymerase II general transcription initiation factor activity [GO:0016251]; TBP-class protein binding [GO:0017025]	ALWYPHDNEVALK;EHSHKKIIIR;EVDTNVDTPEQEKAVGK;FASHKISK;GGTTVTGTDADLR;GLGFSYVRAAQK;GSIAQSIWVK;IVELSSFEMHR;KIIIRRPK;KLEYKSR;LEYKSREQFR;LGHMRTNK;LGSSLTDIDLSVKSSR;LLVHMCREFR;MLEEQERVAEIR;NLQNYMINR;RNEEMLREER;RRGGEVGLANILEQIVETLK;RWEEQER;TKIHLLPR	20	11	1.4036	323.31	0	0	0	0	0	0	0	0	0	0	0	0	0	0	0	0	0	0	11.9908	0	0	0	0	0	0	0	0	0	0	0	0	0	0	0	0	0	0
A0A7J6DMH7	A0A7J6DMH7_CANSA	Uncharacterized protein	G4B88_013289	Cannabis sativa (Hemp) (Marijuana)			lyase activity [GO:0016829]	GLNSRQGVVGVRK;KSYETELIVICIGAK;LVHMAAK	3	12.3	0.9987	10.009	0	0	0	0	0	0	0	0	0	0	0	0	0	0	0	0	0	0	0	0	0	0	0	0	0	0	0	0	0	0	0	0	0	0	0	0	7.49217
A0A7J6DMI0	A0A7J6DMI0_CANSA	Glutathione reductase (GRase) (EC 1.8.1.7)	G4B88_030246	Cannabis sativa (Hemp) (Marijuana)	cell redox homeostasis [GO:0045454]; cellular response to oxidative stress [GO:0034599]; glutathione metabolic process [GO:0006749]	cytosol [GO:0005829]; mitochondrion [GO:0005739]	flavin adenine dinucleotide binding [GO:0050660]; glutathione-disulfide reductase (NADPH) activity [GO:0004362]; NADP binding [GO:0050661]	ASRFSANYGAK;GVNLHPR	2	3.6	1.4096	323.31	0	0	0	0	0	0	0	0	0	0	0	0	0	0	0	0	0	0	0	0	0	0	0	0	0	0	0	0	0	0	0	0	0	0	0	0	0
A0A7J6DMI3	A0A7J6DMI3_CANSA	Large ribosomal subunit protein uL2 C-terminal domain-containing protein	F8388_017968	Cannabis sativa (Hemp) (Marijuana)	cytoplasmic translation [GO:0002181]; mitochondrial translation [GO:0032543]	cytosolic large ribosomal subunit [GO:0022625]; mitochondrial large ribosomal subunit [GO:0005762]	RNA binding [GO:0003723]; structural constituent of ribosome [GO:0003735]	AGQSRILVDPR;LPSGVEK	2	18	1.4075	323.31	0	0	0	0	0	0	0	0	0	0	0	0	0	0	0	0	0	0	0	0	0	5.05229	6.01935	0	0	0	0	0	0	0	0	0	0	0	6.80193	0	0
A0A7J6DMI6	A0A7J6DMI6_CANSA	glucan endo-1,3-beta-D-glucosidase (EC 3.2.1.39) ((1->3)-beta-glucan endohydrolase) (Beta-1,3-endoglucanase)	G4B88_012859	Cannabis sativa (Hemp) (Marijuana)	carbohydrate metabolic process [GO:0005975]	membrane [GO:0016020]	glucan endo-1,3-beta-D-glucosidase activity [GO:0042973]	DEQQNVVIQYK;ISIHGRIGMLVGMQR;ITSFDWLVK;KHELALYPCCVSISLVK;KTVWCVPK;LILDCGYELMR;LLQSTSIEK;NSHILGQKQNNTR;QVLQTRKQK;RVVQEEER;SLSTLSERK;SLSTLSERKNQPASSDSK;SPWENLQGSKAMTR;SVLDTISNNNK;TVWCVPK;VPENLVQPRK	16	7.7	1.4085	323.31	0	8.64897	0	8.71205	0	0	0	0	0	0	0	9.04018	0	0	0	7.75535	0	0	0	0	0	0	0	0	11.4808	0	0	0	0	7.54234	0	0	0	0	0	0	11.5048
A0A7J6DMI8	A0A7J6DMI8_CANSA	Uncharacterized protein	F8388_008021 F8388_016235 G4B88_007804	Cannabis sativa (Hemp) (Marijuana)				AIGGVGKMSK	1	8.1	1.409	323.31	7.94971	0	0	0	0	0	0	0	0	0	0	0	0	0	0	0	0	0	0	0	0	0	0	0	0	0	0	0	0	0	0	0	0	0	0	0	0
A0A7J6DMJ2	A0A7J6DMJ2_CANSA	Bromo domain-containing protein	G4B88_025820	Cannabis sativa (Hemp) (Marijuana)	positive regulation of transcription by RNA polymerase II [GO:0045944]	nucleus [GO:0005634]	ATP binding [GO:0005524]; ATP hydrolysis activity [GO:0016887]; chromatin binding [GO:0003682]; histone binding [GO:0042393]	AEILDIHTR;AEILDIHTRK;ALACAASKAGQK;APKVVSGPK;ASNRLRNVQPEVNLDQSYEALK;EFNFPLPGCEARAEILDIHTR;EGLRPRR;GAARGQR;GADVLSK;GIFEIKDK;GVLLCGPPGTGK;IAKMLSPGNR;ILFFDHLIEAALSVLSVGMAKK;MLSPGNR;NVDTANTEEK;RSGQSDEPDSRPVR;SYNGDDYNGAR;TMESDDEQGSSEEK;TPKAYGRAYYFYGPANIIR;VSGDDPK;VVSGPKISELK	21	17.4	1.3975	323.31	8.91552	9.30891	9.27933	10.0765	0	11.6372	10.4213	10.7994	10.623	10.6131	10.6143	10.3259	5.37511	9.46041	9.06797	0	8.97714	9.07395	7.8635	9.16232	9.45781	15.9258	15.6364	15.5622	10.1021	8.58628	9.4761	0	4.34802	0	13.2338	12.9498	9.64494	12.7051	12.2275	9.68489	15.8152
A0A7J6DMJ4	A0A7J6DMJ4_CANSA	Amino acid transporter transmembrane domain-containing protein	F8388_014199 G4B88_009652 G4B88_028839	Cannabis sativa (Hemp) (Marijuana)	auxin-activated signaling pathway [GO:0009734]	membrane [GO:0016020]	amino acid transmembrane transporter activity [GO:0015171]; symporter activity [GO:0015293]	AIGMHECK;NHVIQWFEVLDGLLGK	2	4.9	0.99753	6.357	0	0	0	0	0	0	0	0	0	0	0	9.25181	0	0	0	0	0	0	0	0	0	0	0	0	0	0	0	0	0	0	0	0	0	0	0	0	0
A0A7J6DMJ7	A0A7J6DMJ7_CANSA	GTP-binding protein	G4B88_011112	Cannabis sativa (Hemp) (Marijuana)	endoplasmic reticulum to Golgi vesicle-mediated transport [GO:0006888]; intracellular protein transport [GO:0006886]; membrane organization [GO:0061024]; positive regulation of protein exit from endoplasmic reticulum [GO:0070863]; regulation of COPII vesicle coating [GO:0003400]; vesicle organization [GO:0016050]	COPII vesicle coat [GO:0030127]; endoplasmic reticulum exit site [GO:0070971]; Golgi apparatus [GO:0005794]	GTP binding [GO:0005525]; GTPase activity [GO:0003924]	SPSTASR	1	5.8	1.3969	323.31	0	0	0	0	0	0	0	0	0	5.33435	0	0	0	0	0	0	0	0	0	0	0	0	0	0	0	0	0	0	0	0	0	0	0	0	0	0	0
A0A7J6DMK3	A0A7J6DMK3_CANSA	Transposase-associated domain-containing protein	G4B88_028836	Cannabis sativa (Hemp) (Marijuana)				DWMSANRLTVK;EGVDFFLEFSAK;EHLFKNGSNNNGMGGK	3	38.2	0.99955	5.0714	0	0	0	0	0	0	0	0	0	0	0	0	0	0	0	0	0	0	0	0	0	0	0	0	0	0	0	0	0	0	0	0	0	0	0	0	0
A0A7J6DMK5	A0A7J6DMK5_CANSA	Uncharacterized protein	F8388_008950	Cannabis sativa (Hemp) (Marijuana)				FLPVVGVNSRIRSR	1	15.9	0.99905	5.1454	0	0	8.8966	0	0	0	0	0	0	0	0	0	0	0	0	0	0	0	0	8.41937	0	0	0	0	0	0	0	0	0	0	0	0	0	0	0	0	0
A0A7J6DMK7	A0A7J6DMK7_CANSA	Mitochondrial Rho GTPase (EC 3.6.5.-)	G4B88_029580	Cannabis sativa (Hemp) (Marijuana)	mitochondrion organization [GO:0007005]; positive regulation of protein localization to ciliary membrane [GO:1903569]	mitochondrial outer membrane [GO:0005741]; plasma membrane protein complex [GO:0098797]	calcium ion binding [GO:0005509]; GTP binding [GO:0005525]; GTPase activity [GO:0003924]	LETTWAVLRK;NVFQCFVFGPK;SSLIVAAATESFSDNVPSSRTK	3	6.7	1.0003	3.4865	0	0	0	0	0	0	0	0	0	0	8.30104	0	0	0	0	0	0	0	0	0	0	0	0	0	0	0	0	0	0	0	0	0	0	0	0	0	0
A0A7J6DMK8	A0A7J6DMK8_CANSA	F-box domain-containing protein	G4B88_030250	Cannabis sativa (Hemp) (Marijuana)				LKQGDDGWLELK;NVCWLDICGK	2	8.4	1.0009	4.0021	0	0	0	0	0	0	0	0	0	0	0	0	0	0	0	0	0	0	0	0	0	0	0	0	0	0	0	0	0	0	0	0	0	0	0	0	0
A0A7J6DML0	A0A7J6DML0_CANSA	DUF4283 domain-containing protein	G4B88_007806	Cannabis sativa (Hemp) (Marijuana)				AEWCIDFQK;EGGKRFHDK;NARGRIR;QQGGDTAEPLR;YPFRFLEVWTSHPD	5	7.5	0.99768	5.6171	0	0	0	0	0	0	0	0	0	0	0	0	0	0	0	0	0	0	0	0	0	0	0	0	0	0	0	0	0	0	0	0	0	0	0	0	0
A0A7J6DMM4	A0A7J6DMM4_CANSA	DUF4042 domain-containing protein	G4B88_015480	Cannabis sativa (Hemp) (Marijuana)				AATPEANTRPWK;APYRPPHLR;DLCQADSK;DPSISVR;ELSITEFK;GSMDLPSTSDCR;HASAMVR;ILMLLISSTPYSR;ITDKTTLSPK;LIHDICHR;LLETPFTSDNIR;SPLEEPK;SPLEEPKR;SQHGFHGKITDK;WLAMAEDLVR	15	11.1	1.3486	323.31	0	0	0	0	13.4466	0	0	9.44074	0	0	14.3255	0	0	13.6815	0	8.57073	0	0	0	0	11.8161	9.84646	0	2.18161	0	0	0	0	0	8.70009	0	0	0	0	0	4.81542	0
A0A7J6DMN2	A0A7J6DMN2_CANSA	Uncharacterized protein	F8388_007270 G4B88_019323 G4B88_029584	Cannabis sativa (Hemp) (Marijuana)	regulation of exit from mitosis [GO:0007096]	nucleus [GO:0005634]		RDFRYSK	1	2.5	1.3493	323.31	0	0	0	0	0	0	0	0	0	0	0	0	0	0	0	0	0	0	0	0	0	0	0	0	0	0	0	0	0	0	0	0	0	0	0	0	0
A0A7J6DMN3	A0A7J6DMN3_CANSA	Zinc finger protein	G4B88_026263	Cannabis sativa (Hemp) (Marijuana)			DNA binding [GO:0003677]; zinc ion binding [GO:0008270]	CGNLYCGCHR;DFIMEEIISK;ITKNRCNDCNK;VGLTGFSCR;VGLTGFSCRCGNLYCGHHR	5	20.7	1.3522	323.31	0	0	0	0	0	9.35656	0	9.95989	10.9416	0	9.26292	0	0	9.30634	9.07916	0	0	9.20087	0	0	0	0	0	0	0	0	9.32323	0	0	0	0	0	0	0	0	0	0
A0A7J6DMN9	A0A7J6DMN9_CANSA	NAD-dependent epimerase/dehydratase domain-containing protein	F8388_007277 G4B88_019316 G4B88_029579	Cannabis sativa (Hemp) (Marijuana)	galactose catabolic process via UDP-galactose [GO:0033499]	cytosol [GO:0005829]	UDP-glucose 4-epimerase activity [GO:0003978]	DCEEWFFDR	1	2.2	1.3525	323.31	0	0	0	0	0	0	0	0	0	0	0	0	0	0	0	0	0	0	0	0	0	0	0	0	0	0	0	0	0	0	0	0	0	0	0	0	4.85679
A0A7J6DMQ0	A0A7J6DMQ0_CANSA	FAF domain-containing protein	F8388_001491 G4B88_009142 G4B88_011794	Cannabis sativa (Hemp) (Marijuana)				CTDDGKR;KDFPPPLTTSLIK;MKKMIGTTK	3	17.7	1.3431	323.31	0	0	0	0	0	0	0	0	10.0454	0	0	0	0	0	0	0	0	0	0	0	0	0	9.10452	0	0	0	0	0	0	0	0	3.79992	0	0	0	0	0
A0A7J6DMQ2	A0A7J6DMQ2_CANSA	S-acyltransferase (EC 2.3.1.225) (Palmitoyltransferase)	G4B88_027794	Cannabis sativa (Hemp) (Marijuana)		Golgi membrane [GO:0000139]	protein-cysteine S-palmitoyltransferase activity [GO:0019706]	GKRYEHDFFFFMYK;HCSTCDR;NHRHVAFFLGNARR;NITTNEMANAMRYSYLK	4	9.4	0.99887	5.1427	0	0	0	0	9.50008	0	0	0	0	0	0	0	0	0	0	0	0	0	0	0	0	0	0	0	0	0	0	0	0	0	0	0	0	0	0	0	0
A0A7J6DMQ4	A0A7J6DMQ4_CANSA	Oligopeptide transporter 4	G4B88_027791	Cannabis sativa (Hemp) (Marijuana)	peptide transport [GO:0015833]; protein transport [GO:0015031]	membrane [GO:0016020]	oligopeptide transmembrane transporter activity [GO:0035673]	DDIHTRLMKNYK;FGIPGFGSRK;TLHEEEEVEDK	3	4.6	1.3548	323.31	0	6.93286	0	0	8.27515	7.94175	0	0	0	0	0	0	0	0	0	0	0	0	0	0	7.61375	0	0	0	0	0	0	0	0	0	6.70957	0	0	0	0	0	0
A0A7J6DMR0	A0A7J6DMR0_CANSA	Ubiquitin-like protease family profile domain-containing protein	G4B88_009145	Cannabis sativa (Hemp) (Marijuana)	proteolysis [GO:0006508]		cysteine-type peptidase activity [GO:0008234]	ALPAFPR;EACKSFSVILPYYFSMLDFK;KKIMYSAKPK;SFSVILPYYFSMLDFK;SGSSSVSPDDSVYK	5	10.7	1.3468	323.31	0	0	0	0	0	0	0	0	0	0	0	0	0	0	0	0	0	0	0	0	0	0	0	0	0	0	0	0	0	0	0	0	0	0	0	0	0
A0A7J6DMR5	A0A7J6DMR5_CANSA	Uncharacterized protein	G4B88_015007	Cannabis sativa (Hemp) (Marijuana)				LQCAKADDPKEFENLFK;MLQCAKADDPK	2	15.7	1.3455	323.31	0	0	0	0	0	0	0	0	0	0	0	0	0	0	7.49233	0	0	0	0	0	0	0	0	0	0	8.33074	0	0	0	0	0	0	0	0	10.4595	0	0
A0A7J6DMR6	A0A7J6DMR6_CANSA	CCHC-type domain-containing protein	G4B88_027798	Cannabis sativa (Hemp) (Marijuana)			nucleic acid binding [GO:0003676]; RNA-DNA hybrid ribonuclease activity [GO:0004523]; zinc ion binding [GO:0008270]	AHVDFANK;CGLVGHEEVNCNRR;GVLDPTNGSNSK;KKLEFLEK;NVLYQKWR;NVLYQKWRSFR;QAYWDLNSLR;RVISDDLNHTVPMYGPWMR;SDDEVWDADR;WNVECFGHCK;YENLPRICFK	11	9.6	1.3656	323.31	0	0	0	0	0	0	0	0	0	0	0	0	0	0	0	0	0	0	0	0	0	0	0	0	0	0	0	0	0	0	0	0	0	0	0	0	0
A0A7J6DMR8	A0A7J6DMR8_CANSA	AAA+ ATPase domain-containing protein	G4B88_025143	Cannabis sativa (Hemp) (Marijuana)	embryo development ending in seed dormancy [GO:0009793]; mitochondrial protein processing [GO:0034982]	chloroplast thylakoid membrane [GO:0009535]; m-AAA complex [GO:0005745]	ATP binding [GO:0005524]; ATP hydrolysis activity [GO:0016887]; ATP-dependent peptidase activity [GO:0004176]; metalloendopeptidase activity [GO:0004222]	IDRRLYIGLPDSK;INEMFSVAR;KELTQELGISGEIQEGGGTWR;LGLFGLTK;LSEQIDSQNAK;LTEFTGRVR;SLQQGSARFWSNFGEAVK;VLPEFVNWNK	8	9.9	1.3681	323.31	0	0	0	0	0	0	0	0	0	0	0	0	0	0	0	0	9.22747	0	0	0	0	0	0	0	11.1832	9.95562	11.257	0	0	0	10.7543	0	0	0	0	0	0
A0A7J6DMS0	A0A7J6DMS0_CANSA	Choline kinase	G4B88_008385 G4B88_026102	Cannabis sativa (Hemp) (Marijuana)	phosphatidylethanolamine biosynthetic process [GO:0006646]	cytoplasm [GO:0005737]	choline kinase activity [GO:0004103]; ethanolamine kinase activity [GO:0004305]	EFCLNNLEEEIDMLEK;EFHSIEMPNSK;SLCTEEDTK;YPGYEPSDTEVEQLINDVEK	4	16.8	1.3682	323.31	0	0	0	0	0	15.5091	0	0	0	0	0	0	0	0	0	0	0	0	0	0	0	0	14.4262	0	0	0	0	9.86068	0	0	10.1478	10.2791	0	0	9.97327	0	0
A0A7J6DMS1	A0A7J6DMS1_CANSA	Pentatricopeptide repeat-containing protein	F8388_016677 G4B88_029237	Cannabis sativa (Hemp) (Marijuana)				GVEFNNEMVKR;ITWNLFNAGFNR;QEAVRLFNQMIDK;YGQMEEALKIFQDMEEK	4	7.3	1.0006	4.8309	0	0	0	0	0	0	0	0	0	0	0	0	0	0	0	0	0	0	0	0	0	0	0	0	0	0	0	0	0	0	0	0	0	0	0	0	0
A0A7J6DMS4	A0A7J6DMS4_CANSA	PsbP C-terminal domain-containing protein	F8388_009872 G4B88_015766	Cannabis sativa (Hemp) (Marijuana)	photosynthesis [GO:0015979]	extrinsic component of membrane [GO:0019898]; photosystem II oxygen evolving complex [GO:0009654]	calcium ion binding [GO:0005509]	GAGADIFFR;LYYQVEVNIK;QVMDSFRVNKVTV	3	11	1.3662	323.31	0	0	0	0	0	0	0	0	0	0	0	0	7.34421	0	0	0	0	0	0	0	0	0	0	0	0	0	0	0	0	0	0	0	0	0	2.0452	9.09181	0
A0A7J6DMS5	A0A7J6DMS5_CANSA	RNase H type-1 domain-containing protein	G4B88_018817	Cannabis sativa (Hemp) (Marijuana)				DVELICK;ELLEDIFEPR;MELLEDIFEPR	3	2.8	1.3666	323.31	0	0	10.4247	0	0	0	0	0	9.49695	0	0	0	0	9.63076	0	0	0	0	0	0	0	0	0	0	8.27394	0	0	0	0	0	0	0	7.59395	0	0	0	0
A0A7J6DMS8	A0A7J6DMS8_CANSA	Uncharacterized protein	G4B88_025153	Cannabis sativa (Hemp) (Marijuana)				KESKPKPK	1	4.6	1.3669	323.31	0	0	0	0	0	0	0	0	0	0	0	0	0	0	0	0	0	0	0	0	0	0	0	0	0	0	0	0	0	0	0	0	0	0	0	0	0
A0A7J6DMT0	A0A7J6DMT0_CANSA	Uncharacterized protein	G4B88_027795	Cannabis sativa (Hemp) (Marijuana)				CSLSDDGCEK;GLELSDTEVGSNGLR;ITDSGMKYLR;KLSKLTTLK;KSTAVTAEGMRAFSSLVNLEK;LSKLTTLK;QDINMHSSFSMLPR;SLNIRCCK;YCKSSSSK	9	16.4	1.367	323.31	0	0	0	0	0	9.72843	0	15.1854	0	0	0	0	8.66003	0	9.03796	0	0	0	0	0	0	0	0	0	0	0	0	6.31654	0	0	0	5.49784	0	0	0	0	0
A0A7J6DMT1	A0A7J6DMT1_CANSA	Uncharacterized protein	G4B88_026105	Cannabis sativa (Hemp) (Marijuana)			UDP-glucosyltransferase activity [GO:0035251]	ATIVTTSYYAQNFSKTIK;REKPGVSDGEK;SRAFLGTQVEVLTIK	3	17.9	1.3706	323.31	0	0	0	0	0	0	0	0	0	0	0	0	13.0438	0	0	0	0	0	0	0	0	0	0	0	8.01737	0	0	0	0	0	0	0	0	0	0	0	0
A0A7J6DMT9	A0A7J6DMT9_CANSA	60S acidic ribosomal protein P0	G4B88_006371	Cannabis sativa (Hemp) (Marijuana)	cytoplasmic translation [GO:0002181]; ribosome biogenesis [GO:0042254]	cytosolic large ribosomal subunit [GO:0022625]	large ribosomal subunit rRNA binding [GO:0070180]; structural constituent of ribosome [GO:0003735]	EVAKEVGQYK;KLRGFLEEYSK	2	6.5	1.0656	323.31	0	0	0	0	0	0	0	0	0	0	0	0	0	0	0	0	0	0	0	0	0	0	0	0	0	0	0	0	0	0	0	0	6.38958	0	0	0	0
A0A7J6DMU1	A0A7J6DMU1_CANSA	Dehydrogenase/reductase SDR family member 12	G4B88_026109	Cannabis sativa (Hemp) (Marijuana)				AEDIQIRIDGK;ERGEAALSHIK;NFKAEDIQIR;STAFGLYGYLNFTKSGFIEHSK	4	14.6	1.3718	323.31	0	0	0	0	0	0	0	0	0	0	0	0	0	0	0	0	0	0	0	0	0	0	0	0	0	0	0	0	0	0	0	0	0	0	0	0	0
A0A7J6DMU8	A0A7J6DMU8_CANSA	Beta-glucosidase-like SFR2, chloroplastic	G4B88_021905	Cannabis sativa (Hemp) (Marijuana)	carbohydrate metabolic process [GO:0005975]		beta-glucosidase activity [GO:0008422]	ARSHGMK;EDEEEEEEK;EDEEEEEEKK;LALEAMIR;NGLMYAGGLDEPIQRPYVER;SLGWGKKVIINSYR;VLKASYFR;VTSSSTFDK;YGGWKMEKTVNYFMDFTR	9	12	1.36	323.31	0	0	0	0	0	8.22492	0	0	0	0	8.87458	0	0	0	0	0	7.38379	0	0	0	0	0	0	0	0	10.0541	0	0	0	0	0	0	0	0	7.20428	0	0
A0A7J6DMV1	A0A7J6DMV1_CANSA	Uncharacterized protein	G4B88_015323	Cannabis sativa (Hemp) (Marijuana)	endomembrane system organization [GO:0010256]	membrane [GO:0016020]		LRDNQYDSNVK	1	6.1	0.99953	2.7471	0	0	0	0	0	0	0	0	0	0	0	0	0	0	0	0	0	0	0	0	0	0	0	0	0	0	0	0	0	0	0	0	0	0	0	0	0
A0A7J6DMV3	A0A7J6DMV3_CANSA	WAT1-related protein	G4B88_029909	Cannabis sativa (Hemp) (Marijuana)		plasma membrane [GO:0005886]	transmembrane transporter activity [GO:0022857]	MCYKTQVK;TQVKLKQIFPYK	2	10.8	0.99848	5.4024	0	0	0	0	0	0	0	0	0	0	0	0	0	0	0	0	0	0	0	0	0	0	0	0	0	0	0	0	0	0	0	0	0	0	0	0	0
A0A7J6DMV4	A0A7J6DMV4_CANSA	DUF1985 domain-containing protein	G4B88_002884	Cannabis sativa (Hemp) (Marijuana)				KEDDQNMKK;QEGMEAFFGK;SPNCDSNR	3	7.7	1.3609	323.31	0	0	0	0	0	0	0	0	0	0	0	0	0	0	0	0	0	0	9.12319	0	0	8.5338	0	0	0	0	0	0	0	0	0	0	0	8.82423	0	0	0
A0A7J6DMV5	A0A7J6DMV5_CANSA	Uncharacterized protein	G4B88_029900	Cannabis sativa (Hemp) (Marijuana)				FPWTSVYK;FVRVTHSR;IAIGYHRCK;MVIKNGGWPTWGSENILFFHR;QPSLCPIMRPLIPK;VQGGPAFNVK;YVEQYGEHSK	7	11.7	1.3591	323.31	0	0	0	0	0	0	0	0	0	0	0	0	0	0	0	0	0	0	0	0	0	0	0	0	0	0	0	0	0	0	0	0	0	0	0	0	0
A0A7J6DMV6	A0A7J6DMV6_CANSA	SET domain-containing protein	F8388_010634 G4B88_026987	Cannabis sativa (Hemp) (Marijuana)				ALCNEELLLNYR;ALFSDQEK;DLMGYTLEIKPSQISHK;DMRVYIPNVAFR;QVNYGSDVIER;VGINIQGDEK	6	18.8	0.99632	-9.2949	0	0	0	0	0	0	0	0	0	0	0	0	0	0	0	0	0	0	0	0	0	0	0	0	0	0	0	0	0	0	0	0	0	0	0	0	0
A0A7J6DMV7	A0A7J6DMV7_CANSA	Uncharacterized protein	F8388_019710	Cannabis sativa (Hemp) (Marijuana)		membrane [GO:0016020]		YLPAWGGGTYYSSAVWR	1	15.2	0.99764	5.5639	0	0	0	0	0	0	0	0	0	0	10.9808	0	0	0	0	0	0	0	0	0	0	0	0	0	0	0	0	0	0	0	0	0	0	0	0	0	0
A0A7J6DMW0	A0A7J6DMW0_CANSA	DUF599 domain-containing protein	G4B88_029897	Cannabis sativa (Hemp) (Marijuana)		membrane [GO:0016020]		NKTDLFVFGDR;QIEYFKK;QIEYFKKK;SEASFSLK	4	3.9	1.3637	323.31	0	0	0	0	0	0	0	0	0	0	0	0	0	0	0	0	0	0	0	0	0	0	8.3137	0	0	0	0	0	0	0	0	0	0	9.25859	7.66974	0	0
A0A7J6DMW5	A0A7J6DMW5_CANSA	DNA mismatch repair proteins mutS family domain-containing protein	G4B88_029907	Cannabis sativa (Hemp) (Marijuana)	mismatch repair [GO:0006298]; negative regulation of DNA recombination [GO:0045910]		ATP binding [GO:0005524]; ATP hydrolysis activity [GO:0016887]; endonuclease activity [GO:0004519]; mismatched DNA binding [GO:0030983]	APLNIQK;DSASPNLKR;ELYGAASAEIDEIILDMEK;GTVLKVDSFK;HSAEQRFRK;ILWGVPGRSNAINIAER;KMRVISEAASK;LALKEDADWYR;NTTDKESNHK;QEYQELLDETQHHLMLSR;SIIHKNVRQQR;VYQLVDSLIR	12	18.5	0.99797	-0.094196	0	0	0	0	0	0	0	0	0	0	0	0	0	0	0	0	0	0	0	0	0	0	0	0	0	0	0	0	0	0	0	0	0	0	1.28576	0	0
A0A7J6DMW7	A0A7J6DMW7_CANSA	Uncharacterized protein	G4B88_021453	Cannabis sativa (Hemp) (Marijuana)				AMIDISKMGLWLLLEQK;APVPGITLEK;ESFFSFARDMTLK;GNAAEKEK;HFVVQQNVRISSR;ISSRNQRPRK;QIDLPESGCIQR;TDVHRKHFVVQQNVR	8	27.2	0.99724	-28.827	0	0	0	0	0	0	0	0	0	0	0	0	0	0	0	0	0	0	0	0	0	0	0	0	0	0	0	0	0	0	0	0	0	8.23252	0	7.96682	0
A0A7J6DMX2	A0A7J6DMX2_CANSA	UBX domain-containing protein	G4B88_009562	Cannabis sativa (Hemp) (Marijuana)	proteasome-mediated ubiquitin-dependent protein catabolic process [GO:0043161]	nucleus [GO:0005634]	ubiquitin binding [GO:0043130]	DHHVTLSHK;GTASSQDK;LLEDLLTFMDSGPK;LPDGRRVR;LSEAERNVVDEDEVR;NFDEEIKRPGVWEPEQGVASTAENSR;TCLENKPDYPPLPEEPK;VADKSNEYEEVAR	8	24	1.365	323.31	0	0	0	0	0	0	0	0	0	0	0	0	0	0	0	0	0	0	0	0	0	0	0	0	0	0	0	0	0	0	0	0	0	0	0	0	0
A0A7J6DMX3	A0A7J6DMX3_CANSA	Band 7 domain-containing protein	G4B88_029905	Cannabis sativa (Hemp) (Marijuana)	mitochondrion organization [GO:0007005]	mitochondrion [GO:0005739]; plasma membrane [GO:0005886]		DISPPRGVR;ITLDKTFEER;SLVGNNTSSNGVHKTQTIAK;SSVILESEAARINQVNR;TGRDGSRIYEITPPVNWGVR;TLKYAIDTNTK	6	20.6	0.99716	-37.093	0	0	0	0	0	0	0	0	0	0	0	0	0	0	9.4945	0	0	0	0	0	9.55509	0	0	0	0	0	0	0	9.87363	0	0	0	0	0	0	0	0
A0A7J6DMZ4	A0A7J6DMZ4_CANSA	histidine kinase (EC 2.7.13.3)	G4B88_026662	Cannabis sativa (Hemp) (Marijuana)		membrane [GO:0016020]; nucleus [GO:0005634]	metal ion binding [GO:0046872]; phosphorelay sensor kinase activity [GO:0000155]	DLFENYVQDK;EASMSILK;EVAPGSDLETNLRHIDK;GLSSFFRYK;GVIILGFLVK;KLTKTGSSSSSSTPSK;QKDLFENYVQDK;QSVDHSTGK;QVGMDYCLSKPLKHHDLLK;SLVQLMHGKISIVDK;TNNNTWYK;VDLILDPCDASVIK;VSSSSNVEFGSTSKGLSSFFRYK	13	14.2	1.1962	323.31	14.1544	14.537	14.4486	14.4236	17.152	14.3386	0	0	14.783	12.9126	13.1161	0	0	13.4045	13.0607	12.5646	0	12.3528	14.4411	14.6574	14.7488	0	0	13.1965	0	14.3937	14.5025	10.3524	10.7651	9.63365	14.0728	13.9969	14.0194	13.1459	13.0643	0	13.9467
A0A7J6DMZ5	A0A7J6DMZ5_CANSA	Uncharacterized protein	G4B88_009810	Cannabis sativa (Hemp) (Marijuana)				AFFSTRKIK;QSQSYLNSF	2	7.3	1.1964	323.31	0	0	0	0	0	0	0	0	0	0	0	0	0	0	0	0	0	0	0	0	0	0	0	0	0	0	0	0	0	0	0	0	0	0	0	0	0
A0A7J6DMZ6	A0A7J6DMZ6_CANSA	DUF4005 domain-containing protein	G4B88_021449	Cannabis sativa (Hemp) (Marijuana)				ASTMSSLTR;EENMMSTR;EENMMSTRGR;FRASMGEK;IQTTYRRYMTR;LKSLMQGQSVK;QEAAMRREK;SLSFSGFPTLTRR	8	15.9	1.1965	323.31	0	0	0	0	0	0	0	0	0	0	0	4.28251	0	0	0	0	6.45846	0	0	0	0	0	0	0	0	0	0	0	0	0	0	0	0	0	0	0	0
A0A7J6DMZ7	A0A7J6DMZ7_CANSA	Phosphatidylinositol-specific phospholipase C X domain-containing protein	G4B88_028831	Cannabis sativa (Hemp) (Marijuana)	lipid metabolic process [GO:0006629]		phosphoric diester hydrolase activity [GO:0008081]	KNWMGGLNPEK;KVFDKMAVR;MAVRNLYSWNNMLSGYVKMK;RIICVWKPR;TEKKVLVDLHQNTGEVYPGSDYQPSDR;TVAELLPK;VARRMFDQMPEK;VENTVTPK;VHAFTVSDRLHPMAK;WGNMKSASELFHLMPEK	10	13.5	0.99873	8.6805	0	0	0	0	12.5805	11.7756	0	0	0	0	0	0	0	0	0	0	0	0	0	9.6855	0	0	9.86807	0	0	0	0	0	10.5105	0	0	0	0	0	0	0	0
A0A7J6DMZ8	A0A7J6DMZ8_CANSA	DUF4283 domain-containing protein	G4B88_013155	Cannabis sativa (Hemp) (Marijuana)				LAGTHKRNSTR;TENNVIASPEK	2	3.9	1.1943	323.31	0	0	0	0	0	0	0	0	0	0	0	0	0	0	0	0	0	0	0	0	0	0	0	0	0	0	0	0	0	0	0	0	0	0	0	0	0
A0A7J6DMZ9	A0A7J6DMZ9_CANSA	Large ribosomal subunit protein uL2 C-terminal domain-containing protein	F8388_002432	Cannabis sativa (Hemp) (Marijuana)	cytoplasmic translation [GO:0002181]; mitochondrial translation [GO:0032543]	cytosolic large ribosomal subunit [GO:0022625]; mitochondrial large ribosomal subunit [GO:0005762]	RNA binding [GO:0003723]; structural constituent of ribosome [GO:0003735]	LPSREVR;LPSREVRLIPK	2	8.3	1.1984	323.31	0	0	0	0	0	0	0	0	0	0	0	0	0	0	9.76995	0	0	0	0	0	0	0	0	0	0	0	0	0	0	0	0	0	0	0	0	0	0
A0A7J6DN00	A0A7J6DN00_CANSA	Transmembrane protein	G4B88_021459	Cannabis sativa (Hemp) (Marijuana)		membrane [GO:0016020]		IPSLVLLIKK;LIFVCELK	2	5.9	1.1998	323.31	0	0	0	0	0	0	0	0	0	0	0	0	0	0	0	0	0	0	0	0	0	0	0	0	0	0	0	0	0	0	0	0	0	0	0	0	0
A0A7J6DN04	A0A7J6DN04_CANSA	RNase H type-1 domain-containing protein	G4B88_028841	Cannabis sativa (Hemp) (Marijuana)			nucleic acid binding [GO:0003676]; RNA-DNA hybrid ribonuclease activity [GO:0004523]	APGDISTKEQK;DDEGWEINEDR;MPNTLDITMDDLLDRANNLR;PNTLDITMDDLLDR	4	11.2	1.1991	323.31	0	0	0	0	0	0	0	0	0	0	8.14853	0	0	0	0	0	0	0	0	0	0	0	0	0	0	8.75432	13.5042	0	0	0	0	0	0	0	0	0	0
A0A7J6DN06	A0A7J6DN06_CANSA	Uncharacterized protein	G4B88_021458	Cannabis sativa (Hemp) (Marijuana)				LLQMEKGESFFSFARDMTLK;RLMKVSVFK	2	11	1.1896	323.31	0	0	0	0	0	0	0	0	0	0	0	0	0	0	0	0	0	0	0	0	0	0	0	0	0	0	0	0	0	0	0	0	0	0	0	0	0
A0A7J6DN09	A0A7J6DN09_CANSA	U5 small nuclear ribonucleoprotein TSSC4	F8388_010219 G4B88_029710	Cannabis sativa (Hemp) (Marijuana)	mRNA processing [GO:0006397]	cytoplasm [GO:0005737]; nucleus [GO:0005634]		ANHLAAK;ENQVDSKSHKR	2	4.4	1.1896	323.31	0	0	0	0	0	0	0	0	0	0	0	0	0	0	0	0	0	0	0	0	0	0	0	0	0	0	0	0	0	0	0	0	0	0	0	0	0
A0A7J6DN10	A0A7J6DN10_CANSA	Prolyl endopeptidase (EC 3.4.21.-)	G4B88_030561	Cannabis sativa (Hemp) (Marijuana)	proteolysis [GO:0006508]	cytosol [GO:0005829]; membrane [GO:0016020]	serine-type endopeptidase activity [GO:0004252]	EDFYFYMKSYSPVDNVK;GFIFVIAHIRGGGEMGR;GPYYYYERTSEGK;IDNYYWLRDDSR;LQEDAFTFAFLMKALSR;TGISVLK;VEHKMELFGDVRIDNYYWLR	7	14	1.0006	4.8309	0	0	0	0	0	0	0	0	0	0	0	0	0	0	0	0	0	0	0	0	0	0	0	0	0	0	0	0	8.66242	0	0	0	0	0	0	0	0
A0A7J6DN12	A0A7J6DN12_CANSA	Glutaredoxin domain-containing protein	G4B88_029717	Cannabis sativa (Hemp) (Marijuana)		mitochondrial matrix [GO:0005759]		ENPVMVYMK;GVPDLPQCGFSSLAVRVCSFECKK;YFGNPDLK	3	25.2	1.189	323.31	0	0	0	0	0	6.79155	0	0	12.5293	0	0	10.0696	0	0	0	0	0	0	0	0	0	0	0	0	10.9548	0	0	0	0	0	0	0	0	0	0	0	0
A0A7J6DN18	A0A7J6DN18_CANSA	inositol oxygenase (EC 1.13.99.1)	G4B88_026653	Cannabis sativa (Hemp) (Marijuana)	inositol catabolic process [GO:0019310]; L-ascorbic acid biosynthetic process [GO:0019853]	cytosol [GO:0005829]	aldose reductase (NADPH) activity [GO:0004032]; inositol oxygenase activity [GO:0050113]; iron ion binding [GO:0005506]	AGAYKHLMNEEDVENLK;IPAVGLGTWQSGGDLCVEAVK;ISYFVVMLDLGK;LSVVAEIADR;SGSEYRQFLNR;VGLVGMK	6	14.3	1.0001	4.5712	0	0	0	0	0	0	0	0	0	0	0	0	0	0	0	0	0	0	0	0	0	0	0	0	0	0	0	0	0	0	0	0	0	0	0	0	0
A0A7J6DN24	A0A7J6DN24_CANSA	Glycosyltransferase 2-like domain-containing protein	G4B88_002063	Cannabis sativa (Hemp) (Marijuana)		Golgi membrane [GO:0000139]	glycosyltransferase activity [GO:0016757]	AHLRGWK;ALEDSGGWLERTTVEDMDIAVR;APSSDWWAK;EVYHQSIGAVCNLDWPKSK;FYFLQICYR;GICIVYRHR;LVLCMGCFWIR;LVSGHLDTNIDR;MAPSSDWWAK;QQELKVSKNK	10	15.5	1.1888	323.31	0	0	10.4175	0	8.01436	0	10.5181	0	0	0	0	0	0	0	0	0	0	0	0	10.3363	8.14461	0	0	0	0	0	8.93996	0	0	0	10.0763	0	0	0	0	0	7.67687
A0A7J6DN30	A0A7J6DN30_CANSA	PGG domain-containing protein	G4B88_026663	Cannabis sativa (Hemp) (Marijuana)		plasma membrane [GO:0005886]		CIAYSKDK;SLLRKVNYEK;TQSGPKAETNDK	3	4.7	1.001	4.8175	0	0	0	0	0	0	0	0	0	0	0	0	0	0	0	0	0	0	0	0	0	0	0	0	0	0	0	0	0	0	0	0	0	0	0	0	0
A0A7J6DN35	A0A7J6DN35_CANSA	Enoyl reductase (ER) domain-containing protein	F8388_010212 G4B88_029714	Cannabis sativa (Hemp) (Marijuana)			oxidoreductase activity, acting on the CH-CH group of donors, NAD or NADP as acceptor [GO:0016628]	GYIETMPK;NLYLSCDPYMK	2	5.5	0.99768	-6.566	0	0	0	0	0	0	0	0	0	0	0	0	0	0	0	0	0	0	8.44684	0	0	0	0	0	10.3363	0	0	0	0	0	0	0	0	0	0	0	0
A0A7J6DN36	A0A7J6DN36_CANSA	Retrotransposon gag domain-containing protein	G4B88_025769	Cannabis sativa (Hemp) (Marijuana)				ETCKDSSSKMVSK;FSSHPQPNRPPNIPSFHQPR;KDRLSASAYLQK;TYSAASFAR	4	17.5	0.99665	-8.7897	0	0	0	9.01455	0	9.11975	0	0	0	0	0	0	0	0	0	0	0	0	0	0	0	0	0	9.66374	0	0	0	0	0	0	0	0	0	0	0	0	0
A0A7J6DN40	A0A7J6DN40_CANSA	Glycoside hydrolase family 38 central domain-containing protein	G4B88_029708	Cannabis sativa (Hemp) (Marijuana)	mannose metabolic process [GO:0006013]		alpha-mannosidase activity [GO:0004559]; carbohydrate binding [GO:0030246]; metal ion binding [GO:0046872]	EEVIRIPVSTDRVSVQDSNGR;FIYVEMAFFQRWWR;GACVQNVLDSVISALLEEKNR;GPIIDEVHQK;IDDFFPYADR;IDPLGEGAKWRR;IDPVGEGAKWRR;KGEKSLEVVWR;QHVANDYVK;STVEVGQGNLK;SVGGSSLLDGQIELMLHR;SVGGSSLVDGQIELMLHR;SVGGSSLVDGQIELMLHRR;TFLIEFAHIRIFGCCMLK;TLDVVWQGSR;VEGGSGEESKK;VEGHSSENSDDSK;YQYAISWFR	18	11.8	0.99616	-9.5923	0	0	0	0	0	0	0	0	0	0	0	0	0	0	0	0	0	0	0	0	0	0	0	0	0	0	0	0	0	0	0	0	0	0	0	0	0
A0A7J6DN47	A0A7J6DN47_CANSA	Oxidoreductase-like domain-containing protein	G4B88_015760	Cannabis sativa (Hemp) (Marijuana)		mitochondrion [GO:0005739]		ESMADDSLKK;NILTFKCRK;TDSKPSYK	3	11	1.1936	323.31	6.96359	0	0	0	0	0	0	0	0	0	0	0	0	0	0	0	0	0	0	0	0	0	0	0	0	0	0	0	0	0	0	0	0	0	0	0	0
A0A7J6DN50	A0A7J6DN50_CANSA	DC1 domain-containing protein	G4B88_009813 G4B88_027799	Cannabis sativa (Hemp) (Marijuana)				EFHSSYSKKK;EGLEEAMYSK;HPLILTSRSVWCESCFKTPQK;NISEYQRLCK;QSPYYVCDSCK;SCEELPKQIDHSFHPR;SICFYLICKVVK;SVWCESCFK	8	17.3	1.1909	323.31	0	0	0	0	0	10.8227	0	0	8.23194	0	0	0	0	0	0	6.48141	0	0	0	0	0	7.4596	0	0	0	0	0	0	0	0	0	7.04122	0	0	0	0	0
A0A7J6DN51	A0A7J6DN51_CANSA	Uncharacterized protein	F8388_001718 G4B88_023422	Cannabis sativa (Hemp) (Marijuana)	intracellular signal transduction [GO:0035556]		ATP binding [GO:0005524]; protein serine/threonine kinase activity [GO:0004674]	AAAAKQFIENHYK;EQLLQWK;ETEYMRLQRR;ITCRKIINWR	4	7.6	0.99808	-16.344	0	8.75338	0	0	0	9.98499	0	9.26226	0	0	9.77883	9.99223	0	0	0	0	0	0	9.58748	9.33067	0	9.33691	9.0597	9.68822	10.3808	0	0	0	0	0	0	0	0	0	7.75395	0	8.6774
A0A7J6DN53	A0A7J6DN53_CANSA	Uncharacterized protein	F8388_009855 G4B88_025765	Cannabis sativa (Hemp) (Marijuana)		chloroplast stroma [GO:0009570]	hydrolase activity, acting on ester bonds [GO:0016788]	DATIVYVDIYSIKYDLIANSTK;FDLFCSG;YDLIANSTK;YVPFSLNIQVMQFTHFKAR	4	12.9	1.191	323.31	0	0	0	0	0	0	0	0	0	0	0	0	0	0	0	0	0	0	0	0	0	0	0	0	0	0	0	0	0	0	0	0	0	0	0	0	0
A0A7J6DN55	A0A7J6DN55_CANSA	SAC domain-containing protein	G4B88_015770	Cannabis sativa (Hemp) (Marijuana)	DNA-templated transcription termination [GO:0006353]; regulation of DNA-templated transcription [GO:0006355]		double-stranded DNA binding [GO:0003690]; phosphatase activity [GO:0016791]	GVNEKGRVAK;GYENLGLKR;IDLRFSMYVWLRDR;IFKLILIAR;IFKLILIARR;LGLKMDDVCIMFK;MDDVCIMFK;MDDVCIMFKQNSK;QVDLYSR	9	10.6	1.201	323.31	0	0	0	0	0	0	0	0	9.23613	0	0	0	0	0	0	0	0	8.89785	0	0	0	0	0	0	0	0	0	0	0	0	0	6.85748	0	0	0	0	0
A0A7J6DN57	A0A7J6DN57_CANSA	Transposase, Ptta/En/Spm, plant	G4B88_018038	Cannabis sativa (Hemp) (Marijuana)				FRNWKTYLTNNWVLK;QLGHQMNGFDR;REIWEVMNK;SYSVDNK;TFELDPNHKTK	5	14.4	1.2079	323.31	0	0	0	0	0	0	7.87817	0	0	0	0	0	0	0	0	0	0	0	0	0	0	0	0	0	0	0	0	0	0	0	0	0	0	0	0	0	0
A0A7J6DN60	A0A7J6DN60_CANSA	Ubiquitin-like protease family profile domain-containing protein	G4B88_009144	Cannabis sativa (Hemp) (Marijuana)	proteolysis [GO:0006508]		cysteine-type peptidase activity [GO:0008234]	DDEDYVK;DDVELWFK;EAIFCMHGLTEK;EDLMRIVEDDK;GFPIAFLIWLYEIIPSLSPRFCNRVSNK;HWILVHFDIK;IPRVLNWENSPTTEFSELIQAVFNNPKIVVK;LGNNSNLDK;LSLVLYDESYLSPEVQK;SEAPSVDIPLEYYFKIDVK;TFHHLKIALK;YSDADNILYPPMDFSFIEISEK	12	22.9	0.99623	-3.5891	0	0	0	0	0	0	0	0	0	0	0	0	0	0	0	0	0	0	0	0	10.5808	0	0	0	0	0	0	0	0	0	0	0	0	0	0	0	0
A0A7J6DN61	A0A7J6DN61_CANSA	Uncharacterized protein	G4B88_025771	Cannabis sativa (Hemp) (Marijuana)				GSDVLRNFLFG;VLRRPVVAVGRIFILSYNLR	2	15	1.2102	323.31	0	0	0	0	0	0	0	0	0	8.07409	0	0	0	0	0	0	0	0	0	0	0	0	0	0	0	0	0	0	0	0	0	0	0	0	0	0	0
A0A7J6DN62	A0A7J6DN62_CANSA	Uncharacterized protein	G4B88_012865	Cannabis sativa (Hemp) (Marijuana)				DDEECWYK;DDEECWYKICSK;IHEIPRNMADK;LSEMIEKMNSK;NNNMEMVLFDDSYQTPK;SLDDENEPDFEDKFENSCR;VVDNTIKDILYSKDQSSCGK	7	19.7	1.2103	323.31	0	0	0	0	0	0	0	0	0	0	9.28707	0	0	0	6.52676	0	0	0	0	0	0	0	0	0	10.6743	0	0	0	0	0	0	8.8878	0	0	0	0	0
A0A7J6DN64	A0A7J6DN64_CANSA	Ubiquitin-like protease family profile domain-containing protein	G4B88_001080	Cannabis sativa (Hemp) (Marijuana)	proteolysis [GO:0006508]		cysteine-type peptidase activity [GO:0008234]	KIMYSAEPK;MYLARLKLR;SGSSSVSPDDSVYK;WVDSGLR;YVRGLCPFDNK	5	11.2	1.2108	323.31	0	0	0	0	0	0	0	0	0	0	0	0	0	0	0	0	0	0	0	0	0	0	0	0	0	0	0	0	0	0	0	0	0	0	0	0	0
A0A7J6DN65	A0A7J6DN65_CANSA	SWIM-type domain-containing protein	G4B88_023426	Cannabis sativa (Hemp) (Marijuana)			zinc ion binding [GO:0008270]	IVWPPKSR;QEEEREIITDHKVFNIEK;TVHPLPNER	3	13.9	1.2095	323.31	0	0	0	0	9.12278	0	0	0	8.10035	0	8.63099	0	0	0	0	0	0	0	0	7.95832	0	0	0	0	0	0	0	0	0	0	0	0	0	0	0	0	0
A0A7J6DN66	A0A7J6DN66_CANSA	DCL protein	F8388_001716 G4B88_023418	Cannabis sativa (Hemp) (Marijuana)	chloroplast organization [GO:0009658]; chloroplast rRNA processing [GO:1901259]	chloroplast [GO:0009507]		KNYPLYADSFILRHFR;LSPEHEK;RVYEDDEDEEK;VYEDDEDEEK	4	14.5	1.001	14.612	10.3827	10.3964	0	0	10.5728	0	0	0	0	0	0	0	0	0	9.21687	7.87498	0	9.19212	9.4875	0	0	0	0	0	0	10.3875	0	0	0	0	0	0	0	0	0	0	0
A0A7J6DN69	A0A7J6DN69_CANSA	DUF4283 domain-containing protein	G4B88_001085	Cannabis sativa (Hemp) (Marijuana)				ALVVDMSVRVDGAK;CKVNKCGK;EVIGHSSVNK;KVIDAAK;VGGVHSDDIK	5	10.8	0.99599	-0.2218	0	0	0	0	0	0	0	0	0	0	0	0	0	0	0	0	0	0	0	0	0	0	0	0	0	0	0	0	0	0	0	0	0	0	0	0	0
A0A7J6DN71	A0A7J6DN71_CANSA	Uncharacterized protein	G4B88_023424	Cannabis sativa (Hemp) (Marijuana)	photosystem II assembly [GO:0010207]; protein import into chloroplast stroma [GO:0045037]; protein import into chloroplast thylakoid membrane [GO:0045038]; thylakoid membrane organization [GO:0010027]	chloroplast thylakoid [GO:0009534]		ADSQKLEEWAR;IDEELVEFVRSMMSSMELR;LNFLKSYK;WIFDRGRGAK	4	12.1	1.2139	323.31	0	0	0	0	0	0	0	0	0	0	0	0	0	0	0	0	0	0	0	0	0	0	0	0	0	0	0	0	0	0	7.40071	0	0	0	0	0	0
A0A7J6DN74	A0A7J6DN74_CANSA	Uncharacterized protein	F8388_015080 G4B88_012847	Cannabis sativa (Hemp) (Marijuana)				GEPHHHHHHHHQSTPRK	1	12.1	0.9991	5.1404	0	0	0	0	0	0	0	0	0	0	0	0	0	0	0	0	0	0	0	0	0	0	0	0	0	0	0	0	0	0	0	0	0	0	0	0	0
A0A7J6DN76	A0A7J6DN76_CANSA	B box-type domain-containing protein	G4B88_009920	Cannabis sativa (Hemp) (Marijuana)			zinc ion binding [GO:0008270]	EGWAECSG;LASEALGFCVAR;LRFEDRPKTIEK	3	11.7	1.212	323.31	0	0	0	0	0	0	0	0	0	0	0	0	4.19928	0	0	0	0	0	0	0	0	0	0	0	0	0	0	0	0	0	0	0	0	0	0	0	0
A0A7J6DN77	A0A7J6DN77_CANSA	Uncharacterized protein	G4B88_022889	Cannabis sativa (Hemp) (Marijuana)				SLVEKELR	1	7.2	1.2121	323.31	0	0	0	0	0	0	0	0	0	0	0	0	0	0	0	0	0	0	0	0	0	0	0	0	0	0	0	0	0	0	0	0	0	0	0	0	0
A0A7J6DN80	A0A7J6DN80_CANSA	RING-type E3 ubiquitin transferase (EC 2.3.2.27)	G4B88_026104	Cannabis sativa (Hemp) (Marijuana)	protein ubiquitination [GO:0016567]	cytoplasm [GO:0005737]	metal ion binding [GO:0046872]; ubiquitin protein ligase activity [GO:0061630]	YELPTDDPEYEQR	1	3.5	0.99899	4.7792	0	0	0	0	0	0	0	0	0	0	0	0	0	0	0	8.29356	0	0	0	0	0	0	0	0	0	0	0	0	0	0	0	0	0	0	0	0	0
A0A7J6DN90	A0A7J6DN90_CANSA	Uncharacterized protein	G4B88_029898	Cannabis sativa (Hemp) (Marijuana)		membrane [GO:0016020]		LASIPTVR;SDPQFSSAIR	2	11.9	1.203	323.31	14.2871	14.3842	14.4049	14.7912	15.169	14.7681	15.3236	14.9513	14.9894	15.1313	15.1274	14.9612	14.0559	14.5318	14.5126	14.3156	13.9864	14.0416	14.7165	14.5126	14.7824	14.7434	14.645	15.0307	15.123	15.1914	14.7864	0	10.9828	11.0654	14.8133	14.7237	14.7063	14.7762	15.1936	15.146	14.8384
A0A7J6DN93	A0A7J6DN93_CANSA	CCHC-type domain-containing protein	G4B88_031301	Cannabis sativa (Hemp) (Marijuana)			nucleic acid binding [GO:0003676]; zinc ion binding [GO:0008270]	CVNRQHVEMGSMSTNQTVGR;DIPGEEEGEESLKKR;EEPAMEDIGDGQK;GGFVVRSATTDENK;IGFPLHK;ILEDPWLPRPVTFK;KTRFHFEEAWCDDDECK;VSFDTKEDAR	8	13	1.204	323.31	0	0	0	0	0	0	0	0	0	6.18456	0	0	0	0	0	0	0	0	0	10.5721	0	0	0	0	0	0	0	0	0	0	0	0	8.35279	0	0	0	0
A0A7J6DN96	A0A7J6DN96_CANSA	Small ribosomal subunit protein uS2c (30S ribosomal protein S2, chloroplastic)	G4B88_009753	Cannabis sativa (Hemp) (Marijuana)	translation [GO:0006412]	cytosolic small ribosomal subunit [GO:0022627]; mitochondrial small ribosomal subunit [GO:0005763]	structural constituent of ribosome [GO:0003735]	NCSRFSKSR	1	7.2	1.2026	323.31	0	0	0	0	0	0	0	0	0	0	0	0	0	0	0	0	0	0	0	0	0	0	0	0	0	0	0	0	0	0	0	0	0	0	0	0	0
A0A7J6DN98	A0A7J6DN98_CANSA	Bulb-type lectin domain-containing protein	G4B88_009940	Cannabis sativa (Hemp) (Marijuana)				AGAHMVLEPK;ESDCGNK;GWETECQLPGR;LGIDGNVRLYTYYDKVDWR;LYTYYDKVDWR;MGTQRAEALRR;NCEPKKVK;VDNSTHFVCSNAYLGIK;YTKGSAVKESDCGK	9	11.5	1.2063	323.31	0	0	0	3.47145	0	0	0	0	0	0	10.2811	0	6.90977	9.97384	0	0	0	7.74732	0	0	0	0	0	0	0	0	0	0	0	0	0	0	0	0	0	0	0
A0A7J6DNA0	A0A7J6DNA0_CANSA	Uncharacterized protein	G4B88_029908	Cannabis sativa (Hemp) (Marijuana)	mitochondrial DNA replication [GO:0006264]	mitochondrial nucleoid [GO:0042645]	single-stranded DNA binding [GO:0003697]	NEEQESDEGR	1	4.5	1.2064	323.31	0	0	0	0	0	0	0	0	0	0	0	0	0	0	3.98185	0	0	5.5691	0	0	0	0	0	0	0	0	0	0	4.08551	0	0	0	0	0	0	0	0
A0A7J6DNA3	A0A7J6DNA3_CANSA	AAA+ ATPase domain-containing protein	G4B88_030248	Cannabis sativa (Hemp) (Marijuana)			ATP binding [GO:0005524]; ATP hydrolysis activity [GO:0016887]	CRTMVIEK;DLRPLLFK;DMDFDLLPDELELLEESYR;EVFQKRKPK;EVLLWLK;FSGSNSSRNNK;ILLLCGPPGLGK;MVAQIQKPNIEWPK;SPFPEAQINDHK;SVFDIWK;SVFDIWKEVFQKR;VVEINASDDRSSATIEAK;VYAKVTTEEMNERR;YICNKEGMK	14	15.3	1.2064	323.31	0	0	0	0	0	0	0	0	0	0	0	0	0	0	0	0	0	0	0	0	0	0	0	0	0	0	0	0	0	0	0	0	0	0	0	0	0
A0A7J6DNA7	A0A7J6DNA7_CANSA	Uncharacterized protein	G4B88_009933	Cannabis sativa (Hemp) (Marijuana)	intracellular zinc ion homeostasis [GO:0006882]; zinc ion transport [GO:0006829]	endoplasmic reticulum [GO:0005783]; membrane [GO:0016020]	monoatomic cation transmembrane transporter activity [GO:0008324]	AEIDFNGVFR;RFLLLGFLSSNGYSHNQR;TKFYCTICSTR	3	9.8	1.2073	323.31	0	0	0	0	0	0	0	0	0	0	0	0	0	0	0	0	0	0	0	0	0	0	0	0	0	0	0	0	0	0	0	0	0	0	0	0	0
A0A7J6DNA9	A0A7J6DNA9_CANSA	Metal transporter Nramp2	F8388_001280 G4B88_020424	Cannabis sativa (Hemp) (Marijuana)	manganese ion homeostasis [GO:0055071]; response to manganese ion [GO:0010042]	apical plasma membrane [GO:0016324]	cadmium ion transmembrane transporter activity [GO:0015086]; iron ion transmembrane transporter activity [GO:0005381]; manganese ion transmembrane transporter activity [GO:0005384]	VGVATGR	1	1.3	1.2055	323.31	0	0	0	0	0	0	0	0	0	0	0	0	0	0	0	0	0	0	0	0	0	0	0	0	0	0	0	0	0	0	0	0	0	0	0	0	0
A0A7J6DNB1	A0A7J6DNB1_CANSA	S-protein homolog	G4B88_030258	Cannabis sativa (Hemp) (Marijuana)	rejection of self pollen [GO:0060320]	extracellular region [GO:0005576]		EFHWFDIYK;EFHWFDIYKTK	2	7.5	0.99596	-0.3671	0	0	0	0	0	0	0	0	0	0	0	0	0	0	0	0	0	0	0	0	0	0	0	0	0	0	0	0	0	0	0	0	0	0	0	0	0
A0A7J6DNB2	A0A7J6DNB2_CANSA	F-box domain-containing protein	G4B88_009918	Cannabis sativa (Hemp) (Marijuana)				FEEISNMCDSDEYDR;LPFKATHFFDYAHR;NFLEIFSKCNALKLHCYIHGFTEELR;SLRIQSCWGLLK;TEWFWFVELR	5	15.4	1.1873	323.31	0	0	0	0	0	0	0	6.84624	0	0	0	0	0	0	0	0	0	0	0	0	0	8.968	0	0	0	0	0	0	0	0	0	0	0	0	13.1833	0	0
A0A7J6DNB3	A0A7J6DNB3_CANSA	Tafazzin family protein	G4B88_002249	Cannabis sativa (Hemp) (Marijuana)	phospholipid metabolic process [GO:0006644]		O-acyltransferase activity [GO:0008374]	ALGGNDERV;DICFTNNFSSYFFR;IIVGEPIEFDLPK	3	12.1	1.0005	4.8979	0	0	0	0	8.87095	0	0	0	0	0	0	0	0	0	0	0	0	0	0	0	0	0	0	0	0	0	0	0	0	0	0	0	0	0	0	0	0
A0A7J6DNB4	A0A7J6DNB4_CANSA	Uncharacterized protein	G4B88_031221	Cannabis sativa (Hemp) (Marijuana)				ACHKREQPPPSSGLK;IPLNDEPCCCQRK;LSRHRIKPR;QVNPSNPVTLGRWVCSK;SKILSNSLQYK;SPAAMYNNNR;SSLSGGSVDSSIENVPIVPRTTTNTAAER;VEGEFYK;VEGEFYKR;YNKYLNK	10	8	1.1694	323.31	0	0	6.41711	4.3541	0	6.64976	0	0	7.88661	8.00546	0	8.38405	9.93281	0	8.11124	0	0	0	0	0	0	9.77956	0	0	0	0	8.75258	0	0	0	0	0	0	0	0	7.77525	0
A0A7J6DNB6	A0A7J6DNB6_CANSA	MYND-type domain-containing protein	G4B88_009943	Cannabis sativa (Hemp) (Marijuana)			metal ion binding [GO:0046872]	ACNLGAKYITDTTGRPLSFPIHLNPFR;CLGPARR;DGKSFTLQK;ECAWKGRANR;GFYHDCYK	5	17.5	1.1698	323.31	0	6.0982	0	0	3.25396	0	0	3.40218	0	0	4.71227	0	11.1689	0	0	0	0	0	0	0	0	9.35198	0	0	0	0	0	0	0	0	0	0	0	0	0	0	0
A0A7J6DNC2	A0A7J6DNC2_CANSA	DNA-directed RNA polymerase subunit beta (EC 2.7.7.6)	G4B88_009928	Cannabis sativa (Hemp) (Marijuana)		RNA polymerase I complex [GO:0005736]	DNA binding [GO:0003677]; ribonucleoside binding [GO:0032549]; RNA polymerase I activity [GO:0001054]	AGYTVQAER;GGSLEGK;GVAIRDNFNFGQMPIMLK;KRGGGIR;LEDWLSK;LNYLRFVSHFR;NGSARLGFWVQGR;VVAHLRKLK	8	7.1	0.99558	-3.4894	0	0	0	0	0	0	0	0	0	0	0	0	0	0	0	0	0	0	0	0	3.87046	0	0	0	0	0	0	0	0	0	0	0	0	0	0	0	0
A0A7J6DNC4	A0A7J6DNC4_CANSA	Cytochrome P450	G4B88_020423	Cannabis sativa (Hemp) (Marijuana)		membrane [GO:0016020]	heme binding [GO:0020037]; iron ion binding [GO:0005506]; monooxygenase activity [GO:0004497]; oxidoreductase activity, acting on paired donors, with incorporation or reduction of molecular oxygen [GO:0016705]	DSFMQSLIDENR;ISSNEILSSHR;KPLHRTLAK;LPYLHRIIKETLR;LVRSAQQDPRVEIK	5	6.1	1.1736	323.31	0	0	0	6.44447	0	0	0	0	0	7.66285	0	0	0	0	0	7.77577	0	0	0	0	0	0	0	0	0	0	0	0	0	0	0	0	0	12.7921	0	0	0
A0A7J6DND1	A0A7J6DND1_CANSA	Peptidase A1 domain-containing protein	G4B88_025152	Cannabis sativa (Hemp) (Marijuana)	proteolysis [GO:0006508]		aspartic-type endopeptidase activity [GO:0004190]	KDTNTLSYMANTRMNNSQLR;LGSPPQK;RAFPPNHLIELRQLK;VELSQLRAR	4	6.4	0.99597	-1.3554	0	0	0	0	12.8206	0	0	0	0	0	0	0	0	0	0	0	0	0	0	0	0	0	0	0	0	0	0	0	0	0	0	0	0	0	0	0	0
A0A7J6DND2	A0A7J6DND2_CANSA	Uncharacterized protein	G4B88_026336	Cannabis sativa (Hemp) (Marijuana)				VLHQRGK	1	10	1.1715	323.31	0	0	0	0	0	0	0	0	0	0	0	0	0	0	0	0	0	0	0	0	0	0	0	0	0	0	0	0	0	0	0	0	0	0	0	0	0
A0A7J6DND4	A0A7J6DND4_CANSA	WPP domain-interacting protein 2	F8388_024389 G4B88_031220	Cannabis sativa (Hemp) (Marijuana)				HRQIEEEMEGMFKQR;LLTENDHSSK;MDSETEFSVEK;SLDLDSR;VLSLEQNVK	5	8.7	1.163	323.31	0	0	0	10.4447	0	0	0	0	7.38982	0	8.53951	0	0	0	0	0	0	7.37347	0	0	0	0	0	0	0	0	0	5.80645	0	0	6.39527	0	0	6.44347	0	0	6.47573
A0A7J6DND5	A0A7J6DND5_CANSA	Uncharacterized protein	G4B88_024262	Cannabis sativa (Hemp) (Marijuana)				EAFDNAKK;IGSVPWR;KHWNPYSTQNK;TFFNPDDAR;TFFNPDDARQENENQCKK;VGGYRNSR	6	14.4	1.1637	323.31	0	0	10.6404	0	6.09751	0	8.25333	12.865	0	0	0	10.7561	0	7.16169	0	0	0	0	0	0	0	0	13.8803	0	0	0	6.65878	8.81871	0	0	9.90382	0	0	0	0	9.93667	0
A0A7J6DND8	A0A7J6DND8_CANSA	F-box domain-containing protein	F8388_024383 G4B88_031215	Cannabis sativa (Hemp) (Marijuana)	SCF-dependent proteasomal ubiquitin-dependent protein catabolic process [GO:0031146]	SCF ubiquitin ligase complex [GO:0019005]		AMNALLTHCK;EITDLGMEFFAQNSK;FSCGSCMFGAK;IGNGNTGFVEIHLER;KRCSLVCK;RWFRVDGQNR;WFRVDGQNR;WFRVDGQNRYR	8	12.7	1.164	323.31	0	0	0	0	0	0	0	0	0	13.6088	0	9.04661	0	0	0	0	0	0	0	0	10.0261	0	0	0	0	0	0	0	0	0	8.82922	0	0	0	0	0	0
A0A7J6DND9	A0A7J6DND9_CANSA	Thaumatin-like protein	F8388_016479 G4B88_027810	Cannabis sativa (Hemp) (Marijuana)	defense response [GO:0006952]	extracellular region [GO:0005576]		ALRVARGGK;QGCCFDPTTGK	2	7.8	0.99936	3.0944	0	0	0	0	0	0	0	0	0	0	0	0	0	0	0	0	0	0	0	0	0	0	0	0	0	0	0	0	0	0	0	0	0	0	0	0	0
A0A7J6DNE3	A0A7J6DNE3_CANSA	Helicase C-terminal domain-containing protein	G4B88_020422	Cannabis sativa (Hemp) (Marijuana)			protein-disulfide reductase activity [GO:0015035]	DSVYDYVAKQR;KSGSNNSPIPWEANSR;VCHLCHQGLK;VCHLCHQGLKWVIK	4	13.4	1.1625	323.31	0	8.20364	0	0	0	0	8.80597	7.19623	0	0	0	0	0	7.62117	8.0227	0	0	6.84775	0	7.47176	0	0	0	6.90641	0	0	0	0	0	0	0	0	0	0	0	0	0
A0A7J6DNE7	A0A7J6DNE7_CANSA	Pentatricopeptide repeat-containing protein	G4B88_017015	Cannabis sativa (Hemp) (Marijuana)				ATEENASCMGVLSK;EIQELDGTGK;EIQELDGTGKNK;HDIQCHSSLLNILIPNGFFR;LAVLPLLK;LYCGLGSPTTIMDPR	6	11.6	1.1623	323.31	0	0	0	0	0	0	2.56837	0	0	0	0	0	0	0	0	0	0	0	0	0	0	0	0	0	3.50982	0	0	0	0	0	0	0	0	0	0	0	0
A0A7J6DNF1	A0A7J6DNF1_CANSA	Uncharacterized protein	G4B88_026657	Cannabis sativa (Hemp) (Marijuana)				LYDASANVLR;NERQEACTGR	2	9.6	1.1671	323.31	0	0	0	0	0	0	0	0	0	0	0	0	0	0	0	0	4.11445	0	0	0	0	0	0	0	0	0	0	0	0	0	0	0	0	0	0	0	0
A0A7J6DNF3	A0A7J6DNF3_CANSA	Crossover junction endonuclease MUS81 (EC 3.1.22.-)	G4B88_024263	Cannabis sativa (Hemp) (Marijuana)	DNA catabolic process [GO:0006308]; double-strand break repair via break-induced replication [GO:0000727]; mitotic intra-S DNA damage checkpoint signaling [GO:0031573]; resolution of meiotic recombination intermediates [GO:0000712]	Holliday junction resolvase complex [GO:0048476]; nucleus [GO:0005634]	3'-flap endonuclease activity [GO:0048257]; crossover junction DNA endonuclease activity [GO:0008821]; DNA binding [GO:0003677]; metal ion binding [GO:0046872]	AYSNLCSAK;LRLLRCGLK;MERPRLVVK;MGYSEER;SSIRDNRYR;SSRIIDSIK;TFGLSDTLK;VPIAPER;WILKLMQGFFK	9	11.9	1.1649	323.31	0	0	0	0	0	0	0	0	0	0	0	0	0	0	0	0	0	0	0	0	0	0	0	0	0	0	0	0	0	0	0	0	0	0	0	0	0
A0A7J6DNF5	A0A7J6DNF5_CANSA	Uncharacterized protein	G4B88_026986	Cannabis sativa (Hemp) (Marijuana)				VLGWASEYTK	1	11.9	0.99624	-0.2218	0	0	0	0	0	0	0	0	0	0	0	0	0	0	0	0	0	0	0	0	0	0	0	0	0	0	0	0	0	0	0	0	0	0	0	0	0
A0A7J6DNF7	A0A7J6DNF7_CANSA	Uncharacterized protein	G4B88_029888	Cannabis sativa (Hemp) (Marijuana)				AWTRGLAAIKR	1	7.9	1.1654	323.31	0	0	0	0	0	0	0	0	0	0	0	0	0	0	0	0	0	0	0	0	0	0	0	0	0	0	0	0	0	0	0	0	0	0	0	0	0
A0A7J6DNF8	A0A7J6DNF8_CANSA	GH18 domain-containing protein	G4B88_029235	Cannabis sativa (Hemp) (Marijuana)	carbohydrate metabolic process [GO:0005975]; chitin catabolic process [GO:0006032]	extracellular region [GO:0005576]; membrane [GO:0016020]	chitin binding [GO:0008061]; chitinase activity [GO:0004568]; protein kinase activity [GO:0004672]	ECCLCRAR;ECQRLEANK;FSTFTSTVQRR;SSSRKSFIESSIR;VEVSKYPK	5	2.7	1.1654	323.31	0	0	0	6.6302	0	0	9.93484	0	4.18245	0	0	0	6.92944	0	0	0	9.1207	0	0	0	0	0	0	0	0	0	0	0	0	0	0	0	0	0	4.77752	0	0
A0A7J6DNF9	A0A7J6DNF9_CANSA	J domain-containing protein	G4B88_024282	Cannabis sativa (Hemp) (Marijuana)				ARAEARAR;EARAEAKAK;LFDEELSRESER;LTLKEITKAYK	4	12.7	0.99655	-9.5607	0	0	0	0	0	0	0	0	0	0	0	0	0	0	0	0	0	0	0	0	0	0	0	0	0	0	0	0	0	0	0	0	0	0	0	0	0
A0A7J6DNG7	A0A7J6DNG7_CANSA	PB1 domain-containing protein	G4B88_027793	Cannabis sativa (Hemp) (Marijuana)				ISVMEAPK;LGLPVWR;QSKTGDSVCSPK;RVSKLYHALEHL;TAYDWARKEYVEAGNR;VDEEKAEEK;VEDKVDEEK;VSKLYHALEHL;VYFTEDASK;YSKALLK	10	13	1.1835	323.31	0	0	8.04723	0	0	0	0	0	0	0	0	0	0	0	0	7.79077	0	0	7.81083	0	0	0	0	0	12.7071	0	0	10.0331	0	0	0	0	0	0	0	0	0
A0A7J6DNH0	A0A7J6DNH0_CANSA	Uncharacterized protein	G4B88_029712	Cannabis sativa (Hemp) (Marijuana)				LKEKDYHQQWK;YLIQEVVK;YLIQEVVKQLR	3	5.2	1.1856	323.31	0	0	7.35694	0	3.72585	6.63262	7.14588	0	0	0	0	3.9606	0	0	0	0	5.73099	0	6.16968	0	0	6.79494	0	0	0	7.82369	0	0	0	0	3.02073	7.9582	0	0	0	0	6.61271
A0A7J6DNH6	A0A7J6DNH6_CANSA	J domain-containing protein	G4B88_024281	Cannabis sativa (Hemp) (Marijuana)				EITKAYKAK;ESERANDTNK;LSNIIAKRR	3	15.8	1.1849	323.31	0	0	0	0	0	0	0	0	0	0	0	0	0	0	0	0	0	0	0	0	0	0	0	0	0	0	0	0	0	0	0	0	0	0	0	0	0
A0A7J6DNI0	A0A7J6DNI0_CANSA	Glycosyltransferase family 92 protein	G4B88_024276	Cannabis sativa (Hemp) (Marijuana)	cellulose biosynthetic process [GO:0030244]; response to abscisic acid [GO:0009737]	membrane [GO:0016020]	glycosyltransferase activity [GO:0016757]	ESTRGNPNYFLTYGNGKSVAR;FSGDPLKTRGR;GGVTDPTTR;IRKNQATVR;LEEAAVLHYTYAK;LSSNNNVTPSR;QSLNMEMAIVMAR;SPKSTMAR;SVSKRSPK;WAPPGSEK	10	16.1	1.1855	323.31	0	0	0	0	0	0	0	8.5157	0	0	0	0	0	0	0	0	0	0	0	0	0	0	11.5105	0	10.0309	10.3178	0	0	0	0	6.48872	0	0	7.18051	0	0	0
A0A7J6DNI3	A0A7J6DNI3_CANSA	Uncharacterized protein	G4B88_020261	Cannabis sativa (Hemp) (Marijuana)	photosynthetic electron transport chain [GO:0009767]	photosystem [GO:0009521]	chlorophyll binding [GO:0016168]	AIEWERYHK;DYESNRSIR;LDAWSMHRK;LDAWSMHRKGPILNFK;SESGLFPQMLHEWFSSFK	5	17.5	1.1766	323.31	0	0	0	8.08736	0	10.2119	0	0	0	0	0	7.02956	0	0	0	0	0	0	0	6.09948	0	0	0	0	0	0	0	0	0	0	0	0	0	0	0	0	0
A0A7J6DNI9	A0A7J6DNI9_CANSA	Uncharacterized protein	G4B88_011091	Cannabis sativa (Hemp) (Marijuana)				KPKYHHPLAPYFHHPK	1	5.9	0.99951	5.0714	0	0	0	0	0	0	0	0	0	0	0	0	0	0	0	0	0	0	0	0	0	0	0	0	0	0	0	0	10.8374	0	0	0	0	0	0	0	0
A0A7J6DNJ2	A0A7J6DNJ2_CANSA	Leucine-rich repeat-containing N-terminal plant-type domain-containing protein	G4B88_024286	Cannabis sativa (Hemp) (Marijuana)		plasma membrane [GO:0005886]		DASSMPFSRGK;ELNTTLPK;GKERNALIHFNQSFQIHCQTR;LKVILIRANK	4	7.1	1.1741	323.31	0	0	0	0	0	0	0	0	0	0	0	0	0	0	0	0	0	0	0	11.2653	0	0	0	11.3675	0	0	0	0	0	0	0	0	0	0	0	0	0
A0A7J6DNJ3	A0A7J6DNJ3_CANSA	Uncharacterized protein	G4B88_029878	Cannabis sativa (Hemp) (Marijuana)				TLTTFDSDGK	1	14.7	0.99608	-0.2218	0	0	0	0	0	0	0	0	0	0	0	0	0	0	0	0	0	0	0	0	0	0	0	0	0	0	0	0	0	0	8.75251	0	0	0	0	0	0
A0A7J6DNJ5	A0A7J6DNJ5_CANSA	CCHC-type domain-containing protein	F8388_012857 G4B88_003867 G4B88_021910 G4B88_021913	Cannabis sativa (Hemp) (Marijuana)			nucleic acid binding [GO:0003676]; zinc ion binding [GO:0008270]	ERCMKSK;KCHHCGK;SSEVRERCMK;TGRVVLECCKK;VGHLIRNCWDLRDK	5	29.3	0.99783	-9.7116	0	0	0	0	0	0	0	0	0	0	0	0	0	0	0	8.96371	0	0	0	0	0	0	0	0	0	0	0	0	0	0	0	0	0	0	0	0	0
A0A7J6DNJ6	A0A7J6DNJ6_CANSA	Retrotransposon gag domain-containing protein	G4B88_019351	Cannabis sativa (Hemp) (Marijuana)				GDKSMAEYLR;KGDKSMAEYLR;YYLILWGR	3	7.3	0.99831	1.057	0	12.0643	0	0	0	0	0	0	0	0	0	0	0	0	0	0	0	0	0	0	0	0	0	0	0	13.5031	0	0	0	0	11.531	11.7466	0	0	12.039	0	0
A0A7J6DNJ8	A0A7J6DNJ8_CANSA	DEAD-box ATP-dependent RNA helicase 36	G4B88_011084	Cannabis sativa (Hemp) (Marijuana)		nucleus [GO:0005634]	ATP binding [GO:0005524]; hydrolase activity [GO:0016787]; nucleic acid binding [GO:0003676]; RNA helicase activity [GO:0003724]	ELAFQLAEQFR;FLVLDEADR;FPRDYIHR;STDADPSPTTTTFK;TLAEKGLLDK;TLAEKGLLDKR;VLDVGFEEELR	7	12.9	1.1773	323.31	0	0	0	0	0	0	0	0	0	0	0	0	0	0	0	0	0	0	0	0	0	0	0	0	0	0	0	0	0	0	0	0	0	0	0	0	0
A0A7J6DNJ9	A0A7J6DNJ9_CANSA	Low temperature viability protein	G4B88_025764	Cannabis sativa (Hemp) (Marijuana)	ribosomal small subunit biogenesis [GO:0042274]; ribosomal small subunit export from nucleus [GO:0000056]	cytosol [GO:0005829]; nucleus [GO:0005634]; preribosome, small subunit precursor [GO:0030688]		AYDASRLKISEVK;DSSDPNYDDSPGSDRVFIR;DTDDDVSSNNR;GKKPTTEK;KAAVKEER;LEQLPKDIKAYDASR;QEYGTDDDDDDGYGYIAEEDESLAEK;RKQDETAEEK;YMAPGDLVQGNENLGSTELVDSAR	9	23.7	1.1794	323.31	0	0	0	0	0	0	0	0	0	0	0	10.5834	0	7.77814	7.99842	0	0	0	4.25172	0	8.57777	8.90818	10.2411	9.11782	0	18.0161	10.2047	0	0	0	9.1014	8.77284	0	0	0	0	0
A0A7J6DNK0	A0A7J6DNK0_CANSA	Leucine-rich repeat-containing N-terminal plant-type domain-containing protein	G4B88_011101	Cannabis sativa (Hemp) (Marijuana)		plasma membrane [GO:0005886]		IHGQIPK;LEKINLGSLAK	2	2.5	1.1797	323.31	8.99311	8.85913	8.96402	0	9.98968	0	11.0144	10.798	0	10.6299	0	10.5	0	0	8.6714	0	0	0	9.55396	0	9.21201	0	0	9.31359	0	9.00003	0	0	0	0	0	0	0	0	9.94278	0	10.381
A0A7J6DNK2	A0A7J6DNK2_CANSA	ATP-dependent RNA helicase (EC 3.6.4.13)	G4B88_013154	Cannabis sativa (Hemp) (Marijuana)	mRNA splicing, via spliceosome [GO:0000398]	nucleus [GO:0005634]	ATP binding [GO:0005524]; hydrolase activity [GO:0016787]; RNA binding [GO:0003723]; RNA helicase activity [GO:0003724]	AQAKEYGFDEDKSDSEDDNEGVR;DIERERR;DISQLIEMRPENER;EVREREMR;EYGFDEDK;EYGFDEDKSDSEDDNEGVRQAGR;EYRRFGIEK;GQFFQPGK;LLELLGEWYER;QKDNDYYNEK;RCDSDISYDNR;TLAEGFMEK;VAGPGER;VDHGGRENEK	14	11.8	1.18	323.31	0	0	0	0	0	0	8.95452	0	0	9.15061	0	0	0	0	0	0	0	6.47239	13.9587	0	0	8.44659	0	0	0	7.80748	0	7.97154	0	8.66683	12.7782	0	0	0	8.07906	5.91827	0
A0A7J6DNK5	A0A7J6DNK5_CANSA	Uncharacterized protein	G4B88_011090	Cannabis sativa (Hemp) (Marijuana)		membrane [GO:0016020]		RFCPAKSENGK	1	12.4	1.1791	323.31	0	0	0	0	0	0	0	0	0	0	0	0	0	0	0	0	0	0	0	0	0	0	0	0	0	0	0	0	0	0	0	0	6.92671	0	0	0	0
A0A7J6DNL6	A0A7J6DNL6_CANSA	Peptidase A1 domain-containing protein	G4B88_011100	Cannabis sativa (Hemp) (Marijuana)	proteolysis [GO:0006508]		aspartic-type endopeptidase activity [GO:0004190]	LGSPPQK;QLRARDELR;VELSQLRAR	3	2.8	0.99551	-3.4894	0	0	0	0	0	0	0	0	0	0	0	0	0	0	0	0	0	0	0	0	0	0	0	0	0	0	0	0	0	0	0	0	0	0	0	0	0
A0A7J6DNL7	A0A7J6DNL7_CANSA	Uncharacterized protein	G4B88_029902	Cannabis sativa (Hemp) (Marijuana)				EYLDEAKLQQAAR;FPWTSVYK;FVRVTHSR;IAIGYHRCK;LQQAARGDKFSTK;MVIKNGGWPTWGSENILFFHR;QFVLVILKCFLPKSSFVDK;SSFVDKALSRFLER;YVEQYGEHSK	9	9.7	0.9957	-2.7264	0	0	0	0	0	0	0	0	0	0	0	0	0	0	0	0	0	0	0	0	0	0	0	0	0	0	13.5997	0	0	0	0	0	0	0	0	0	0
A0A7J6DNL8	A0A7J6DNL8_CANSA	Pentatricopeptide repeat-containing protein	G4B88_011104	Cannabis sativa (Hemp) (Marijuana)				GLCKSGR;LFRVTVQEDLGPNFETVNPILVSYAEMKK;LGSSVMDDLTK;MDEFCELLVQMK;MDEFCELLVQMKK;VEPDVIAYTTMINGLCKGGR;VGQACDLLK;VKLCTPDVFAYTAMVR;VYYVYEK	9	15.6	0.9991	4.7409	0	0	0	0	0	0	0	0	0	0	0	0	0	0	0	0	0	0	0	0	0	0	0	0	0	0	0	0	0	0	0	0	0	0	0	0	0
A0A7J6DNL9	A0A7J6DNL9_CANSA	Uncharacterized protein	G4B88_022888	Cannabis sativa (Hemp) (Marijuana)				IIKYFQK;ILESFLER;KILESFLER	3	9	1.1779	323.31	0	0	0	0	11.7087	0	0	0	0	0	0	0	0	0	0	0	0	0	0	0	0	0	0	0	0	0	0	0	0	0	0	0	0	0	0	0	0
A0A7J6DNM6	A0A7J6DNM6_CANSA	non-specific serine/threonine protein kinase (EC 2.7.11.1)	G4B88_017875	Cannabis sativa (Hemp) (Marijuana)		cytoplasm [GO:0005737]; nucleus [GO:0005634]; plasma membrane [GO:0005886]	ATP binding [GO:0005524]; protein serine/threonine kinase activity [GO:0004674]	GAAEVKK;KQFSCNSAR;NLAWHLTTSRSSK;YISPEIAK	4	6.3	1.1779	323.31	0	0	0	0	0	0	0	0	0	0	0	0	0	0	6.84912	0	0	0	0	0	0	0	0	0	0	0	0	13.3569	0	0	0	0	0	0	0	0	11.0251
A0A7J6DNM9	A0A7J6DNM9_CANSA	Ubiquitin-like protease family profile domain-containing protein	F8388_010589 G4B88_017879	Cannabis sativa (Hemp) (Marijuana)	proteolysis [GO:0006508]		cysteine-type peptidase activity [GO:0008234]	DQKKEAVLK;GASSSSAHENVSRVEFEEFKK;IVLPPHHR;SCRIVLPPHHR;SGSSSVSPDDSVYK	5	10.7	1.1774	323.31	0	0	0	0	0	0	0	0	0	0	0	9.33883	0	0	0	0	0	0	0	0	0	0	0	0	0	0	0	0	0	0	0	0	0	9.72629	0	0	0
A0A7J6DNN1	A0A7J6DNN1_CANSA	Uncharacterized protein	G4B88_027771	Cannabis sativa (Hemp) (Marijuana)				IHTNKNGELDGPAQEVADRILFNMLLNK;ILFNMLLNK;RCSPEWAK	3	21.3	0.99896	2.13	0	0	0	0	0	0	0	0	0	0	0	0	0	0	0	0	0	0	0	0	0	8.64169	0	0	0	0	0	0	0	0	0	0	0	0	0	0	0
A0A7J6DNN2	A0A7J6DNN2_CANSA	Leucine-rich repeat-containing N-terminal plant-type domain-containing protein	G4B88_017874	Cannabis sativa (Hemp) (Marijuana)		membrane [GO:0016020]		CNLRLNQFGGEIPK;LTSWTSSNKNCCTWSGIR;NDDPNDSDFDHEK	3	4.8	0.99904	4.5667	0	0	0	0	0	0	0	0	0	0	0	0	0	0	0	0	0	0	9.73062	0	0	0	0	0	0	0	0	0	0	0	0	0	0	0	0	0	0
A0A7J6DNN5	A0A7J6DNN5_CANSA	non-specific serine/threonine protein kinase (EC 2.7.11.1)	G4B88_000005	Cannabis sativa (Hemp) (Marijuana)		membrane [GO:0016020]	ATP binding [GO:0005524]; protein kinase activity [GO:0004672]	ATDNFDDR;EVVIYLTESSK;IPRHLCR;IPSEIFNCR;LIGGIPKEFGNMVSIQK;LSGPFPKEIGNLASLTQLIAYTNR;LTGPLPSSFGNLK;TTPSSLPFPSDMTR	8	9.3	1.2532	323.31	0	0	0	0	0	0	0	0	12.1323	0	0	0	0	0	0	0	0	7.73857	0	5.3702	0	0	0	0	9.7402	0	0	0	0	0	0	0	0	0	10.938	0	0
A0A7J6DNP2	A0A7J6DNP2_CANSA	Zinc knuckle CX2CX4HX4C domain-containing protein	G4B88_021470	Cannabis sativa (Hemp) (Marijuana)				DFPWDTEEKDR;ESKVIYDDPSK;GFSGHGK;GFSGHGKGGQKK;LDLYEIK;LGFDNEEDR;MAVDADDIK;VGIFCYFCGCLGHQRR;VIYDDPSK;WLQFKYEK	10	22.4	1.2572	323.31	0	0	0	0	0	0	0	0	0	0	0	0	0	0	0	0	0	0	0	0	0	0	0	0	0	0	0	0	0	0	0	0	0	0	0	0	0
A0A7J6DNP4	A0A7J6DNP4_CANSA	non-specific serine/threonine protein kinase (EC 2.7.11.1)	G4B88_017880	Cannabis sativa (Hemp) (Marijuana)		cytoplasm [GO:0005737]; nucleus [GO:0005634]; plasma membrane [GO:0005886]	ATP binding [GO:0005524]; protein serine/threonine kinase activity [GO:0004674]	DKSHGNK;FFKEIGAGDIGKAYTCK;YISPEMAKDK	3	25.6	1.2576	323.31	0	0	0	0	0	0	0	0	0	0	0	0	0	0	0	0	0	0	0	0	0	14.139	0	0	0	0	0	8.46622	0	0	0	0	0	0	0	0	0
A0A7J6DNP5	A0A7J6DNP5_CANSA	DUF4283 domain-containing protein	G4B88_007370	Cannabis sativa (Hemp) (Marijuana)				DMCGSLLDVEKDTAEK;FEVNCHPK;SHDVFIIASVRFEVNCHPK	3	12.5	1.2582	323.31	0	0	0	0	0	0	0	8.05192	0	0	0	0	0	0	0	0	0	0	0	0	0	0	0	0	0	0	0	0	0	0	0	9.68949	0	0	0	9.93807	0
A0A7J6DNQ0	A0A7J6DNQ0_CANSA	Uncharacterized protein	F8388_003101	Cannabis sativa (Hemp) (Marijuana)	photosynthesis [GO:0015979]	membrane [GO:0016020]; plastid [GO:0009536]; thylakoid [GO:0009579]		SGGTAFEK	1	4.3	1.2583	323.31	0	0	0	0	0	0	0	0	0	0	0	0	0	0	0	0	0	0	0	0	0	0	0	0	0	0	0	0	0	0	0	0	0	0	0	0	0
A0A7J6DNQ2	A0A7J6DNQ2_CANSA	Germin-like protein	G4B88_000003	Cannabis sativa (Hemp) (Marijuana)		apoplast [GO:0048046]	manganese ion binding [GO:0030145]	GLNTLGITLVR;MKVFVNGKFCK;VFVNGKFCK	3	11.8	1.2557	323.31	0	0	0	0	0	0	0	0	0	0	0	0	0	0	11.3616	0	0	0	0	0	0	0	0	0	0	0	0	0	0	7.90159	0	0	0	0	0	0	0
A0A7J6DNQ6	A0A7J6DNQ6_CANSA	DUF4283 domain-containing protein	G4B88_007369	Cannabis sativa (Hemp) (Marijuana)				CLKGVLK;ENGYYPTGFGLK;GSFELSR;GWKDFAR;LVVSQMFDDR;NFLHHMR;NNKISMVIIPEEK;NREEMEALIKMK;VFLRIWK;VGALSSPPGFSNLNLLWQPVEK;WSGEEQYKEVK	11	17.7	1.2465	323.31	5.06983	4.56608	0	0	0	0	0	0	0	0	0	0	2.07176	8.4623	0	0	0	0	0	0	0	2.29728	0	0	9.47399	0	0	0	0	0	7.70224	0	0	0	0	0	0
A0A7J6DNQ8	A0A7J6DNQ8_CANSA	UvrD-like helicase ATP-binding domain-containing protein	G4B88_026651	Cannabis sativa (Hemp) (Marijuana)			ATP binding [GO:0005524]; helicase activity [GO:0004386]	APDNKAKVAETKPK;CFSNADSDEDLAK;DGRELDLPFEVPERER;DNPCKNDIIRALFPK;DRILRIFEYLGR;EKEEEESSTK;EKFNMIFSELR;EMIYDIFQAYEK;EYVHHLTLEGLYGANR;FDSQLTKK;FVIDVIK;FVLKPMKNK;IFKTMGK;IFSCAEVNQYLSNSFVDDVSLR;ILQKLYK;ISLVEDLVSFR;KQWRLMYK;KTPGKALR;LPTFLEYVR;QLSAALDAR;QWRLMYK;SAEDNMIDK;SHMFHSFLR;SRGSYFSNSSLIGRFHK;SVRGEILSARR;VLDAHLDSK;VLVDAYSNIR;VLVDAYSNIRK;WCDGCFK;WKVFFSENFLK	30	11.1	0.99886	2.1779	10.7178	0	0	0	0	0	0	0	0	0	0	0	0	0	0	0	0	0	0	0	0	0	0	0	0	0	0	0	0	0	0	0	0	0	0	0	0
A0A7J6DNR0	A0A7J6DNR0_CANSA	Myb/SANT-like domain-containing protein	G4B88_008487	Cannabis sativa (Hemp) (Marijuana)				AIEKFESEVSR;EELCAQAK;FRKNGCVLYEK;NTTTFTKQSWK	4	13.5	0.99963	2.7499	0	0	0	0	0	0	0	0	0	0	0	0	0	0	7.30122	0	0	0	0	0	0	0	0	0	0	0	0	0	8.72962	9.48581	0	0	0	0	0	0	0
A0A7J6DNR1	A0A7J6DNR1_CANSA	Uncharacterized protein	G4B88_017814	Cannabis sativa (Hemp) (Marijuana)		plasma membrane [GO:0005886]; plasmodesma [GO:0009506]		RQNFLTASPWLR;TLEYVVEEAESVVK	2	4.5	0.99826	5.3732	0	0	0	0	0	0	0	0	0	0	0	0	0	0	0	0	0	0	0	0	0	0	0	0	0	0	0	0	0	0	0	0	0	0	0	0	0
A0A7J6DNR2	A0A7J6DNR2_CANSA	Nucleolar GTP-binding protein 1	G4B88_007368	Cannabis sativa (Hemp) (Marijuana)	ribosomal large subunit biogenesis [GO:0042273]	membrane [GO:0016020]; nucleolus [GO:0005730]	GTP binding [GO:0005525]; GTPase activity [GO:0003924]; RNA binding [GO:0003723]	AGILFRSLK;CDEDRNNLEK;GTANIAKQERSR;KVEATFNHNRK;LVEGMKKVEATFNHNR;NADEDGLELAK;RCDEDRNNLEK;TYMENFPKR;YEEVLNSVDSLRK	9	18.6	1.244	323.31	0	0	9.54886	0	0	0	7.87227	7.50454	8.1249	0	0	0	0	0	0	0	0	0	0	0	0	0	0	0	0	0	0	0	0	0	0	0	0	0	0	0	0
A0A7J6DNR5	A0A7J6DNR5_CANSA	Uncharacterized protein	G4B88_015385	Cannabis sativa (Hemp) (Marijuana)	actin filament organization [GO:0007015]; vesicle transport along actin filament [GO:0030050]	cytoplasm [GO:0005737]; myosin complex [GO:0016459]; vesicle [GO:0031982]	actin filament binding [GO:0051015]; ATP binding [GO:0005524]; calmodulin binding [GO:0005516]; microfilament motor activity [GO:0000146]	ANYILEAFGNAK;DLPPALPARPTSK;DVQIYGDDLITAYRQK;ICGANIQAFFLEKSR;LMHQLESTRPHFICCIKPNQK;LRFEMWKK;LTLQQAIDR;LTLQQAIDRR;MKSMEEMWQK;NVESPYAAVLDESK;QARHHFYELK;SSLEEMLDSLR;VLEVLKISRSGYPSR	13	12.7	1.2442	323.31	10.1538	9.29211	8.45562	9.56702	9.4954	7.48913	10.6182	6.47106	0	8.27845	0	0	9.41882	0	10.0276	7.63212	8.57565	0	0	0	0	9.302	9.12954	0	0	0	0	8.31728	0	5.76158	0	9.48549	9.43452	0	0	9.48919	0
A0A7J6DNR6	A0A7J6DNR6_CANSA	Uncharacterized protein	G4B88_019533	Cannabis sativa (Hemp) (Marijuana)	proteolysis [GO:0006508]		aspartic-type endopeptidase activity [GO:0004190]; cysteine-type peptidase activity [GO:0008234]	LAVLFYHYGMK;LNIAERLIYLYNSLR;LQDHWICGRLNIAER	3	9.8	0.9966	5.8619	0	0	0	0	0	0	0	0	0	0	0	0	0	0	0	0	0	0	0	0	0	0	0	0	0	0	0	0	0	0	0	0	0	0	0	0	0
A0A7J6DNR7	A0A7J6DNR7_CANSA	Leucine-rich repeat-containing N-terminal plant-type domain-containing protein	G4B88_026661	Cannabis sativa (Hemp) (Marijuana)		membrane [GO:0016020]	GTP binding [GO:0005525]	AGNNAFHVAVLHETNPK;ALNLSHNFFK;DRALRDGSMILDDR;FLFYLDLSNNSFSGEIPR;LTFLELNHNLFTGK;NEETSEETQIEK;SLIDVDVSMEK;SVAYIKDK;TLKYLDLSKNLVFGK;VKRSVAYIK;VPKAVTGVGK;VTELSLVGQPDQPK;WKGITCHSSSAGK;WVTTSPIIYSLK;YGIMNSLTSNK	15	8.3	1.245	323.31	0	0	0	10.6572	0	0	0	0	0	0	0	0	0	0	0	0	0	0	0	0	0	0	0	0	8.93823	0	0	0	0	9.59606	0	7.4876	9.07146	0	0	0	0
A0A7J6DNR9	A0A7J6DNR9_CANSA	Uncharacterized protein	G4B88_017816	Cannabis sativa (Hemp) (Marijuana)		membrane [GO:0016020]		FLKRVLFSKPVK;LLFSKPVKLFLLLPWK;LLFSKPVKLFLLLPWKILSNLPGFK;LLKRLLFSKPVK;RAQTLLQSGYK;RAQTLLQSGYKFQDIVLELIDHEHR;RVLFSKPVK;TPIEFLFFNENK;VIEDVNK;YHNGRWK	10	9.6	1.2452	323.31	0	0	0	0	0	0	0	0	0	0	0	0	0	0	0	0	0	0	0	0	0	0	0	0	0	0	0	0	0	0	0	0	5.28303	8.58579	0	0	0
A0A7J6DNS0	A0A7J6DNS0_CANSA	Uncharacterized protein	G4B88_015386	Cannabis sativa (Hemp) (Marijuana)	protein folding [GO:0006457]	cytoplasm [GO:0005737]	unfolded protein binding [GO:0051082]	GDPEIDTQK;GSKFDFYSVAK;KVEEVEEK;KVEEVEEKK;MMFDQRQK;VEKMMFDQR	6	13.3	1.25	323.31	0	0	0	0	0	6.98368	0	0	0	0	0	0	3.78785	0	0	0	0	0	0	0	3.7366	0	0	0	0	7.76454	0	0	0	0	0	7.33503	0	3.87696	0	0	0
A0A7J6DNS4	A0A7J6DNS4_CANSA	Mediator complex subunit 15 KIX domain-containing protein	G4B88_017811	Cannabis sativa (Hemp) (Marijuana)		nucleus [GO:0005634]	chromatin DNA binding [GO:0031490]; transcription coactivator activity [GO:0003713]	EKLAHYEK;EYEDLSVK;EYEDLSVKAK;IPVEVSK;LLSQQNNLPK;NFMGHDGTNGTRKMK;SQYASAR	7	4.8	1.2503	323.31	15.9401	16.1436	15.9464	16.9448	16.8714	16.8844	17.4382	17.6357	17.5297	16.3438	16.5353	16.6015	16.0445	16.3413	16.243	15.8706	16.0468	16.0249	16.6767	17.0091	17.0108	16.4026	16.1452	16.3955	17.115	17.157	17.1884	13.0211	12.9799	13.0785	16.6589	16.6589	16.6928	15.9914	16.1758	16.1126	16.5683
A0A7J6DNS5	A0A7J6DNS5_CANSA	AP2/ERF domain-containing protein	G4B88_000009	Cannabis sativa (Hemp) (Marijuana)	proteolysis [GO:0006508]	nucleus [GO:0005634]	cysteine-type peptidase activity [GO:0008234]; DNA binding [GO:0003677]; DNA-binding transcription factor activity [GO:0003700]	GAGGDDEYDK;KIMYSAEPK;LQDHWICGRLNIAER;RQGGYDKEEK;SGSSSVSPDDSVYK;YEAHLWDNSCRK	6	11.6	1.2505	323.31	0	0	0	0	0	0	0	0	7.67405	0	0	0	0	0	0	0	0	0	0	0	0	0	0	0	0	0	0	0	0	0	0	0	0	0	0	0	0
A0A7J6DNS6	A0A7J6DNS6_CANSA	C3H1-type domain-containing protein	G4B88_002945	Cannabis sativa (Hemp) (Marijuana)			DNA binding [GO:0003677]; metal ion binding [GO:0046872]; mRNA binding [GO:0003729]	GSSRRDSHQK;LDLHPFFLPSK;QPVSCIFFQK;SADYGAAAEIDRERLR;SNQGDFK;VENAPSRNGVSFERVAPSVK	6	9.1	0.99946	3.0944	0	0	0	0	0	0	8.1441	0	0	0	0	0	0	0	0	0	0	0	0	0	0	0	0	0	0	0	0	0	0	0	0	0	0	0	0	0	0
A0A7J6DNT0	A0A7J6DNT0_CANSA	Uncharacterized protein	F8388_015340 G4B88_002946 G4B88_018472	Cannabis sativa (Hemp) (Marijuana)		chaperonin-containing T-complex [GO:0005832]	ATP binding [GO:0005524]; ATP hydrolysis activity [GO:0016887]; ATP-dependent protein folding chaperone [GO:0140662]; unfolded protein binding [GO:0051082]	ATLQFLEK;FKTPVVMGDDPDREILK;KATLQFLEK;SAALHMNINAAK;VLVDGFEIAKK;YIDEGMHPR;YTFVENVK	7	12.1	1.251	323.31	0	0	9.46493	0	0	0	9.238	0	0	0	0	8.66167	0	0	0	0	9.80365	0	0	0	0	12.8259	5.55692	0	0	7.85137	0	0	0	0	0	0	0	8.12252	0	0	0
A0A7J6DNT3	A0A7J6DNT3_CANSA	DUF4283 domain-containing protein	G4B88_012532	Cannabis sativa (Hemp) (Marijuana)				HFHEYLQAEK;HFHEYLQAEKCDKDWNR;LGGDEDGFVPK;LLVEEEFVRR;LVVSQMYDDR;NILQKNKNQR;NQRLLVEEEFVR;QPAKPLR;QSRREDQMELK;VNFKRSFR;WSMEEQNR	11	19.9	1.2477	323.31	0	0	10.3925	8.14547	11.6101	11.8264	0	0	0	8.7011	11.1459	11.6086	0	0	0	9.28017	9.02173	9.30966	0	0	0	10.32	0	10.2976	9.52531	0	11.8787	0	0	0	0	0	0	10.2019	0	10.5185	9.86807
A0A7J6DNT6	A0A7J6DNT6_CANSA	Cytochrome P450	G4B88_015383	Cannabis sativa (Hemp) (Marijuana)		membrane [GO:0016020]	heme binding [GO:0020037]; iron ion binding [GO:0005506]; monooxygenase activity [GO:0004497]; oxidoreductase activity, acting on paired donors, with incorporation or reduction of molecular oxygen [GO:0016705]	KICMQELLNIAR	1	2.2	0.99903	4.6521	0	0	0	0	0	0	0	0	0	0	0	0	0	0	0	0	0	0	0	0	0	0	0	0	0	0	0	0	0	0	0	0	0	0	0	0	0
A0A7J6DNT7	A0A7J6DNT7_CANSA	NADPH-dependent diflavin oxidoreductase 1	G4B88_002948	Cannabis sativa (Hemp) (Marijuana)		cytosol [GO:0005829]	flavin adenine dinucleotide binding [GO:0050660]; FMN binding [GO:0010181]; oxidoreductase activity [GO:0016491]	LQYFASPEGRDDLYQYNQKER;MFFYLCYR;NEESDYLYR;QSIGQPK;TCNDDHATVDPIK;VYVQHKIREHSER	6	10.7	0.99748	5.6103	0	0	0	0	0	0	0	0	0	0	0	0	7.31016	0	0	0	0	0	0	0	0	0	0	0	0	0	8.83738	0	0	0	0	0	0	0	0	0	0
A0A7J6DNT9	A0A7J6DNT9_CANSA	GED domain-containing protein	G4B88_015442	Cannabis sativa (Hemp) (Marijuana)		cytoplasm [GO:0005737]; membrane [GO:0016020]; microtubule [GO:0005874]	GTP binding [GO:0005525]; GTPase activity [GO:0003924]; microtubule binding [GO:0008017]	EISLPNFLPK;IRPVLDAVDKLR;KCPESDPTR;LCLENSLTQNR;LFETHSLLSMIDK;LMQIQATSISR;VNYYFSNVYLVKAEAFVSFK	7	14.3	1.2684	323.31	0	0	0	0	0	0	0	0	0	0	0	0	7.26716	0	0	0	0	0	0	0	9.46056	0	0	0	0	0	0	0	0	0	0	0	0	0	0	0	0
A0A7J6DNU2	A0A7J6DNU2_CANSA	DUF620 domain-containing protein	F8388_002803 F8388_015070 G4B88_012846	Cannabis sativa (Hemp) (Marijuana)				AQSIDNINK;KLCPNFDK	2	4.3	1.2691	323.31	0	0	0	0	0	0	0	0	0	0	0	0	0	0	9.50627	0	0	0	0	0	7.5359	0	0	0	0	0	0	0	9.29292	0	0	0	0	0	0	0	0
A0A7J6DNU4	A0A7J6DNU4_CANSA	COX assembly mitochondrial protein	G4B88_002943	Cannabis sativa (Hemp) (Marijuana)		mitochondrion [GO:0005739]		EQRECMER;LFQQREQR;LVDRYLARPRNDTLFDEER;NDTLFDEER;REYMVQEDAK;SQEYRLFQQR	6	21.4	1.2694	323.31	0	0	0	0	0	0	0	0	0	0	0	0	0	0	0	0	0	0	0	0	0	0	5.31781	0	0	0	0	0	0	0	0	0	0	0	0	0	0
A0A7J6DNU5	A0A7J6DNU5_CANSA	Secreted protein	F8388_024780 G4B88_015451	Cannabis sativa (Hemp) (Marijuana)				HIQSNNK;VGDRLLGFTR	2	11.8	1.2696	323.31	0	0	0	0	0	0	0	0	0	0	0	0	0	0	0	0	0	0	0	0	0	0	0	0	0	0	0	0	0	0	0	0	0	0	0	0	0
A0A7J6DNU6	A0A7J6DNU6_CANSA	GDP-L-galactose phosphorylase	F8388_020369 G4B88_020633	Cannabis sativa (Hemp) (Marijuana)	glucose metabolic process [GO:0006006]	cytoplasm [GO:0005737]	GDP-D-glucose phosphorylase activity [GO:0080048]; hydrolase activity [GO:0016787]; nucleotide binding [GO:0000166]	LLAEVSLSEERFQEVK;VPTVVSNYQK	2	5.8	0.99764	5.5606	0	0	0	0	0	0	0	0	9.86217	0	0	0	0	0	0	0	0	0	0	0	0	0	0	0	0	0	0	0	0	0	0	0	0	0	0	0	0
A0A7J6DNV9	A0A7J6DNV9_CANSA	glutathione dehydrogenase (ascorbate) (EC 1.8.5.1)	G4B88_002949	Cannabis sativa (Hemp) (Marijuana)	ascorbate glutathione cycle [GO:0033355]		glutathione dehydrogenase (ascorbate) activity [GO:0045174]; glutathione transferase activity [GO:0004364]	AHGPYVAGEK;KLLFSRESFEK;YIIAGWEPK	3	16.9	1.268	323.31	0	0	0	0	0	9.58541	0	10.7149	0	0	0	0	0	0	0	0	0	0	8.61309	7.02237	0	0	8.40344	8.90035	0	0	0	0	0	0	0	8.8711	0	0	0	0	0
A0A7J6DNW6	A0A7J6DNW6_CANSA	Polygalacturonase	F8388_014257 G4B88_003290	Cannabis sativa (Hemp) (Marijuana)	carbohydrate metabolic process [GO:0005975]		polygalacturonase activity [GO:0004650]	AFLKAWTAACDNPR;GACQELQR;IKTWQVGNGYVR;TIACTGILLSKIQLK;YHPTLEGCTK	5	14.5	1.2727	323.31	0	0	0	0	0	0	0	0	0	0	0	0	0	0	0	0	0	0	0	0	0	0	0	0	0	0	0	0	0	0	0	0	0	0	0	0	0
A0A7J6DNW7	A0A7J6DNW7_CANSA	Leucine-rich repeat-containing N-terminal plant-type domain-containing protein	G4B88_024284	Cannabis sativa (Hemp) (Marijuana)		plasma membrane [GO:0005886]		DFKMSNLTYMK;KCEALLPPSAFNK;LNALNLK;LRNIMIIDLSHNK;TRLREMIIR;YLSLASCNLSK	6	7.4	1.2729	323.31	0	0	0	0	0	0	0	0	0	0	0	0	0	0	0	0	0	0	0	0	0	0	0	0	14.6493	0	0	0	0	0	0	0	0	0	0	0	0
A0A7J6DNW8	A0A7J6DNW8_CANSA	Uncharacterized protein	G4B88_012924	Cannabis sativa (Hemp) (Marijuana)	negative regulation of photomorphogenesis [GO:0010100]; regulation of abscisic acid-activated signaling pathway [GO:0009787]	membrane [GO:0016020]		HTANFRLR;SVLPIVIPTK	2	8.8	1.2729	323.31	0	0	0	0	0	0	0	0	0	0	0	0	0	0	6.02179	5.83701	0	0	5.90463	0	0	0	0	0	0	0	0	0	0	0	0	0	0	0	0	0	0
A0A7J6DNW9	A0A7J6DNW9_CANSA	Transcription initiation factor TFIID subunit 12 domain-containing protein	G4B88_003298	Cannabis sativa (Hemp) (Marijuana)	RNA polymerase II preinitiation complex assembly [GO:0051123]	SAGA complex [GO:0000124]; transcription factor TFIID complex [GO:0005669]	DNA binding [GO:0003677]; protein heterodimerization activity [GO:0046982]; TBP-class protein binding [GO:0017025]	NVNFCLQQHQR	1	8.1	1.2734	323.31	0	0	0	0	0	0	0	0	0	0	0	6.83555	0	0	0	0	0	0	0	0	0	0	0	0	0	0	0	0	0	0	0	0	0	0	0	0	0
A0A7J6DNX3	A0A7J6DNX3_CANSA	Rhodanese domain-containing protein	G4B88_012917	Cannabis sativa (Hemp) (Marijuana)			catalytic activity [GO:0003824]	ASSGEAELEVSTIDVQTAK;EVSSACNKDDK;GRVKNSGFLK;HGFLTQKPK;LVVGCERGIR;TVEEFKK	6	59.5	1.2707	323.31	0	0	0	0	0	0	0	0	0	0	4.16253	8.5299	0	0	0	0	0	0	0	0	0	0	0	0	0	0	0	0	6.44445	0	0	0	0	7.51152	0	8.65689	0
A0A7J6DNX6	A0A7J6DNX6_CANSA	DUF1985 domain-containing protein	G4B88_030237	Cannabis sativa (Hemp) (Marijuana)	proteolysis [GO:0006508]		cysteine-type peptidase activity [GO:0008234]	AVRFRIEEFSLITGLDCTK;AVSDDASASK;DDDFQTLK;DDEDYVK;GARDDDFQTLK;IDDIPAK;IEEFSLITGLDCTK;ISLYFSK;KKPVSKSHGK;MSDFVALYR;SGSNPSK;TISNRGARDDDFQTLK;VTLTCRALIPR	13	10.1	1.2711	323.31	0	4.84182	0	0	6.1779	0	10.7309	8.10648	0	5.66942	0	0	0	0	7.78031	0	0	0	0	5.19684	0	0	0	0	0	0	0	0	7.10748	0	0	4.85185	0	0	0	0	0
A0A7J6DNX8	A0A7J6DNX8_CANSA	16S rRNA (uracil(1498)-N(3))-methyltransferase (EC 2.1.1.193)	G4B88_012918	Cannabis sativa (Hemp) (Marijuana)	rRNA base methylation [GO:0070475]	cytoplasm [GO:0005737]	rRNA (uridine-N3-)-methyltransferase activity [GO:0070042]	VEGDEFWHMTK	1	3.8	1.2616	323.31	0	6.44867	0	0	0	0	0	0	0	0	0	0	0	0	0	0	0	0	0	0	0	0	0	0	0	0	0	0	0	0	0	0	0	0	0	0	0
A0A7J6DNY2	A0A7J6DNY2_CANSA	Methyltransferase FkbM domain-containing protein	G4B88_003296	Cannabis sativa (Hemp) (Marijuana)	nuclear pore organization [GO:0006999]	membrane [GO:0016020]; nuclear pore inner ring [GO:0044611]	structural constituent of nuclear pore [GO:0017056]	AVSFLGSMR;AVVLDQGLDADLLSDIQK;AYADPCEK;DFMSGKAVFR;DINELSRQEVDEILTMCAR;DVSDRGR;EKAMSILSPYR;ELLSIIESSLLGPSPPSPAQR;EVIDFIKGHLSFFDKVLR;GASKLLSR;GASKLLSRK;GTNFVSPR;IDVQGWEYHVLK;IVREVIDFIKGHLSFFDK;LILAILR;LSAGLWYTERR;TIQPFDCQK;VFRRLVTSLK;VGHNLKVFR;VGHNLKVFRR	20	8.7	1.2605	323.31	0	9.46634	9.51846	4.90048	7.24384	12.2532	7.7828	9.21561	0	6.65076	10.2349	12.2066	9.57048	8.35729	11.2852	8.50791	10.464	8.70037	6.50413	11.0735	3.46401	7.65198	4.03861	4.05163	13.379	10.4182	7.99842	0	0	9.01842	3.53941	12.4024	11.1572	10.6609	10.2516	10.0452	11.0462
A0A7J6DNY3	A0A7J6DNY3_CANSA	SAM-dependent MTase RsmB/NOP-type domain-containing protein	G4B88_012927	Cannabis sativa (Hemp) (Marijuana)	RNA methylation [GO:0001510]		RNA binding [GO:0003723]; RNA methyltransferase activity [GO:0008173]	FEHWGWK;FEHWGWKTLQR;TMVQKYELGDHCR;VFWLPGFYSLPPNVQIANSK	4	11.4	1.259	323.31	0	0	0	0	0	0	0	0	0	0	0	0	0	0	0	0	0	0	0	0	0	0	0	0	0	0	0	0	0	0	0	0	0	0	0	0	0
A0A7J6DNY5	A0A7J6DNY5_CANSA	Uncharacterized protein	F8388_004288 F8388_014248 G4B88_003295 G4B88_015882	Cannabis sativa (Hemp) (Marijuana)		membrane [GO:0016020]	glucuronosyltransferase activity [GO:0015020]	EINKQQK;KEVPRFVESK;LGNVRMIVR;QHPHFLTTNDFQK	4	9.4	1.2596	323.31	0	0	0	0	0	0	0	0	0	0	0	0	0	0	0	0	0	0	0	0	0	0	0	0	0	0	14.0861	0	0	0	0	0	0	0	0	0	0
A0A7J6DNY7	A0A7J6DNY7_CANSA	Uncharacterized protein	G4B88_011083	Cannabis sativa (Hemp) (Marijuana)		nucleus [GO:0005634]	DNA-binding transcription factor activity [GO:0003700]; sequence-specific DNA binding [GO:0043565]	FNLISEQVTPSLFTK;HHFAEEIR;TLASRQEGSPK;VDQWRRQLGR;VSYCFANGLK;YVKESRGSLK	6	12.6	1.2601	323.31	0	0	0	0	8.32044	0	0	0	0	0	13.7352	0	0	0	0	9.86859	0	8.62648	12.7929	7.89184	12.3085	0	0	0	0	0	13.9359	0	0	0	0	0	0	0	0	0	0
A0A7J6DNY9	A0A7J6DNY9_CANSA	heme oxygenase (biliverdin-producing) (EC 1.14.14.18)	G4B88_003291	Cannabis sativa (Hemp) (Marijuana)	heme oxidation [GO:0006788]; photosynthesis [GO:0015979]; phytochromobilin biosynthetic process [GO:0010024]	chloroplast [GO:0009507]	heme oxygenase (decyclizing) activity [GO:0004392]	EGEKEVKEPQERPVAK;HSGDILR;LHTKDQAK;VAEKLLNNK;VAESWTREEK;YPGEAKGFVEEMR	6	22	1.2602	323.31	0	0	0	5.60588	0	0	0	0	0	0	0	0	9.19925	0	0	0	0	0	0	5.593	0	0	0	11.286	0	0	0	0	0	0	0	0	0	0	0	0	0
A0A7J6DNZ5	A0A7J6DNZ5_CANSA	Cysteine-rich transmembrane CYSTM domain-containing protein	G4B88_011093	Cannabis sativa (Hemp) (Marijuana)		membrane [GO:0016020]		SVPHDLDEK	1	13.4	0.99567	-2.9467	0	9.38066	0	0	0	0	10.829	0	11.0113	0	0	0	0	0	0	0	0	0	0	0	0	0	0	0	10.0591	0	0	0	0	8.35821	9.51373	0	0	0	0	0	9.51979
A0A7J6DNZ8	A0A7J6DNZ8_CANSA	BSD domain-containing protein	F8388_009098 G4B88_026072	Cannabis sativa (Hemp) (Marijuana)				AMDISSWFR;CHGLTAQISDEDFR;CHGLTAQISDEDFRAEK;SFTLDTFK	4	18.3	0.99822	-16.079	0	0	0	0	0	0	0	0	0	0	0	0	0	0	0	0	0	0	0	0	0	0	0	0	0	0	0	0	0	0	0	0	0	0	0	0	0
A0A7J6DNZ9	A0A7J6DNZ9_CANSA	DUF4283 domain-containing protein	G4B88_030238	Cannabis sativa (Hemp) (Marijuana)				EMLEENNQTSKLIEELTGTTPTVCRDK;LSWNAIK	2	7.8	0.99734	5.6999	0	0	0	0	0	0	0	0	0	0	11.4838	0	0	0	0	0	0	0	0	0	0	0	0	0	0	0	0	0	0	0	0	0	0	0	0	0	0
A0A7J6DP03	A0A7J6DP03_CANSA	Pantoate--beta-alanine ligase (EC 6.3.2.1) (Pantoate-activating enzyme) (Pantothenate synthetase)	G4B88_026081	Cannabis sativa (Hemp) (Marijuana)	pantothenate biosynthetic process [GO:0015940]	nucleus [GO:0005634]	pantoate-beta-alanine ligase activity [GO:0004592]	AQMIDPDSNKANNLGLCLMK;DDLYHVIHKVPSGDTPYVR;DLDFSIKVIGSEIVR;EVNNYLK;FQVSVKQETSR;KDYQQWR;LIYQGEVFHGKPTKTAR;VRLIDNMEISIR	8	24.7	1.2245	323.31	0	0	0	0	0	0	12.8194	0	6.65335	0	0	11.3305	0	0	5.59297	0	0	0	0	0	6.09885	5.79981	0	6.59409	0	0	0	0	0	10.111	0	7.41574	0	0.974162	0	0	0
A0A7J6DP06	A0A7J6DP06_CANSA	Plant heme peroxidase family profile domain-containing protein	G4B88_012925	Cannabis sativa (Hemp) (Marijuana)	cellular response to oxidative stress [GO:0034599]; hydrogen peroxide catabolic process [GO:0042744]; response to reactive oxygen species [GO:0000302]	chloroplast [GO:0009507]	heme binding [GO:0020037]; peroxidase activity [GO:0004601]	DLTPLWNQTPR;HSSHRDLTPLWNQTPR;LVWVFELEQRK	3	18.1	1.2222	323.31	0	0	8.94577	9.62704	9.67545	9.53943	0	0	0	0	10.0993	0	8.97252	8.99862	0	8.16972	0	7.14486	0	0	8.66505	0	0	8.2035	0	0	0	0	0	0	0	0	0	0	0	9.49619	9.02259
A0A7J6DP07	A0A7J6DP07_CANSA	Protein kinase domain-containing protein	G4B88_026082	Cannabis sativa (Hemp) (Marijuana)		plasma membrane [GO:0005886]	ATP binding [GO:0005524]; protein kinase activity [GO:0004672]	FGSAASL;GFSNILEICR;GFSNILEICREQILEK;HFKNPVFYHEK;IIIFNSNGK;KPLDWYKRMK;LCVVRQGFQFQK;LGPVGDK;RSHLFVPYGGDSPFTSADIK;SNQFWNWVR;SNRDLRDLIFMKPLHVR	11	8.7	1.2225	323.31	0	0	0	12.3234	0	0	0	0	0	10.1544	10.1342	0	0	9.30704	0	0	0	0	0	0	0	0	8.71679	5.98527	0	0	0	0	0	0	7.84153	0	0	5.84263	7.32094	0	8.45006
A0A7J6DP11	A0A7J6DP11_CANSA	Uncharacterized protein	F8388_014410 G4B88_030584	Cannabis sativa (Hemp) (Marijuana)				DFAIGAFLWPSFRPEHK;LLNEYGLPTHGDLAYK	2	29.2	0.99903	10.359	0	0	0	0	0	0	0	0	0	0	0	0	0	0	0	0	0	0	0	0	0	0	0	0	0	0	0	0	0	0	0	0	0	0	0	0	0
A0A7J6DP12	A0A7J6DP12_CANSA	F-box domain-containing protein	G4B88_012921	Cannabis sativa (Hemp) (Marijuana)				EEFGNEREAFDWKSAFAHER;SAFAHERRK;SGGVPPR;SIESKQTIR;VGLKFQIMGR;VSSLLVR;VYEFWKIVK	7	13.4	1.2259	323.31	0	0	0	9.23673	0	9.13812	0	0	0	11.9628	0	0	0	0	0	0	0	0	0	0	0	0	0	0	0	0	0	0	0	0	0	7.95652	0	0	0	0	0
A0A7J6DP23	A0A7J6DP23_CANSA	EXS domain-containing protein	G4B88_030587	Cannabis sativa (Hemp) (Marijuana)		membrane [GO:0016020]		ITLLRHMESTTCYFLAGSLR	1	9.6	0.99921	4.7409	0	0	8.15932	0	0	0	0	0	0	0	0	0	0	0	0	0	0	0	8.16606	0	0	0	0	0	0	0	0	0	0	0	0	0	0	0	0	0	0
A0A7J6DP25	A0A7J6DP25_CANSA	CCHC-type domain-containing protein	G4B88_028655	Cannabis sativa (Hemp) (Marijuana)			nucleic acid binding [GO:0003676]; zinc ion binding [GO:0008270]	LSMSIQRHALGLKTSVGGQMR;RKFEASASLCSRPHK;VEMNLNGREK;YPGVIRDFPWDSK	4	9	0.9993	9.1568	0	0	0	0	0	0	0	0	0	0	0	0	0	0	0	0	0	0	0	0	0	0	0	0	0	0	0	0	0	0	0	0	0	0	0	0	0
A0A7J6DP26	A0A7J6DP26_CANSA	DUF4408 domain-containing protein	G4B88_030588	Cannabis sativa (Hemp) (Marijuana)		membrane [GO:0016020]		ADDFINRFK;EGKAKVVEK;GVVAPPK;GVVAPPKGK;GVVAPPKGKK;IGLTFLFALMLAAFLSTAHERLYNDLR;IQMDTNVK;IQMDTNVKVK;IQMDTNVKVKMESLK;NIHSFSSQQAAAMIAR;SINFYTYR	11	11.9	1.2167	323.31	0	4.13307	0	9.49155	7.50557	7.80277	0	0	10.5599	0	0	7.37243	6.60219	0	0	6.57275	9.30033	0	0	7.57115	8.71833	7.70805	0	0	0	7.25588	0	0	0	0	7.1235	0	0	0	2.21677	0	7.0542
A0A7J6DP30	A0A7J6DP30_CANSA	EamA domain-containing protein	F8388_009094 G4B88_026075	Cannabis sativa (Hemp) (Marijuana)		fungal-type vacuole membrane [GO:0000329]	transmembrane transporter activity [GO:0022857]	LPDDDGDDK;QIDAKGR;SSLSKQLGESENTILLGESNEGPK;STLTEYDGNPEAGVVS	4	13	1.2178	323.31	0	0	0	0	0	0	0	0	0	0	0	0	0	0	0	0	0	0	0	13.5517	0	0	0	0	0	0	0	0	11.5799	0	0	0	0	0	0	14.3293	0
A0A7J6DP31	A0A7J6DP31_CANSA	peptide deformylase (EC 3.5.1.88)	G4B88_004549	Cannabis sativa (Hemp) (Marijuana)			peptide deformylase activity [GO:0042586]	AGWLLGLGEK;ASPSIAR;EVEVREIR;GANEPVK;LQNIIDDMVAAMR	5	22.7	1.2178	323.31	0	0	0	0	0	0	0	0	0	0	0	0	0	0	0	0	0	0	0	0	0	0	0	0	0	0	0	0	0	0	0	0	0	0	7.12588	0	0
A0A7J6DP39	A0A7J6DP39_CANSA	NEDD8 ultimate buster 1	G4B88_027792	Cannabis sativa (Hemp) (Marijuana)	regulation of ubiquitin-dependent protein catabolic process [GO:2000058]		polyubiquitin modification-dependent protein binding [GO:0031593]	DGDGNDK;FIKNELMAEEERSR;VAADEGKFIK;VLTSARERFIR	4	7	1.0528	323.31	0	0	0	0	0	0	0	0	0	0	0	0	0	0	0	0	0	0	9.28783	0	0	0	0	0	0	0	0	0	0	2.72557	0	0	0	0	0	0	9.31753
A0A7J6DP44	A0A7J6DP44_CANSA	Uncharacterized protein	G4B88_009956	Cannabis sativa (Hemp) (Marijuana)				HLLHLPPLGIT	1	37.9	1.2154	323.31	0	0	0	0	0	0	0	0	0	0	0	0	0	0	0	0	0	0	0	0	0	5.25206	0	0	0	0	0	0	0	0	0	0	0	0	0	0	0
A0A7J6DP49	A0A7J6DP49_CANSA	RNase H type-1 domain-containing protein	G4B88_008486	Cannabis sativa (Hemp) (Marijuana)			nucleic acid binding [GO:0003676]; RNA-DNA hybrid ribonuclease activity [GO:0004523]	ATNGGCK;ATNGGCKLKR;CYWVVKNAWKDK;EATLAMKPK;ILLELPPLEIIRTMQKK;KDVPSCSGK;LVWWQLER;NTKEHLARWNK;QVIFQSDNMVVATNLSTESGK;RRQVETVVETR;VSTVYELPR;VSTVYELPRHIEKNFEK	12	10.8	1.2187	323.31	0	0	0	0	0	0	0	0	0	8.74907	0	13.7943	0	0	0	0	0	0	0	0	0	0	0	0	8.2183	0	0	0	0	0	0	0	0	0	0	0	0
A0A7J6DP54	A0A7J6DP54_CANSA	Peptidase S8/S53 domain-containing protein	G4B88_004548	Cannabis sativa (Hemp) (Marijuana)	proteolysis [GO:0006508]		serine-type endopeptidase activity [GO:0004252]	EPLAADAK;IVVCDSGGNAR	2	12.9	1.2388	323.31	0	0	0	0	0	0	0	0	0	7.63626	0	0	0	0	0	0	0	0	0	0	0	0	0	0	0	0	0	0	0	0	0	0	0	0	0	0	0
A0A7J6DP58	A0A7J6DP58_CANSA	Uncharacterized protein	G4B88_001055	Cannabis sativa (Hemp) (Marijuana)				GRETTTRGLR;MLGEIVK	2	15.9	1.2422	323.31	0	0	0	0	0	0	0	0	0	0	6.45316	0	0	0	0	0	0	0	0	0	0	0	0	0	0	0	0	0	0	0	0	0	0	0	0	0	0
A0A7J6DP62	A0A7J6DP62_CANSA	Uncharacterized protein	G4B88_011253	Cannabis sativa (Hemp) (Marijuana)		membrane [GO:0016020]		DATMGGR;LRSMLRFGLGWDLSELSEYLIQIK	2	10.8	0.99573	-0.24091	0	0	0	0	0	0	0	0	0	0	0	0	0	0	0	0	0	0	0	0	0	0	0	0	0	0	0	0	0	0	0	0	0	0	0	0	0
A0A7J6DP64	A0A7J6DP64_CANSA	Hpc2-related domain-containing protein	G4B88_009953	Cannabis sativa (Hemp) (Marijuana)		nucleus [GO:0005634]		APSMESK;EIKMKLAK;GISSHSPEDAK;GSILEKAIRELEK;HGGFFVNRGQLER;IERLYMGK;KEVIEMLEVRAPSMESK;LPREIKMK;QMFTMELRPGETTIVSWKK;SVPASTVVMQPPSPINVQSFDKVK;VGDSIVVTK	11	19.5	0.99873	8.5354	0	0	0	12.0555	0	0	0	0	0	0	0	0	0	0	0	0	0	0	0	0	0	0	0	0	0	0	0	0	0	0	0	0	0	0	0	0	0
A0A7J6DP68	A0A7J6DP68_CANSA	Uncharacterized protein	G4B88_011254	Cannabis sativa (Hemp) (Marijuana)		membrane [GO:0016020]		IPMKGEHVDWHEMFHTTYK;SFINKRIPMK	2	12.4	1.2408	323.31	0	0	0	0	0	0	0	0	0	0	0	0	0	0	0	0	0	0	0	0	0	9.19323	0	0	0	0	0	0	0	0.990374	0	0	0	0	0	0	0
A0A7J6DP71	A0A7J6DP71_CANSA	Purple acid phosphatase (EC 3.1.3.2)	G4B88_009949	Cannabis sativa (Hemp) (Marijuana)	response to stress [GO:0006950]		acid phosphatase activity [GO:0003993]; metal ion binding [GO:0046872]	SIQLKRIGYWLIR;SSSPLWYAIRR;SVFESWFVEYK	3	7	0.99922	4.5532	0	0	0	0	0	0	0	0	0	0	0	0	0	0	0	0	0	0	0	0	0	0	0	0	0	0	0	0	0	0	0	0	0	7.76507	0	0	0
A0A7J6DP73	A0A7J6DP73_CANSA	FAR1 domain-containing protein	G4B88_001052	Cannabis sativa (Hemp) (Marijuana)				GAPKRIK;LEGKWYVYNFIK;MNFMTSWDER;WYVYNFIK	4	11.1	1.2312	323.31	0	0	9.05088	0	0	0	0	0	0	0	0	0	0	0	8.40642	0	9.04021	8.99059	9.31696	9.1469	9.67687	0	0	0	0	0	0	0	0	0	0	0	8.63923	9.34729	9.4501	9.61763	0
A0A7J6DP75	A0A7J6DP75_CANSA	Pentatricopeptide repeat-containing protein	F8388_000942 G4B88_026107	Cannabis sativa (Hemp) (Marijuana)				EAEKLIADMPCEPNETIWR;EAIHYFHEMR;EALGLYTRMLDSK;NAELLNVIDK	4	7.5	1.2293	323.31	0	0	0	0	0	0	0	0	0	0	0	0	0	0	0	0	0	0	0	9.49281	0	0	0	0	0	0	0	7.1809	0	0	0	3.40245	0	0	0	0	0
A0A7J6DP77	A0A7J6DP77_CANSA	Uncharacterized protein	G4B88_024288	Cannabis sativa (Hemp) (Marijuana)				KCVASLLPPSSFNK	1	11.9	0.99643	5.9077	0	0	0	0	0	0	0	0	0	0	0	0	0	0	0	0	0	0	0	0	0	0	0	0	0	0	0	0	0	0	0	0	0	0	0	0	0
A0A7J6DP82	A0A7J6DP82_CANSA	Uncharacterized protein	G4B88_027667	Cannabis sativa (Hemp) (Marijuana)				ELRMEQR;LADQIKFITAIKEAGNIK;MELRMEQRFDLVHPR;MEQRFDLVHPR	4	35.5	0.99813	5.1768	0	0	0	0	0	0	0	0	0	0	0	0	0	0	0	0	0	0	0	0	0	0	0	0	0	0	0	0	0	0	0	0	0	8.08969	0	0	0
A0A7J6DP84	A0A7J6DP84_CANSA	MADS-box domain-containing protein	G4B88_011252	Cannabis sativa (Hemp) (Marijuana)	positive regulation of transcription by RNA polymerase II [GO:0045944]	nucleus [GO:0005634]	DNA-binding transcription factor activity, RNA polymerase II-specific [GO:0000981]; protein dimerization activity [GO:0046983]; RNA polymerase II cis-regulatory region sequence-specific DNA binding [GO:0000978]	DVITALK;HLFLYIQLSIRR;KGSSKSK;LGPSPLRKFSFTFK;LYEFCSGHRKR;NKNRVER;SEGDHSEYPPR;SKHHHCGSSR	8	15.4	1.2359	323.31	9.66112	0	0	0	0	0	0	7.82833	0	0	8.33311	0	0	0	8.09154	4.85594	0	5.25297	0	5.2558	7.32193	5.20805	0	0	0	0	0	0	0	0	0	0	0	8.89421	0	9.07205	0
A0A7J6DP85	A0A7J6DP85_CANSA	WAT1-related protein	G4B88_029901	Cannabis sativa (Hemp) (Marijuana)		plasma membrane [GO:0005886]	transmembrane transporter activity [GO:0022857]	HLVAALCDNR;IILVEGTFVFALMTYR	2	7.6	0.99843	5.1958	11.0638	12.7147	0	0	0	11.698	0	0	0	0	0	0	10.2761	0	0	0	0	0	0	0	0	0	0	10.5146	11.9256	0	0	0	0	0	0	0	0	0	0	0	0
A0A7J6DP92	A0A7J6DP92_CANSA	Uncharacterized protein	G4B88_011261	Cannabis sativa (Hemp) (Marijuana)	response to auxin [GO:0009733]			QMNNNPR;VHARPLIVVLNNEGNETR;VNPNPSFHCAPEPR	3	20.6	1.3104	323.31	0	0	0	0	0	0	0	0	0	0	0	0	0	0	0	0	0	0	0	0	0	0	0	0	0	0	0	0	0	0	0	0	0	0	0	0	0
A0A7J6DP94	A0A7J6DP94_CANSA	Reverse transcriptase zinc-binding domain-containing protein	G4B88_011262	Cannabis sativa (Hemp) (Marijuana)				DAATGTSGDK;MVSNTQRIQELER;RDAATGTSGDK;VKLFLWK	4	7.3	1.2355	323.31	0	0	0	0	0	0	0	0	0	0	0	0	0	0	0	0	0	0	0	0	0	0	0	0	0	0	0	0	0	0	0	0	0	0	0	8.61397	0
A0A7J6DP97	A0A7J6DP97_CANSA	Uncharacterized protein	G4B88_029911	Cannabis sativa (Hemp) (Marijuana)				EEEEEEEDDEK;MDATQEKEEEEEEEDDEK	2	25.7	1.2325	323.31	0	0	0	0	0	0	0	0	4.46362	0	0	0	0	0	4.68594	0	0	0	0	3.45325	0	3.6638	0	0	0	0	0	0	0	0	0	5.08852	0	0	0	0	0
A0A7J6DPA0	A0A7J6DPA0_CANSA	Uncharacterized protein	G4B88_011257	Cannabis sativa (Hemp) (Marijuana)	response to auxin [GO:0009733]			EGKAMEAYK;ERNVRCEEK;FKPDVVSYNILINYLCK;GELDRSLGLLEEMIKK;HCPRLESFR;IPSFNCER;IPSFNCERTR;KGKHPNVVTYAMIMEGLCLLGK;KRFLVPVSFLK;SLGLLEEMIK	10	20.3	1.2419	323.31	9.91088	0	0	0	0	0	12.0102	11.2032	10.8164	10.5057	0	10.5185	9.95399	0	9.90108	9.77192	0	0	9.80458	0	10.5985	0	10.3305	10.1816	0	11.4825	9.5207	0	8.73698	0	10.4823	10.6463	10.2653	10.156	9.97327	0	0
A0A7J6DPA1	A0A7J6DPA1_CANSA	Guanine nucleotide exchange factor SPIKE 1	G4B88_011087	Cannabis sativa (Hemp) (Marijuana)	small GTPase-mediated signal transduction [GO:0007264]		guanyl-nucleotide exchange factor activity [GO:0005085]	ELVPHYLQDTGR;EPVHLTER;EVLIVILQIVR;EYVYREPR;FAHTQVVVSARVANYHDEIK;IFSLSTGSVR;LAVFRNDNIRR;LDRKEYVYR;LFFKLMEECLSLFEHRR;LSEDFHFR;LSFLQIICDHDLFVEMPGR;RKIHKPVK;SKAKGYR;SLEEMSDEDK;SLIFGQR;SLIFGQRIPETPISHGLKISVK;SSEGDQLPR;TRLFFKLMEECLSLFEHR;VELREDDTDIR;VGFYGDR;VGFYGDRFGK;WNSLEAK;YQKPEDK	23	12	1.2376	323.31	0	0	0	10.3664	0	0	8.90986	0	11.419	0	0	0	0	0	0	0	5.63343	0	0	0	0	0	0	0	0	0	0	0	9.54121	0	0	2.85228	0	0	0	0	0
A0A7J6DPA2	A0A7J6DPA2_CANSA	Maturase	G4B88_027665	Cannabis sativa (Hemp) (Marijuana)	homing of group II introns [GO:0006315]; mitochondrial mRNA processing [GO:0090615]	mitochondrion [GO:0005739]	RNA-directed DNA polymerase activity [GO:0003964]	AEFYGGEHCQR;AEFYGGEHCQRR;LDHEIGR;SGMSVRK;TTPIQFLR;WFLEFDIR	6	7	1.2394	323.31	0	0	0	0	0	0	0	0	0	0	0	0	0	0	0	0	0	0	0	0	0	0	0	0	0	0	0	0	0	0	0	0	0	0	0	0	0
A0A7J6DPA5	A0A7J6DPA5_CANSA	Methyltransferase small domain-containing protein	F8388_004298 F8388_014261 G4B88_003289	Cannabis sativa (Hemp) (Marijuana)	methylation [GO:0032259]	eRF1 methyltransferase complex [GO:0035657]	nucleic acid binding [GO:0003676]; protein methyltransferase activity [GO:0008276]; S-adenosylmethionine-dependent methyltransferase activity [GO:0008757]	FWRESDK;MGYKIAQIR	2	7.3	1.2218	323.31	0	0	0	0	0	0	0	0	0	0	0	0	0	0	0	0	0	0	0	0	0	0	0	0	0	0	0	0	0	0	0	0	0	0	0	0	0
A0A7J6DPB3	A0A7J6DPB3_CANSA	Uncharacterized protein	F8388_001867 G4B88_009314	Cannabis sativa (Hemp) (Marijuana)		membrane [GO:0016020]		EGGGSRYSSR	1	11.2	1.216	323.31	0	0	0	0	0	0	0	8.86848	0	0	0	0	0	0	0	0	0	0	0	0	0	0	0	0	0	0	0	0	0	0	0	0	0	0	0	0	0
A0A7J6DPB7	A0A7J6DPB7_CANSA	DUF4283 domain-containing protein	G4B88_014952	Cannabis sativa (Hemp) (Marijuana)				EVIGEGISKAK	1	5.6	0.9999	3.222	0	12.0004	0	0	0	0	0	0	0	0	0	0	0	0	0	0	0	0	0	0	0	0	0	0	0	0	0	0	0	0	0	0	0	0	0	0	0
A0A7J6DPB9	A0A7J6DPB9_CANSA	TLDc domain-containing protein	G4B88_002865 G4B88_012706	Cannabis sativa (Hemp) (Marijuana)				GIQNDHEKDEIIDSIGKVSK;HQHEFKLIPSLPVRYNNR;QSPKVGK;TLRSLCSSPFF	4	16.3	1.2151	323.31	0	0	0	0	0	0	0	0	0	0	0	0	0	0	0	0	0	0	0	0	0	0	0	0	9.9471	9.91675	0	9.28635	0	0	0	0	0	0	0	0	0
A0A7J6DPC1	A0A7J6DPC1_CANSA	DUF4283 domain-containing protein	G4B88_011107	Cannabis sativa (Hemp) (Marijuana)				KYPGVVRDFP;RPRRPLMATTR;VVKLDLEEDNPASWSTFFK	3	7.6	1.2182	323.31	0	0	0	0	8.50188	0	0	0	0	0	0	8.90307	0	0	0	0	0	0	0	0	0	0	0	0	0	0	0	0	0	0	0	0	0	0	0	0	0
A0A7J6DPC9	A0A7J6DPC9_CANSA	Glutamyl-tRNA(Gln) amidotransferase subunit B, chloroplastic/mitochondrial (Glu-AdT subunit B) (EC 6.3.5.-)	GATB G4B88_002869	Cannabis sativa (Hemp) (Marijuana)	glutaminyl-tRNAGln biosynthesis via transamidation [GO:0070681]; mitochondrial translation [GO:0032543]	chloroplast [GO:0009507]; glutamyl-tRNA(Gln) amidotransferase complex [GO:0030956]; membrane [GO:0016020]; mitochondrion [GO:0005739]	ATP binding [GO:0005524]; glutaminyl-tRNA synthase (glutamine-hydrolyzing) activity [GO:0050567]	KEGLADYR;NLNSFSSMGR;SPIEGKER;TVTMRKK;VGLALNCKLSLNSKFDR;VHMEEDAGK;YACKLAQPK	7	8.5	1.218	323.31	7.13566	0	0	0	0	0	0	0	0	2.53754	0	0	0	0	0	0	0	0	0	0	0	0	10.5058	0	0	0	0	0	0	0	0	0	0	0	0	0	0
A0A7J6DPD0	A0A7J6DPD0_CANSA	Pentatricopeptide repeat-containing protein	G4B88_002861	Cannabis sativa (Hemp) (Marijuana)	RNA modification [GO:0009451]	intracellular membrane-bounded organelle [GO:0043231]	RNA binding [GO:0003723]	FKDAMELFVQMPEKCQK;ISSVLELLHMEKTK;IVEARELFDKMPLR;RPYSDVVTR;VPASVWGALLGACR	5	9.8	1.002	18.16	0	0	0	8.32845	0	0	0	0	0	8.18289	0	12.8465	0	0	0	0	0	0	0	0	8.42982	0	9.39277	8.80784	0	9.79061	8.24802	0	0	0	0	0	0	0	0	2.89014	0
A0A7J6DPD2	A0A7J6DPD2_CANSA	Reverse transcriptase zinc-binding domain-containing protein	G4B88_005696	Cannabis sativa (Hemp) (Marijuana)				HIKAGNRGTKPFR;LSLKMVK;NICIFELSCK;NIWNRMVHPK;TASTLSKEIKSCVK	5	12.2	0.99911	10.724	0	0	0	0	0	0	0	0	0	0	9.38899	9.84208	0	0	0	0	0	0	0	0	0	0	0	0	0	0	0	0	0	0	0	0	0	0	0	0	0
A0A7J6DPD7	A0A7J6DPD7_CANSA	SWIM-type domain-containing protein	G4B88_014945	Cannabis sativa (Hemp) (Marijuana)			zinc ion binding [GO:0008270]	DIFFKKNDPHR;QDLELYVSKWYTK	2	5.5	0.9993	4.5504	0	0	0	0	0	0	0	0	0	0	0	0	0	0	0	0	0	0	0	0	0	0	0	0	0	0	0	0	0	0	0	0	0	0	0	0	0
A0A7J6DPD8	A0A7J6DPD8_CANSA	Auxin-responsive protein	G4B88_002871	Cannabis sativa (Hemp) (Marijuana)	auxin-activated signaling pathway [GO:0009734]; regulation of DNA-templated transcription [GO:0006355]	membrane [GO:0016020]; nucleus [GO:0005634]		LRIMRTSEANGLAAPR;RTAADSVSQDGGSSPPR	2	8.7	0.99955	5.0742	0	0	0	0	0	0	0	0	0	0	0	0	0	0	0	0	0	0	0	0	0	0	0	0	0	0	0	0	0	0	0	0	0	0	0	0	0
A0A7J6DPD9	A0A7J6DPD9_CANSA	UBC core domain-containing protein	F8388_023028	Cannabis sativa (Hemp) (Marijuana)				ASNFIKHDNVSK	1	13.8	1.0007	4.8175	0	0	0	0	0	0	0	0	0	0	0	0	0	0	0	0	0	0	0	0	0	0	0	0	0	0	0	0	0	0	0	0	0	0	0	0	0
A0A7J6DPE3	A0A7J6DPE3_CANSA	Longin domain-containing protein	F8388_009086 G4B88_026073	Cannabis sativa (Hemp) (Marijuana)		membrane [GO:0016020]		LAKVKAQVLDR;TEQNDIAEK	2	7.4	0.99814	-16.309	0	0	0	0	0	0	0	0	0	0	0	0	0	0	0	0	8.33669	0	0	0	0	0	0	0	0	0	0	0	0	0	0	0	0	0	0	0	0
A0A7J6DPE6	A0A7J6DPE6_CANSA	non-specific serine/threonine protein kinase (EC 2.7.11.1)	G4B88_029705	Cannabis sativa (Hemp) (Marijuana)		membrane [GO:0016020]	ATP binding [GO:0005524]; protein kinase activity [GO:0004672]	FAFKFFCLFK;ILWEVDTEPEEKEK;LFEAEISKTNR;QVNSSKPLR;TNRKIPNSTEFSLQHTK	5	5.9	1.2653	323.31	0	0	0	0	0	0	0	0	0	0	9.25581	0	0	0	0	0	0	0	0	0	0	0	0	0	8.53601	8.60633	0	0	0	5.37159	0	0	0	0	0	0	0
A0A7J6DPE9	A0A7J6DPE9_CANSA	acid phosphatase (EC 3.1.3.2)	G4B88_020981	Cannabis sativa (Hemp) (Marijuana)			acid phosphatase activity [GO:0003993]; ferric iron binding [GO:0008199]; ferrous iron binding [GO:0008198]	DDVYDWDAILPRK;KLDSKWICMR;TSYISKQLKWK;WLCLRSFIVQAEIVDIFFVDTTPFVDK	4	14.1	1.2647	323.31	0	0	0	0	9.21379	0	0	0	0	0	0	0	0	0	0	0	0	0	0	0	3.94879	0	0	0	0	0	0	0	0	0	0	0	0	0	0	0	0
A0A7J6DPF4	A0A7J6DPF4_CANSA	Kiwellin	G4B88_020987	Cannabis sativa (Hemp) (Marijuana)				CDDDPDIGTK;ICDGGGGSGGGSCKSSGTLICK;ITAKNGR	3	17.6	1.2721	323.31	0	0	0	0	0	0	0	0	0	0	0	0	0	0	0	0	0	0	0	0	0	0	0	0	0	0	0	0	0	0	0	0	0	0	0	0	0
A0A7J6DPF5	A0A7J6DPF5_CANSA	B-like cyclin	F8388_011113 F8388_018577 G4B88_020990	Cannabis sativa (Hemp) (Marijuana)	cell division [GO:0051301]; mitotic cell cycle phase transition [GO:0044772]	cyclin-dependent protein kinase holoenzyme complex [GO:0000307]; cytoplasm [GO:0005737]; nucleus [GO:0005634]	cyclin-dependent protein serine/threonine kinase regulator activity [GO:0016538]	DLYGFYTRK;DLYGFYTRKR;EDDILEIVREILKHVFDPS;FYPRFSSSRFK;MRAQPRR;RKNYLLSSQYLR;TNISKSSVNER	7	15.5	0.99776	7.2028	0	0	0	0	0	0	11.2841	0	0	0	0	0	0	0	0	0	0	0	0	0	0	0	0	0	0	12.3475	0	0	0	0	0	0	0	0	0	0	0
A0A7J6DPF6	A0A7J6DPF6_CANSA	Uncharacterized protein	F8388_010224 G4B88_029715	Cannabis sativa (Hemp) (Marijuana)		chloroplast [GO:0009507]; membrane [GO:0016020]		LTQHQLQHHLQRPLK;LVMILVESSVSMTIR	2	16.6	1.0003	11.243	0	0	0	0	0	0	0	0	0	0	11.062	0	0	0	0	0	0	0	0	0	0	0	0	8.20599	0	0	0	0	0	0	0	0	0	0	0	0	0
A0A7J6DPF7	A0A7J6DPF7_CANSA	Sec20	G4B88_002872	Cannabis sativa (Hemp) (Marijuana)	retrograde vesicle-mediated transport, Golgi to endoplasmic reticulum [GO:0006890]	endoplasmic reticulum membrane [GO:0005789]; SNARE complex [GO:0031201]	SNAP receptor activity [GO:0005484]	DIVEEEVEKAK;ENMRKAAQEER;QAANGPR;SKSIEQDSNLTTTK;VSLRNANLK	5	17.9	1.2664	323.31	0	0	0	0	0	0	0	0	7.3837	0	0	0	0	0	0	0	0	0	0	0	0	0	0	0	0	0	0	0	0	0	0	0	0	0	0	0	0
A0A7J6DPF9	A0A7J6DPF9_CANSA	Inositol polyphosphate-related phosphatase domain-containing protein	G4B88_009090 G4B88_020983	Cannabis sativa (Hemp) (Marijuana)	phosphatidylinositol dephosphorylation [GO:0046856]		inositol-polyphosphate 5-phosphatase activity [GO:0004445]; phosphatidylinositol-3,4,5-trisphosphate 5-phosphatase activity [GO:0034485]; phosphatidylinositol-4,5-bisphosphate 5-phosphatase activity [GO:0004439]	IIWYGEGLK;ISLPEAKTR;LSDHKPVK	3	5.7	0.99792	-5.4788	13.3462	13.4481	13.3678	14.4654	14.3633	14.3984	14.7413	14.4759	14.3424	14.3548	14.2447	14.2132	13.3715	13.6123	13.5457	12.7958	12.7843	12.6929	13.5655	13.4911	13.1097	13.655	13.3963	13.7666	14.4293	0	14.7286	0	0	0	13.9872	13.4726	13.6464	13.6707	14.159	14.1538	13.7927
A0A7J6DPG0	A0A7J6DPG0_CANSA	AAA+ ATPase domain-containing protein	G4B88_030579	Cannabis sativa (Hemp) (Marijuana)	mitochondrion organization [GO:0007005]; protein quality control for misfolded or incompletely synthesized proteins [GO:0006515]	chloroplast thylakoid [GO:0009534]; mitochondrial inner membrane [GO:0005743]	ATP binding [GO:0005524]; ATP hydrolysis activity [GO:0016887]; ATP-dependent peptidase activity [GO:0004176]; metalloendopeptidase activity [GO:0004222]	ADDVDLMIIAR;AELEEIVHYLR;AGDLPVR;DVVQYFNEK;FEYRVTEESLMDR;FNDVKGVDEAKAELEEIVHYLR;GLGLNEEVQPSMESNTK;GVSMSAR;IMMGSER;SIDHNCR;SMSTETR	11	11.7	1.2668	323.31	0	0	7.05268	0	8.38823	9.59001	0	0	0	0	0	12.7553	0	0	0	10.1495	0	0	10.7805	0	0	7.61449	0	0	0	0	9.03282	0	4.20641	0	0	0	0	0	0	0	0
A0A7J6DPG9	A0A7J6DPG9_CANSA	Uncharacterized protein	F8388_018076 G4B88_015021	Cannabis sativa (Hemp) (Marijuana)	chorismate biosynthetic process [GO:0009423]; shikimate metabolic process [GO:0019632]		3-dehydroquinate dehydratase activity [GO:0003855]; shikimate 3-dehydrogenase (NADP+) activity [GO:0004764]	ALAFGAK;HIISSMQETR;NSPSRSTK	3	4.8	1.269	323.31	0	0	0	0	0	0	0	0	0	11.5722	0	0	0	0	0	0	0	0	0	0	0	0	0	0	0	0	0	0	0	0	0	0	0	0	0	0	0
A0A7J6DPH0	A0A7J6DPH0_CANSA	aminobutyraldehyde dehydrogenase (EC 1.2.1.19)	G4B88_018834	Cannabis sativa (Hemp) (Marijuana)	cellular detoxification of aldehyde [GO:0110095]		aminobutyraldehyde dehydrogenase activity [GO:0019145]	NLLELNYPLLMATWK	1	3	0.99656	5.8825	0	0	0	0	0	0	0	0	0	0	0	0	0	0	0	0	0	0	0	0	0	0	0	0	0	0	0	0	0	0	0	0	0	0	10.7042	0	0
A0A7J6DPH4	A0A7J6DPH4_CANSA	Prolyl 4-hydroxylase alpha subunit Fe(2+) 2OG dioxygenase domain-containing protein	G4B88_020988	Cannabis sativa (Hemp) (Marijuana)	collagen metabolic process [GO:0032963]	endoplasmic reticulum [GO:0005783]	procollagen-proline 3-dioxygenase activity [GO:0019797]	ESSHDEDAKLISLFSER;VLLLSEFQQHR	2	7.7	0.99775	-7.8892	0	0	0	0	0	0	0	0	0	0	0	0	0	0	0	0	0	0	0	0	0	0	0	0	0	0	0	0	0	0	0	0	0	0	0	0	0
A0A7J6DPH5	A0A7J6DPH5_CANSA	Uncharacterized protein	G4B88_020984	Cannabis sativa (Hemp) (Marijuana)	mRNA catabolic process [GO:0006402]		demethylase activity [GO:0032451]; mRNA binding [GO:0003729]	EESVPKNHEDGNLK;IIVTFTK;KSLPSDGHQR;QRIIVTFTKSQPK;QWFPDERDGFISWLR	5	7.6	1.2487	323.31	0	7.18041	0	0	6.83276	0	0	8.20877	0	0	0	0	7.58293	0	0	0	0	0	0	0	0	0	0	0	0	0	0	0	0	0	0	0	0	0	0	0	0
A0A7J6DPH6	A0A7J6DPH6_CANSA	monogalactosyldiacylglycerol synthase (EC 2.4.1.46)	G4B88_009947	Cannabis sativa (Hemp) (Marijuana)	glycolipid biosynthetic process [GO:0009247]	membrane [GO:0016020]	1,2-diacylglycerol 3-beta-galactosyltransferase activity [GO:0046509]	ADELKRMSENALK;DAFKMEFGDEYR;LAQPEAVFDIVR;MEFGDEYR;SNNSGNNK;TLLSTLESEEWK	6	11.9	1.2483	323.31	0	0	0	0	0	0	0	0	0	0	0	0	0	0	0	0	0	0	0	0	0	0	0	0	0	0	0	0	0	0	0	0	0	0	0	0	0
A0A7J6DPI1	A0A7J6DPI1_CANSA	HEAT repeat-containing protein 5B	G4B88_002941	Cannabis sativa (Hemp) (Marijuana)	carbohydrate metabolic process [GO:0005975]			ASVTQDQNATQSK;CEDALQSLLTLGAR;CYTYTFLRK;DFLVFLGKQLQLPDASPSMK;DSECQRGYVK;ESAAVAGECLR;GPNVPAK;HLASVAMAR;KCEDALQSLLTLGAR;LEGGLQRYLTLPFRK;TDTMFLAVQHK;VGMTDQMTEPTQR;VIFGICLNAIANLSKDCIQK	13	6.9	1.2463	323.31	0	0	8.87903	9.67083	6.83542	9.85719	9.78599	0	0	0	0	0	9.33588	8.99478	8.70418	8.89218	8.82556	8.94225	9.23491	0	9.22359	0	0	9.12464	0	9.21276	9.71425	0	0	0	0	9.79912	9.37067	0	0	6.76195	0
A0A7J6DPI6	A0A7J6DPI6_CANSA	DUF1985 domain-containing protein	G4B88_026831	Cannabis sativa (Hemp) (Marijuana)				DSIANSNEDEDEDDGGGGGNDSPR;GDSSMEK;KNKNLSISK;NVKGQYAFNSGLFDPPHELQQK;QPRVDVDK;VGEDLTFYFDTKFSELK;VSNHSKMTVL;YFSDMTVNYAAIK	8	14.5	1.2573	323.31	0	0	0	0	0	0	0	0	0	0	0	0	0	0	0	0	0	0	0	0	0	0	0	0	0	0	0	0	0	0	0	0	0	0	0	0	0
A0A7J6DPI8	A0A7J6DPI8_CANSA	Uncharacterized protein	F8388_008683	Cannabis sativa (Hemp) (Marijuana)				DSWNFCGLR;QELVRQVR;QIDRLLSR;SDPPDEK;VGWLYTLMR	5	19.1	1.2529	323.31	0	0	0	0	6.62488	0	0	0	0	0	19.6222	0	0	0	0	0	0	0	0	0	5.57833	0	0	0	4.33942	0	0	0	0	0	0	0	0	0	0	0	0
A0A7J6DPJ0	A0A7J6DPJ0_CANSA	PiggyBac transposable element-derived protein domain-containing protein	G4B88_026827	Cannabis sativa (Hemp) (Marijuana)				AIPHTLSR;LELDATPQDR;NANEELEMITK	3	9.8	1.2519	323.31	0	0	0	0	0	0	0	0	0	0	0	0	0	0	7.6453	0	0	0	0	0	0	0	0	0	0	0	0	0	0	0	0	0	0	0	0	0	0
A0A7J6DPJ2	A0A7J6DPJ2_CANSA	Histone H2A/H2B/H3 domain-containing protein	G4B88_026835	Cannabis sativa (Hemp) (Marijuana)	response to auxin [GO:0009733]	membrane [GO:0016020]; nucleosome [GO:0000786]	DNA binding [GO:0003677]; protein heterodimerization activity [GO:0046982]; structural constituent of chromatin [GO:0030527]	INMAFGLSGFVQGK;STGGKAPR;YFVKSKK	3	6	0.99696	-29.305	0	0	0	0	0	0	0	0	0	0	0	0	0	0	0	0	0	0	0	0	0	0	0	0	0	0	0	0	0	11.118	0	0	0	0	0	0	0
A0A7J6DPJ6	A0A7J6DPJ6_CANSA	Uncharacterized protein	G4B88_026823	Cannabis sativa (Hemp) (Marijuana)	response to auxin [GO:0009733]			GYLAVYVGKNK;MGFRFPGVVQAK;NCESTHWMSTNDYVNK	3	7.5	0.99609	-9.5481	0	0	0	0	0	0	0	0	0	0	0	0	0	0	0	0	0	0	0	0	11.7257	0	0	0	0	11.481	0	0	0	0	0	0	0	0	0	0	0
A0A7J6DPJ7	A0A7J6DPJ7_CANSA	Uncharacterized protein	G4B88_026822	Cannabis sativa (Hemp) (Marijuana)				DIYEFKDPVPHLLEKPPR;EFVASSLSPNWAAKR;EHCTSEPINRAELWKR;ELGHQLNDIYR;ELGHQLNDIYRFEVWKR;NILWNEIK;NTLAKDIYEFK;QMQEQIDELLRLFRS	8	23.6	1.1776	323.31	0	8.59757	0	0	0	0	0	0	0	0	0	0	0	0	0	9.5635	0	0	0	0	0	0	8.24674	0	10.856	8.23649	0	0	0	0	0	9.553	0	0	0	0	0
A0A7J6DPJ8	A0A7J6DPJ8_CANSA	Ubiquitin-like protease family profile domain-containing protein	G4B88_026837	Cannabis sativa (Hemp) (Marijuana)	proteolysis [GO:0006508]		cysteine-type peptidase activity [GO:0008234]	DAVEDSNLDK;DDEDYVK;HWILVHFDIK;IDDIPAK;ISVRNWFFMMIK;KKPVSKSHGK;LDHICVELNSIKEC;LSMYNEQSNK;SGSNPSK	9	12.1	0.9975	-14.109	0	0	0	0	0	0	0	0	0	0	0	0	0	0	0	0	0	0	0	0	0	0	0	0	0	0	0	0	0	0	0	0	0	0	0	0	0
A0A7J6DPK0	A0A7J6DPK0_CANSA	Protein ENHANCED DISEASE RESISTANCE 2 C-terminal domain-containing protein	F8388_014332 G4B88_003490 G4B88_026117	Cannabis sativa (Hemp) (Marijuana)				ALNCNYHR;GIAKVNHHR;KTVGNYSACLLGK;SGDGDYDDN;SSTKLDNVLAR	5	16.5	1.1797	323.31	6.94813	0	0	0	0	0	0	8.73251	0	0	0	0	0	0	0	0	0	0	0	0	0	0	5.29624	0	0	0	0	0	0	0	0	0	0	3.1441	0	0	0
A0A7J6DPK1	A0A7J6DPK1_CANSA	Uncharacterized protein	G4B88_015447	Cannabis sativa (Hemp) (Marijuana)	cortical cytoskeleton organization [GO:0030865]; establishment or maintenance of cell polarity [GO:0007163]; regulation of actin cytoskeleton organization [GO:0032956]; regulation of cell shape [GO:0008360]; small GTPase-mediated signal transduction [GO:0007264]	cell projection [GO:0042995]; cytoplasmic vesicle [GO:0031410]; cytoskeleton [GO:0005856]	GTP binding [GO:0005525]; GTPase activity [GO:0003924]; protein kinase binding [GO:0019901]	ISYENVSK;ISYENVSKK;KWIYELK	3	9.7	1.1749	323.31	0	0	0	0	0	0	0	0	0	0	6.28359	0	0	0	0	0	0	0	0	0	0	0	0	0	0	0	0	0	0	7.65814	0	0	0	0	0	0	0
A0A7J6DPK2	A0A7J6DPK2_CANSA	Uncharacterized protein	G4B88_011255	Cannabis sativa (Hemp) (Marijuana)				FHYHNAFCCCGVHNI;GVYSVPNIKGGQSTK;KRTVGVADCK	3	18.2	0.99743	-25.977	0	0	0	0	0	0	0	0	0	0	0	0	0	0	0	0	0	0	0	0	0	0	0	0	0	0	0	0	0	0	0	0	0	0	0	0	0
A0A7J6DPK8	A0A7J6DPK8_CANSA	RNase H type-1 domain-containing protein	G4B88_009754	Cannabis sativa (Hemp) (Marijuana)			nucleic acid binding [GO:0003676]; RNA-DNA hybrid ribonuclease activity [GO:0004523]	GNHTQSTSDR	1	4.5	0.99675	-0.2218	0	0	0	0	0	0	0	0	0	0	0	0	0	0	0	0	0	0	0	0	8.73701	0	0	0	0	0	0	0	0	0	0	0	0	0	0	0	0
A0A7J6DPL3	A0A7J6DPL3_CANSA	RNase H type-1 domain-containing protein	G4B88_015457	Cannabis sativa (Hemp) (Marijuana)			nucleic acid binding [GO:0003676]; RNA-DNA hybrid ribonuclease activity [GO:0004523]	APAWNTRK;KAPAWNTR	2	2.7	0.99696	-8.4648	0	0	0	0	0	0	0	0	0	0	0	0	9.77689	0	0	0	0	0	0	0	0	0	0	0	0	0	0	0	0	0	0	0	0	0	0	0	0
A0A7J6DPL6	A0A7J6DPL6_CANSA	Uncharacterized protein	G4B88_026129	Cannabis sativa (Hemp) (Marijuana)				DSNEDVVTAASQ	1	18.8	0.99903	4.6899	0	0	0	0	0	0	0	0	0	0	0	0	0	0	0	0	0	0	0	0	0	0	0	0	0	0	0	0	0	0	0	0	0	0	0	0	0
A0A7J6DPL9	A0A7J6DPL9_CANSA	Peroxidase (EC 1.11.1.7)	F8388_014337 G4B88_026125	Cannabis sativa (Hemp) (Marijuana)	hydrogen peroxide catabolic process [GO:0042744]; response to oxidative stress [GO:0006979]	extracellular region [GO:0005576]	heme binding [GO:0020037]; lactoperoxidase activity [GO:0140825]; metal ion binding [GO:0046872]	LTTIGVK;TASSRDPTVPGK	2	5.6	0.99698	-11.146	0	0	0	0	0	0	0	0	0	0	0	0	0	0	0	0	0	0	0	0	0	0	0	0	0	0	0	0	0	0	0	0	0	0	0	0	0
A0A7J6DPM7	A0A7J6DPM7_CANSA	Glutamate receptor	G4B88_026124	Cannabis sativa (Hemp) (Marijuana)		plasma membrane [GO:0005886]	ligand-gated monoatomic ion channel activity [GO:0015276]; signaling receptor activity [GO:0038023]	GGIAAYVDETPNTK;VGCLRYSFVYELLKQR;VVNNLAR	3	3.9	1.1757	323.31	0	0	0	0	0	0	0	0	0	0	0	0	0	0	0	0	0	0	0	0	0	0	0	0	0	0	0	0	0	0	0	0	0	0	0	0	0
A0A7J6DPM8	A0A7J6DPM8_CANSA	C2H2-type domain-containing protein	G4B88_030687	Cannabis sativa (Hemp) (Marijuana)				FWSWKALFGHMR;GGPDPSAPKITMPCSECGKK;IEGGPGPGPK;MTTINTLNPK	4	16.7	1.1762	323.31	0	0	0	0	0	0	0	0	0	0	0	0	0	0	0	0	8.93843	8.70456	0	0	0	0	0	0	0	0	0	0	7.83321	0	0	0	0	0	0	0	0
A0A7J6DPM9	A0A7J6DPM9_CANSA	RING-type E3 ubiquitin transferase (EC 2.3.2.27)	G4B88_030691	Cannabis sativa (Hemp) (Marijuana)	protein ubiquitination [GO:0016567]		ATP binding [GO:0005524]; protein kinase activity [GO:0004672]; ubiquitin-protein transferase activity [GO:0004842]	AGDWPSQETK;AMHDAKEIEK;DAEMKAMHDAK;EASLKKDAEMK;GLSTKISERAPSSCAVYAISK;KDAEMKAMHDAK;KPKGLSTKISER;LSSVRPSQLER;QGTPPIPWFDR;TIELLLPYK;TIELLLPYKKMCLQR;VLSSNESCKDK	12	12.7	1.185	323.31	0	0	0	9.03441	0	4.44983	0	10.2593	0	0	0	9.93983	0	0	0	0	0	0	0	0	0	0	5.13779	0	11.5093	0	0	0	0	0	0	0	0	0	0	0	0
A0A7J6DPN0	A0A7J6DPN0_CANSA	Enoyl reductase (ER) domain-containing protein	G4B88_003293	Cannabis sativa (Hemp) (Marijuana)			oxidoreductase activity, acting on the CH-CH group of donors, NAD or NADP as acceptor [GO:0016628]	DVVLWTTMIDGYGR;GSPKESDFEIKCTK;LKSYSSSQK;MAAQENMEVMNR;SLDFFEK;VGLLKEK;WADYSVLKASEYVLRK	7	6.8	1.1868	323.31	0	0	8.77933	8.62165	10.5094	0	11.1763	9.04636	0	0	0	9.88188	9.00425	0	0	0	0	0	0	0	0	0	0	9.96358	0	0	14.6439	0	0	0	0	0	0	0	0	0	0
A0A7J6DPN2	A0A7J6DPN2_CANSA	Rho-GAP domain-containing protein	F8388_020648 G4B88_030693	Cannabis sativa (Hemp) (Marijuana)	signal transduction [GO:0007165]			QYWIQPQK;TILTDIERWQK;VGSLVKSRWAFFQQPSTK	3	9.8	1.1672	323.31	0	0	0	0	0	0	0	0	0	0	0	0	0	0	0	0	0	0	8.79126	0	0	0	0	0	0	0	0	0	0	0	0	0	0	10.7395	0	0	0
A0A7J6DPN5	A0A7J6DPN5_CANSA	Major facilitator superfamily (MFS) profile domain-containing protein	G4B88_030689	Cannabis sativa (Hemp) (Marijuana)		membrane [GO:0016020]	monosaccharide transmembrane transporter activity [GO:0015145]; symporter activity [GO:0015293]	FFPEVYIK;NTKHPFR;SHWFWKGFVGPAEDR	3	5.9	1.1664	323.31	0	0	0	0	0	0	0	0	0	0	0	10.2553	0	0	0	0	0	0	0	0	0	0	0	0	0	0	7.19288	0	0	0	0	0	0	0	0	0	0
A0A7J6DPN7	A0A7J6DPN7_CANSA	Large ribosomal subunit protein bL20c (50S ribosomal protein L20, chloroplastic)	G4B88_025295	Cannabis sativa (Hemp) (Marijuana)	translation [GO:0006412]	cytosolic large ribosomal subunit [GO:0022625]	rRNA binding [GO:0019843]; structural constituent of ribosome [GO:0003735]	LTHTINQQKIR;QKSYFRR	2	16.1	0.99734	5.9195	11.3258	0	0	0	0	0	0	0	0	0	0	0	0	0	0	0	0	9.05851	0	0	0	0	0	0	0	0	0	0	0	0	11.3177	0	11.252	0	0	0	0
A0A7J6DPN9	A0A7J6DPN9_CANSA	Myosin-11	G4B88_025292	Cannabis sativa (Hemp) (Marijuana)	actin filament organization [GO:0007015]; pollen tube growth [GO:0009860]; vesicle transport along actin filament [GO:0030050]	cytoplasm [GO:0005737]; myosin complex [GO:0016459]; vesicle [GO:0031982]	actin filament binding [GO:0051015]; ATP binding [GO:0005524]; calmodulin binding [GO:0005516]; microfilament motor activity [GO:0000146]	AAILIQTRWR;CLLQWRSFEVER;DKAEDFERK;FGLLAPEALEGSYDEK;LACKIFENMR;LSYLHEPGVLQNLKAR;NHKRFIKPK;NLRRYHAR;QQENQELLIR;RAEVLSSAAK;SVFIQKHR;TVEELTWR;VQQFYCDAK;YNESQESNEQR;YPALLFK	15	10.9	1.1685	323.31	0	0	0	0	0	0	0	0	0	0	0	0	0	0	0	0	0	0	0	0	0	0	0	0	0	0	0	0	0	0	0	0	0	0	0	0	0
A0A7J6DPP3	A0A7J6DPP3_CANSA	phosphoribosylaminoimidazole carboxylase (EC 4.1.1.21) (AIR carboxylase)	F8388_026199 G4B88_025294	Cannabis sativa (Hemp) (Marijuana)	'de novo' IMP biosynthetic process [GO:0006189]	chloroplast [GO:0009507]	5-amino-4-imidazole carboxylate lyase activity [GO:0043727]; ATP binding [GO:0005524]; metal ion binding [GO:0046872]; phosphoribosylaminoimidazole carboxylase activity [GO:0004638]	AGQLFGYPLMIK;ELAVIVARGR;MLCQAASQMAIK;MSQYQDDMR;RLDSLLNR;SSTNSFK	6	9.1	1.1696	323.31	0	0	10.8516	0	11.7197	8.43329	0	0	0	0	8.29306	0	0	0	0	0	0	0	0	0	0	0	0	0	0	0	12.2372	0	0	0	0	0	0	0	0	0	0
A0A7J6DPP8	A0A7J6DPP8_CANSA	BZIP domain-containing protein	G4B88_016014	Cannabis sativa (Hemp) (Marijuana)		nucleus [GO:0005634]	DNA-binding transcription factor activity [GO:0003700]	AEGNNGGEGEK;DALNEALKK;KAMPPDK	3	6.7	1.2049	323.31	0	0	0	0	0	0	0	0	0	0	0	0	0	0	0	0	0	0	0	0	0	0	0	0	0	0	0	0	0	0	0	0	0	0	0	0	0
A0A7J6DPQ0	A0A7J6DPQ0_CANSA	Uncharacterized protein	F8388_024400 G4B88_031216	Cannabis sativa (Hemp) (Marijuana)	meristem initiation [GO:0010014]	nucleus [GO:0005634]	DNA-binding transcription factor activity [GO:0003700]; sequence-specific DNA binding [GO:0043565]	LLHQLSK	1	1.8	1.2046	323.31	0	0	0	0	0	0	0	0	0	0	0	0	0	0	0	0	0	0	0	0	0	0	0	0	0	0	0	0	0	0	0	0	9.25328	0	0	0	0
A0A7J6DPQ4	A0A7J6DPQ4_CANSA	Uncharacterized protein	F8388_017457	Cannabis sativa (Hemp) (Marijuana)				MCEGICCK	1	5.4	1.2071	323.31	0	0	0	0	0	0	0	0	0	0	0	0	0	0	0	0	0	5.38135	0	0	0	0	0	0	0	0	0	0	0	0	0	0	0	0	0	0	0
A0A7J6DPQ9	A0A7J6DPQ9_CANSA	Uncharacterized protein	G4B88_016020	Cannabis sativa (Hemp) (Marijuana)				AGETGCCCSR;QAELKWAEKGPR;RAGETGCCCSR;WAEKGPR	4	24.5	1.2033	323.31	0	0	0	0	0	0	0	0	0	0	0	0	0	0	0	0	0	0	0	0	0	0	0	0	0	0	7.28716	0	0	0	7.46344	0	0	0	0	0	0
A0A7J6DPR0	A0A7J6DPR0_CANSA	Ribosomal protein S12	F8388_002527	Cannabis sativa (Hemp) (Marijuana)	translation [GO:0006412]	small ribosomal subunit [GO:0015935]	rRNA binding [GO:0019843]; structural constituent of ribosome [GO:0003735]	DFKEYTCTPANK;DLAGFPR;DLPGVRYHIDR;KRQIGFFR;KVATKLEYGR;LEYGRGRGNFWWSGEMR	6	33.7	1.203	323.31	0	0	0	0	8.50629	8.89351	8.48884	8.53854	6.8416	9.54444	0	8.92621	0	7.79162	0	0	5.95643	0	7.44137	0	5.4957	0	0	8.80832	14.6369	5.59911	7.0138	0	0	0	0	0	0	0	0	0	8.77466
A0A7J6DPR1	A0A7J6DPR1_CANSA	CSC1-like protein RXW8	G4B88_016022	Cannabis sativa (Hemp) (Marijuana)		plasma membrane [GO:0005886]	calcium-activated cation channel activity [GO:0005227]	ECATAFVFFK;FLPWFSSQPR;ILSSSDQDNVKGK;KECATAFVFFK;NIDPYCFER;QYQQIPLESLEVFTILNVK	6	7.9	1.2147	323.31	7.71699	0	0	9.12065	0	9.20203	0	0	0	0	0	0	0	0	0	0	0	0	0	0	0	0	5.12242	0	0	0	0	0	0	0	8.50335	0	0	0	0	0	0
A0A7J6DPR2	A0A7J6DPR2_CANSA	CRAL-TRIO domain-containing protein	G4B88_031226	Cannabis sativa (Hemp) (Marijuana)		Golgi membrane [GO:0000139]; plasma membrane [GO:0005886]		EKILMESMDR;EKILMESMDRIK;GPHYPAK;ITTIERYLK;ITTIERYLKYHVQEFER;KQICSTTTILDVNGLGIKNFTR;SDFENSEDERR;VLPCIERLQRLEK;VSHDQLKLDSFVQIRPMKGR;YLKYHVQEFER	10	12.5	1.2134	323.31	0	6.86419	0	0	0	0	0	0	0	0	0	0	0	0	0	0	0	0	0	0	0	0	0	0	0	0	0	0	0	0	0	0	0	0	0	0	0
A0A7J6DPR3	A0A7J6DPR3_CANSA	RING-type E3 ubiquitin transferase (EC 2.3.2.27)	G4B88_030694	Cannabis sativa (Hemp) (Marijuana)			ATP binding [GO:0005524]; protein kinase activity [GO:0004672]	GFLVYDMSTR;VLSSNESCKDK;YVRQCDER	3	10.4	0.99685	-0.2218	0	0	0	0	0	8.14134	0	0	0	0	0	0	0	0	0	0	0	0	0	0	0	0	0	0	0	0	0	0	0	0	0	0	0	0	0	0	0
A0A7J6DPR8	A0A7J6DPR8_CANSA	Metalloenzyme domain-containing protein	G4B88_021363	Cannabis sativa (Hemp) (Marijuana)	glycolytic process [GO:0006096]		2,3-bisphosphoglycerate-independent phosphoglycerate mutase activity [GO:0046537]; metal ion binding [GO:0046872]	CGVVVKGPK;EGDIINCCFR;EVYLVAGMEAVRDDR;KPKPLNFK;LPFPQDK;SVKKLPFPQDK;VEENTNGNNR;VERVEENTNGNNR;VERVEENTNGNNRWR	9	7.6	1.21	323.31	0	6.88692	0	0	11.6303	0	8.94729	0	5.66397	0	11.4402	0	0	0	0	9.3208	0	0	0	0	9.72467	7.76308	0	0	10.8221	0	0	0	0	0	0	0	0	10.5048	0	0	0
A0A7J6DPS0	A0A7J6DPS0_CANSA	Uncharacterized protein	G4B88_016021	Cannabis sativa (Hemp) (Marijuana)				EEVYSVFG;HGYINGGGDHR;NPTTSTTNKLLQPTTSK	3	14.8	1.1922	323.31	0	0	0	0	0	0	0	0	0	0	0	0	0	0	0	0	0	0	0	0	0	0	0	0	0	0	0	0	0	0	0	0	0	7.7705	0	0	0
A0A7J6DPS3	A0A7J6DPS3_CANSA	Single-stranded DNA-binding protein	F8388_024402 G4B88_031236	Cannabis sativa (Hemp) (Marijuana)	mitochondrial DNA replication [GO:0006264]	mitochondrial nucleoid [GO:0042645]	single-stranded DNA binding [GO:0003697]	NNRRPLENESPQEFAER;VGQKPIQKR;VGQKPIQKRLK	3	12.1	1.1933	323.31	0	0	0	0	0	0	0	0	0	0	0	0	0	0	0	0	0	0	0	0	0	0	0	0	0	0	0	0	0	0	0	0	0	0	0	0	8.27817
A0A7J6DPS6	A0A7J6DPS6_CANSA	DYW domain-containing protein	G4B88_002880	Cannabis sativa (Hemp) (Marijuana)	RNA modification [GO:0009451]	intracellular membrane-bounded organelle [GO:0043231]	RNA binding [GO:0003723]; zinc ion binding [GO:0008270]	AIVNGISDRSLYNNLITLYSK;DVNRYHR;FGYVPVWDEMLHEVGEEEKR;IVKNLRICR;KSLWSHSEK;WFTRMIEDYK	6	13.2	1.193	323.31	0	0	0	0	0	0	0	0	0	0	8.85493	0	0	0	0	0	0	0	0	0	0	0	0	0	0	0	0	0	0	0	0	9.69745	0	0	0	0	0
A0A7J6DPS9	A0A7J6DPS9_CANSA	BZIP domain-containing protein	F8388_010061 G4B88_021364	Cannabis sativa (Hemp) (Marijuana)		nucleus [GO:0005634]	DNA-binding transcription factor activity [GO:0003700]	NENHQLIDK;QMLSDLQITTPFPPNTSFR;QRRMISNR	3	25.2	0.99822	0.99572	0	0	0	0	0	0	0	0	0	0	0	0	0	0	0	0	0	0	0	0	0	0	0	0	0	0	0	0	0	0	0	0	0	0	10.1398	0	0
A0A7J6DPT0	A0A7J6DPT0_CANSA	E3 ubiquitin-protein ligase PRT1	F8388_009096 G4B88_026077	Cannabis sativa (Hemp) (Marijuana)	proteasome-mediated ubiquitin-dependent protein catabolic process [GO:0043161]		ubiquitin protein ligase activity [GO:0061630]; zinc ion binding [GO:0008270]	ANSGSTA;DLDENCK;DPDENCK;EGSKKAR;IGFDLCSGCYNTTSKLPGR;REWQTLEEEK;TAGTRTANEMSIPK;THHYKFK	8	13.7	1.1881	323.31	0	0	0	0	0	0	0	0	0	0	0	0	0	0	0	0	0	0	0	9.82602	0	9.11645	9.06824	8.74393	4.9625	0	10.1201	0	0	0	7.52607	0	9.11892	0	0	0	0
A0A7J6DPT1	A0A7J6DPT1_CANSA	Reverse transcriptase zinc-binding domain-containing protein	G4B88_021375	Cannabis sativa (Hemp) (Marijuana)				LVEQHYLER;NVLLYASEVVDR;SSQANGR	3	9.2	1.188	323.31	0	0	0	0	0	0	0	0	0	0	0	0	0	0	5.7356	0	0	0	0	0	0	0	0	0	0	0	0	0	0	0	0	0	0	0	0	0	0
A0A7J6DPT5	A0A7J6DPT5_CANSA	Cell division cycle 5-like protein	G4B88_005838	Cannabis sativa (Hemp) (Marijuana)	mRNA splicing, via spliceosome [GO:0000398]	Prp19 complex [GO:0000974]; spliceosomal complex [GO:0005681]	DNA-binding transcription factor activity, RNA polymerase II-specific [GO:0000981]; RNA polymerase II transcription regulatory region sequence-specific DNA binding [GO:0000977]	AAGIDTRQR;DDNYEPGDDPR;DDNYEPGDDPRK;IDVEAQLRK;INNIWEEVK;LANTRGK;LMPTQWRTIAPIVGR;NVEDDIKKATNLEK;QDIAKNKIAER;RELKAAGIDTR;SANGSVAPIPEIEDFEEYELK	11	11.3	1.1899	323.31	0	0	7.91892	0	0	8.47111	10.3821	8.09402	0	0	0	5.42139	0	0	0	0	0	0	0	0	0	7.75509	0	0	0	9.7174	0	0	0	0	0	0	7.43162	0	0	0	0
A0A7J6DPT9	A0A7J6DPT9_CANSA	adenosylmethionine decarboxylase (EC 4.1.1.50)	G4B88_021374	Cannabis sativa (Hemp) (Marijuana)	RNA splicing [GO:0008380]; spermidine biosynthetic process [GO:0008295]; spermine biosynthetic process [GO:0006597]		adenosylmethionine decarboxylase activity [GO:0004014]	DIALEKCEGEGLDGDVEK;KASDCFRK;KDAPTTP;KSSSSSSK;LHPKQYTK;LSTEPMK;LTNLVWK;LYSSMQGQK;MREAVRLFR;SKKDAPTTP;SSSSSSK;WLDESELFKHDQKTYNAMAR	12	5.9	1.1992	323.31	0	0	0	0	0	10.5558	0	0	0	0	0	9.569	0	9.97241	0	0	0	0	0	0	8.58041	10.6028	6.28799	8.22028	0	0	0	0	0	0	7.19131	0	0	0	0	0	0
A0A7J6DPU3	A0A7J6DPU3_CANSA	DUF1985 domain-containing protein	F8388_026078	Cannabis sativa (Hemp) (Marijuana)				AVSDDASASK;DDEDYVK;DDVELWFK;GFPIAFLIWLYEIIPSLSPRFCNRVSNK;IPRVLNWENSPTTEFSELIQAVFNNPKIVVK;LDQICAEITSIKECQQQIKD;TFHHLKIALK;VDIELPK	8	24.3	1.2008	323.31	0	0	0	0	0	0	0	0	0	0	0	0	0	0	0	0	0	0	0	0	0	0	0	0	0	0	0	0	0	0	0	0	0	0	0	0	0
A0A7J6DPU4	A0A7J6DPU4_CANSA	Ubiquitin-like protease family profile domain-containing protein	G4B88_005841	Cannabis sativa (Hemp) (Marijuana)	proteolysis [GO:0006508]		cysteine-type peptidase activity [GO:0008234]	EGGVDEDVSQDEK;NLLPTEEESLR;YVSMNEQMSLVHSKQK	3	5.3	1.1956	323.31	8.09429	0	0	0	0	0	0	0	0	0	0	0	0	0	0	0	0	0	0	0	0	0	0	0	0	0	7.73193	0	0	0	0	0	0	0	0	0	0
A0A7J6DPU5	A0A7J6DPU5_CANSA	FHA domain-containing protein	G4B88_008809	Cannabis sativa (Hemp) (Marijuana)	maintenance of RNA location [GO:0051237]; miRNA processing [GO:0035196]; mRNA splicing, via spliceosome [GO:0000398]; negative regulation of protein dephosphorylation [GO:0035308]	nuclear speck [GO:0016607]	mRNA binding [GO:0003729]; protein serine/threonine phosphatase inhibitor activity [GO:0004865]	AAGSTRR;AGGANQGR	2	3.8	1.1951	323.31	0	0	0	8.80216	0	0	0	0	0	0	0	0	0	0	0	0	0	0	0	5.73563	0	0	0	0	0	0	0	0	0	0	0	0	0	0	0	0	0
A0A7J6DPV0	A0A7J6DPV0_CANSA	Cellulose synthase-like protein G2	G4B88_008811	Cannabis sativa (Hemp) (Marijuana)	cellulose biosynthetic process [GO:0030244]; plant-type primary cell wall biogenesis [GO:0009833]	plasma membrane [GO:0005886]; trans-Golgi network [GO:0005802]	cellulose synthase (UDP-forming) activity [GO:0016760]	EKRPSHPHHFK;ERYQVFKESIK;RYFGSSNEFIK;SLFNQKKPNTAK;VDDDETVELYR;YQVFKESIK	6	7.5	1.1966	323.31	9.63441	0	0	0	0	0	0	0	0	0	0	0	0	0	0	0	6.20199	0	0	0	0	0	0	0	0	0	0	0	0	0	0	0	0	0	0	0	0
A0A7J6DPV1	A0A7J6DPV1_CANSA	non-specific serine/threonine protein kinase (EC 2.7.11.1)	F8388_010054 G4B88_021370	Cannabis sativa (Hemp) (Marijuana)		membrane [GO:0016020]	ATP binding [GO:0005524]; protein serine/threonine kinase activity [GO:0004674]	GAILDWVRK;GAILDWVRKIHQEK;GTVGHIAPEYLSTGQSSEK;IHQEKKLEMLVDK;NQQKFFDVKDR;RNQQKFFDVK	6	8.5	1.3652	323.31	0	0	0	0	0	0	0	0	0	0	0	0	0	0	0	0	0	0	0	0	0	0	0	0	0	0	0	0	0	0	0	0	0	0	0	0	0
A0A7J6DPV4	A0A7J6DPV4_CANSA	Protein kinase domain-containing protein	G4B88_008810	Cannabis sativa (Hemp) (Marijuana)	regulation of stomatal opening [GO:1902456]		ATP binding [GO:0005524]; protein kinase activity [GO:0004672]; protein serine/threonine kinase activator activity [GO:0043539]	DAYMVSRLLEKR;FSDYENTKNNK;SLDLEMEIEFLNHQISSISR;SVEEEKR	4	7.5	1.3607	323.31	0	0	0	0	0	0	0	0	0	9.71175	0	6.00347	0	0	0	0	0	0	0	11.1233	0	10.795	0	0	0	0	0	0	0	0	0	0	0	0	0	0	11.1288
A0A7J6DPV8	A0A7J6DPV8_CANSA	Uncharacterized protein	G4B88_024287	Cannabis sativa (Hemp) (Marijuana)		plasma membrane [GO:0005886]		ITNLTYMK;KFDPNTTISNLNFLSLASCNLSK	2	6.2	1.3596	323.31	0	0	0	0	0	0	0	0	0	0	0	0	0	0	0	0	0	0	0	0	0	0	0	11.3675	0	0	0	0	0	0	0	0	0	0	0	0	0
A0A7J6DPW0	A0A7J6DPW0_CANSA	Uncharacterized protein	F8388_011490 G4B88_021919	Cannabis sativa (Hemp) (Marijuana)				DFKLMMEK;HINKVEQEELK;MEKIQGGMNEVKQQHK;QDDMNNIEK	4	24.2	1.3716	323.31	6.88509	0	0	0	0	0	0	0	9.99958	0	0	0	0	0	0	0	0	0	8.76052	0	0	0	0	0	0	0	0	0	0	0	0	8.22709	8.01942	0	0	0	0
A0A7J6DPW2	A0A7J6DPW2_CANSA	Uncharacterized protein	G4B88_002257	Cannabis sativa (Hemp) (Marijuana)	carbohydrate metabolic process [GO:0005975]		hydrolase activity, hydrolyzing O-glycosyl compounds [GO:0004553]	NAESLESSK;SFYDPDKKR;SVITARVYPK;TDDDCEK;VVWGWIMETESRADDIKK;YVVLMCSDQSR	6	11.6	0.99571	-3.5891	0	0	0	0	0	0	0	0	0	0	0	0	0	0	14.0135	0	0	0	0	0	0	0	0	0	0	0	0	0	0	0	0	0	0	0	0	0	0
A0A7J6DPW4	A0A7J6DPW4_CANSA	Uncharacterized protein	G4B88_002256	Cannabis sativa (Hemp) (Marijuana)				ISAKPPTHHHQMGQATR;LANNHNAFSAAMATVVRAPPR;LHMRQEGAFKR;LYNQQQQQQQQQPTHRIR;SIQDSNSR;SKSFEPSSVKVR	6	19.2	0.99917	4.7897	0	0	0	0	0	0	0	0	0	0	0	0	0	0	0	0	0	0	0	0	0	0	0	0	0	0	0	0	0	0	0	0	0	0	0	0	0
A0A7J6DPW5	A0A7J6DPW5_CANSA	AP2/ERF domain-containing protein	G4B88_024291	Cannabis sativa (Hemp) (Marijuana)		nucleus [GO:0005634]	DNA-binding transcription factor activity [GO:0003700]; transcription cis-regulatory region binding [GO:0000976]	ASLLLLR	1	3.1	1.3459	323.31	0	0	0	0	0	0	0	0	0	0	0	0	0	0	0	0	0	0	0	0	0	0	0	0	0	0	0	0	0	0	0	0	0	0	0	0	0
A0A7J6DPW7	A0A7J6DPW7_CANSA	LisH domain-containing protein	G4B88_008806	Cannabis sativa (Hemp) (Marijuana)				ANSSQSDK;GILGLGQIINEYISLKAQKLMVDQER;QIAFIVDR;QIAFIVDRYLFDNNFSQTR;RLDFSDSDPLVNLGSDEPIVEQASTSESEK;VTLSPCK;VVSNVPPPAGK	7	20.6	1.3395	323.31	0	0	0	0	0	0	0	0	0	0	0	0	0	0	0	0	0	0	0	0	0	0	0	0	0	0	0	0	0	0	0	0	0	0	0	0	0
A0A7J6DPW9	A0A7J6DPW9_CANSA	Uncharacterized protein	G4B88_021920	Cannabis sativa (Hemp) (Marijuana)				LVEEMECMNNK;NLEDKVRVLEK;NNTPDLTLVKNWCSTSYGYTK;VEVKNLEDK;VITRYGPDEK;YGPDEKTKSK	6	34.1	1.3536	323.31	0	0	0	0	0	0	0	0	0	0	0	0	0	0	0	0	0	6.19032	0	0	9.5562	0	0	0	0	0	0	0	0	0	0	5.1449	0	0	0	0	0
A0A7J6DPX2	A0A7J6DPX2_CANSA	Uncharacterized protein	G4B88_026826	Cannabis sativa (Hemp) (Marijuana)	response to auxin [GO:0009733]	membrane [GO:0016020]		MLHKNEAHIFVHLQYFQR;RSLSNSSK	2	10.1	0.99901	4.5667	0	0	0	0	0	0	0	0	0	0	0	0	0	0	0	0	0	0	0	0	0	0	0	0	0	0	0	0	0	0	0	0	0	0	0	0	0
A0A7J6DPX7	A0A7J6DPX7_CANSA	Uncharacterized protein	F8388_002898	Cannabis sativa (Hemp) (Marijuana)	chloroplast fission [GO:0010020]; nucleoid organization [GO:0090143]	chloroplast [GO:0009507]; membrane [GO:0016020]		TLTTLCALIFAITR	1	6.3	0.99795	5.3706	0	0	0	0	0	0	0	0	0	0	0	0	0	0	0	0	0	0	0	0	0	0	0	0	0	0	0	0	0	0	0	0	0	0	0	0	0
A0A7J6DPY3	A0A7J6DPY3_CANSA	DCD domain-containing protein	F8388_017736 G4B88_031311	Cannabis sativa (Hemp) (Marijuana)				DKGVREQVR;DQNLGRREVQR;DSRFRHDDSR;ENVDAKSPQTEK;ENYNEKNKFK;EVEHLDRR;ILRKPFAVNGK;RESHSHR;REVQREEGHR;VDGLIFMCNGK	10	13.4	1.3983	323.31	0	0	0	0	0	0	0	0	0	0	0	0	0	0	0	0	0	0	0	9.07983	9.66372	0	0	0	0	0	6.47917	0	0	0	0	0	0	0	0	9.79511	11.0911
A0A7J6DPY4	A0A7J6DPY4_CANSA	CCT-theta	G4B88_002264	Cannabis sativa (Hemp) (Marijuana)	carbohydrate metabolic process [GO:0005975]	cytoplasm [GO:0005737]	ATP binding [GO:0005524]; ATP hydrolysis activity [GO:0016887]; ATP-dependent protein folding chaperone [GO:0140662]; hydrolase activity, hydrolyzing O-glycosyl compounds [GO:0004553]; unfolded protein binding [GO:0051082]	APLHSSNKTIMWECPDFFPVGIK;AVDDGVNTYK;DITTMNIWDLHVTK;FFALKYAADAACTVLR;FYASKSFYDSEK;ISSKFELRR;LDYGKFYASK;NHEWLVK;NPANFNVDNVR;QLVQWPIEEIEKLR;SFYDSEKK;SPLNPLMTPINGIEPLLFRDPTTAWR;VEELIKAVADSGAK;YVVLMCSDQSKSSLRNDLDK	14	16.5	1.3981	323.31	6.16249	0	0	0	0	9.66502	0	17.9595	0	0	0	0	0	0	0	0	0	0	0	0	0	7.95873	0	0	0	0	0	0	0	0	0	0	0	0	0	0	8.17717
A0A7J6DPY6	A0A7J6DPY6_CANSA	Uncharacterized protein	F8388_017731 G4B88_031310	Cannabis sativa (Hemp) (Marijuana)	chorismate biosynthetic process [GO:0009423]; shikimate metabolic process [GO:0019632]		3-dehydroquinate dehydratase activity [GO:0003855]; shikimate 3-dehydrogenase (NADP+) activity [GO:0004764]	ALAFGAK;AQGADIVEIR;EIILDKF;GTKNIVSFYVNGETPSEQELK;HIISSMQETR;QAIGQFNLFTER;QAIGQFNLFTERQAPEELMR;QAPEELMREIILDK	8	14.4	0.9969	-8.4969	8.51857	8.36807	0	0	0	0	0	0	0	0	0	0	0	0	0	8.06862	0	0	0	0	0	0	0	0	0	0	0	0	0	0	0	7.99305	0	0	0	0	0
A0A7J6DPZ1	A0A7J6DPZ1_CANSA	DUF4283 domain-containing protein	F8388_017732 G4B88_031313	Cannabis sativa (Hemp) (Marijuana)				DVIAQVEQNNTLK;DVIAQVEQNNTLKSPRK;ELRTQYPGKR;KDVPSCSGK;LDRALASIECR;RRQVETVVETR;SIPPFYWNK;TRQLLKNQR;TYFKYELMWGR;TYFKYELMWGRDPK	10	10.6	1.4019	323.31	0	0	0	0	0	0	0	0	0	0	0	0	0	0	0	0	0	0	0	0	0	0	0	0	0	0	0	0	0	0	0	0	0	0	0	0	0
A0A7J6DPZ5	A0A7J6DPZ5_CANSA	Uncharacterized protein	G4B88_005549	Cannabis sativa (Hemp) (Marijuana)				TTDVPQQSQR	1	11.8	0.99599	-0.2218	0	0	0	0	0	0	0	0	0	0	0	0	0	9.37023	0	0	0	0	0	0	0	0	0	0	0	0	0	0	0	0	0	0	0	0	0	0	0
A0A7J6DPZ6	A0A7J6DPZ6_CANSA	GOLD domain-containing protein	G4B88_024495	Cannabis sativa (Hemp) (Marijuana)	endoplasmic reticulum to Golgi vesicle-mediated transport [GO:0006888]; Golgi organization [GO:0007030]; intracellular protein transport [GO:0006886]	COPI-coated vesicle [GO:0030137]; COPII-coated ER to Golgi transport vesicle [GO:0030134]; endoplasmic reticulum [GO:0005783]; endoplasmic reticulum-Golgi intermediate compartment [GO:0005793]; Golgi apparatus [GO:0005794]; membrane [GO:0016020]		IPNITSKFHFAK	1	5.9	1.0008	4.3426	0	0	0	0	0	0	0	0	0	0	0	0	0	0	0	0	0	0	0	0	0	0	0	0	0	0	0	0	0	0	0	10.04	0	0	0	0	0
A0A7J6DQ03	A0A7J6DQ03_CANSA	HEAT repeat-containing protein	F8388_000577 G4B88_029575	Cannabis sativa (Hemp) (Marijuana)	intracellular cholesterol transport [GO:0032367]	recycling endosome [GO:0055037]; trans-Golgi network [GO:0005802]		DKENLVQNLK;EALEIIMK;LNQVVMDR;LNSELSSDDSRLLPK;NLSATDIDQAHPESLDRYK;NNVLSDLGHLKDNER;QDLNCAVK;QKRNNVLSDLGHLK;RPDEQQRR;SLQMEIENLK;VIVPYVDAK	11	9.2	1.3957	323.31	0	0	0	0	0	0	9.02303	0	0	0	0	0	0	0	0	13.4051	0	0	0	0	0	0	0	0	0	0	0	12.2588	0	0	0	0	0	0	0	0	0
A0A7J6DQ04	A0A7J6DQ04_CANSA	Uncharacterized protein	F8388_014423 G4B88_002270 G4B88_007355 G4B88_028220 G4B88_030585	Cannabis sativa (Hemp) (Marijuana)	carbohydrate metabolic process [GO:0005975]		hydrolase activity, hydrolyzing O-glycosyl compounds [GO:0004553]	EYYILGEYSPK;EYYILGEYSPKTEEFK;GAHLYVFNNGTNSVK;LDYGKFYASK;QLVQWPIEEIEKLR;TNNNKSEK;YVVLMCSDQSKSSLRNDLDK	7	15.9	1.4073	323.31	0	0	0	0	0	0	0	0	0	0	0	0	0	0	0	0	0	0	0	0	0	0	0	0	0	0	0	0	0	0	0	0	0	0	0	0	0
A0A7J6DQ10	A0A7J6DQ10_CANSA	BZIP domain-containing protein	F8388_025915	Cannabis sativa (Hemp) (Marijuana)			DNA-binding transcription factor activity [GO:0003700]	ARKQGLYVGSGGLDANR;FYLEGTKPADK;LVQLEQELERARK	3	28.8	1.0007	12.927	0	0	0	0	0	0	0	11.2875	0	0	0	0	0	0	0	0	0	0	0	0	0	0	0	0	0	0	0	0	0	0	0	9.03771	0	0	0	0	0
A0A7J6DQ11	A0A7J6DQ11_CANSA	Aminotransferase class I/classII domain-containing protein	F8388_007092	Cannabis sativa (Hemp) (Marijuana)	amino acid metabolic process [GO:0006520]; biosynthetic process [GO:0009058]	mitochondrion [GO:0005739]	L-aspartate:2-oxoglutarate aminotransferase activity [GO:0004069]; pyridoxal phosphate binding [GO:0030170]	GERNGIK;KAEQLLVNDVSR;VFNLSGLNVKFYR;VGGEFLAKHYHER	4	17.7	0.99956	2.7356	0	0	0	0	0	0	0	0	0	12.0286	8.78996	0	0	0	0	0	0	0	0	0	0	0	0	0	0	0	0	0	0	0	0	0	0	0	0	0	0
A0A7J6DQ13	A0A7J6DQ13_CANSA	Uncharacterized protein	G4B88_011259	Cannabis sativa (Hemp) (Marijuana)	response to auxin [GO:0009733]			DVPKGYLAVYVGEK;FPSIVHAK;GVFKVCIYAHK;GYLAVYVGEKRMK;MGFRFASLVHAK;VPSIVPAK	6	16.7	1.4095	323.31	0	0	0	0	0	0	0	0	0	0	0	0	0	0	0	0	0	0	0	0	0	0	0	0	0	0	0	0	0	0	0	0	0	0	0	0	0
A0A7J6DQ14	A0A7J6DQ14_CANSA	Major facilitator superfamily (MFS) profile domain-containing protein	G4B88_029688	Cannabis sativa (Hemp) (Marijuana)		membrane [GO:0016020]	carbohydrate:proton symporter activity [GO:0005351]	AGIKSDDQK;KSHGEGVWK;TIEDFDPPR;TLEDMEVLFGKFHKWR	4	8.1	1.4033	323.31	0	0	0	0	0	0	0	0	0	0	0	0	0	0	0	0	0	0	0	0	7.42139	10.2912	0	0	0	0	0	0	0	0	0	0	0	0	0	0	0
A0A7J6DQ21	A0A7J6DQ21_CANSA	Uncharacterized protein	F8388_002426	Cannabis sativa (Hemp) (Marijuana)				ALAKLDSHSKALR	1	10.1	1.0005	4.9981	0	0	0	0	0	0	0	0	0	0	0	0	0	0	0	0	0	0	0	0	0	0	0	0	0	0	0	0	0	0	0	0	0	0	0	0	0
A0A7J6DQ28	A0A7J6DQ28_CANSA	DNA ligase (EC 6.5.1.1)	G4B88_015398	Cannabis sativa (Hemp) (Marijuana)	DNA biosynthetic process [GO:0071897]; DNA ligation [GO:0006266]; DNA recombination [GO:0006310]; DNA repair [GO:0006281]; Okazaki fragment processing involved in mitotic DNA replication [GO:1903461]	mitochondrion [GO:0005739]; nucleus [GO:0005634]	ATP binding [GO:0005524]; DNA binding [GO:0003677]; DNA ligase (ATP) activity [GO:0003910]	DYLDSIGDSLDLVPIAAFHGR;ECLYESFEEEAGFLK;FATSITSNDIDEIQNCEGLIIK;GVSEIVQK;NVVTSEIK;SIACWKEGER;SLNWLKLK	7	11.8	1.0004	4.3027	0	0	0	0	0	0	0	0	0	0	0	0	0	0	4.51014	0	0	0	0	2.41846	0	0	0	0	0	0	0	0	0	0	0	0	0	0	0	0	0
A0A7J6DQ29	A0A7J6DQ29_CANSA	Exocyst complex component SEC5	G4B88_029687	Cannabis sativa (Hemp) (Marijuana)	exocytosis [GO:0006887]; Golgi to plasma membrane transport [GO:0006893]; protein transport [GO:0015031]	exocyst [GO:0000145]		AGGGGGGGAK;ASGKDDDGGWDGDEPDR;DGLLFELYNKYK;GEYDLAVREYK;LLYFSEK;SVQGMLQR;TAPVAQNSR;TQQRKQLVK;TTIDDIESKLRR	9	11.3	1.3903	323.31	10.2776	10.3441	10.1454	10.0412	0	9.85798	0	0	0	0	0	0	0	0	0	0	0	0	15.5228	0	9.58274	0	0	0	0	10.7511	0	0	0	0	9.16156	0	0	9.39981	7.86777	0	0
A0A7J6DQ30	A0A7J6DQ30_CANSA	Cytochrome b561 domain-containing protein	G4B88_001193	Cannabis sativa (Hemp) (Marijuana)		membrane [GO:0016020]	oxidoreductase activity [GO:0016491]	IEPRRTHSK;IYYLRVR;IYYLRVRIEPR;THSKLHR	4	10.5	1.3901	323.31	0	0	0	0	0	0	1.31284	0	0	0	0	0	0	0	0	0	0	0	0	0	0	0	0	0	0	0	0	11.5814	0	0	0	0	0	0	0	0	0
A0A7J6DQ31	A0A7J6DQ31_CANSA	DNA2/NAM7 helicase helicase domain-containing protein	F8388_002891	Cannabis sativa (Hemp) (Marijuana)			helicase activity [GO:0004386]	DDDEVTEWESR;DEIVPVDGDD;DLIITATEKKIDLEDHAWK;DVIEISSRLSSVR;ISRPLEEYIK	5	18.2	0.99634	-0.2218	0	0	0	0	0	0	0	0	0	0	0	0	0	0	0	0	0	0	0	0	0	0	0	0	0	0	0	0	0	0	0	0	0	0	0	0	0
A0A7J6DQ33	A0A7J6DQ33_CANSA	Uncharacterized protein	G4B88_016015	Cannabis sativa (Hemp) (Marijuana)				ESLPDLEETSR;EVRHFLHR;NNSFHSDFLDEDPFCK;NPDVNASTR;QKSGYVRPLPMAKEEK	5	6.9	0.99748	6.7386	0	0	0	0	0	0	0	0	0	0	0	0	0	0	0	0	0	0	0	0	0	0	0	0	0	0	0	0	0	0	0	0	0	0	0	0	0
A0A7J6DQ36	A0A7J6DQ36_CANSA	RNase H type-1 domain-containing protein	F8388_016325	Cannabis sativa (Hemp) (Marijuana)			nucleic acid binding [GO:0003676]; RNA-DNA hybrid ribonuclease activity [GO:0004523]	TEEIASCLHK	1	3.6	0.9965	-0.2218	0	0	0	0	0	0	0	0	0	0	0	0	0	0	0	0	0	0	0	0	0	0	0	0	0	0	0	0	0	0	0	0	0	0	0	0	0
A0A7J6DQ41	A0A7J6DQ41_CANSA	Delta-1-pyrroline-5-carboxylate synthase [Includes: Glutamate 5-kinase (GK) (EC 2.7.2.11) (Gamma-glutamyl kinase); Gamma-glutamyl phosphate reductase (GPR) (EC 1.2.1.41) (Glutamate-5-semialdehyde dehydrogenase) (Glutamyl-gamma-semialdehyde dehydrogenase)]	G4B88_017808	Cannabis sativa (Hemp) (Marijuana)	L-proline biosynthetic process [GO:0055129]	mitochondrion [GO:0005739]	ATP binding [GO:0005524]; glutamate 5-kinase activity [GO:0004349]; glutamate-5-semialdehyde dehydrogenase activity [GO:0004350]	ASYLLNIPEAR;FQLLFIKTLAK;HQDEITFGDK;ILLDVADALEANQELIK;IPVLGHADGICHVYIDK;LIGLVTSREEIPDLLK;QMAVAAR;SLVPLKEVDAR	8	14.9	1.2913	323.31	0	0	0	0	0	0	0	0	0	0	0	0	0	0	0	0	0	0	0	0	0	0	0	0	0	0	0	0	0	0	0	0	0	0	0	0	0
A0A7J6DQ44	A0A7J6DQ44_CANSA	Uncharacterized protein	F8388_018483	Cannabis sativa (Hemp) (Marijuana)		mitochondrion [GO:0005739]		ISPCNEQGECDEQK;KSIATFKLR;QERISPCNEQGECDEQK;SIATFKLRER;VELIHHR	5	13.9	1.2917	323.31	0	0	0	0	0	0	0	0	0	0	0	0	0	0	0	0	0	0	0	0	0	0	0	0	0	0	0	2.37072	0	0	0	0	0	0	0	0	0
A0A7J6DQ47	A0A7J6DQ47_CANSA	Uncharacterized protein	G4B88_024830	Cannabis sativa (Hemp) (Marijuana)				DPCPVVGDGVP;GVCWRGLAK;GVCWRGLAKCR	3	25	1.2992	323.31	0	0	0	0	0	0	0	0	0	10.2247	0	0	10.1055	0	0	0	0	0	0	0	0	0	0	0	0	0	0	0	0	0	0	0	0	0	0	0	0
A0A7J6DQ50	A0A7J6DQ50_CANSA	Myosin motor domain-containing protein	G4B88_008536	Cannabis sativa (Hemp) (Marijuana)	actin filament organization [GO:0007015]; pollen tube growth [GO:0009860]; vesicle transport along actin filament [GO:0030050]	cytoplasm [GO:0005737]; myosin complex [GO:0016459]; vesicle [GO:0031982]	actin filament binding [GO:0051015]; ATP binding [GO:0005524]; microfilament motor activity [GO:0000146]	IIYSRLFDW;ILEAFGNAK;SLDLVGATGLAK;SLDLVGATGLAKIIYSRLFDW	4	18.4	1.3011	323.31	0	0	0	0	0	0	0	0	0	0	0	0	0	9.30579	0	0	0	0	0	0	0	0	0	0	0	0	0	0	0	0	0	0	0	0	0	0	0
A0A7J6DQ61	A0A7J6DQ61_CANSA	Pectate lyase (EC 4.2.2.2)	F8388_012691 F8388_026098 G4B88_004173 G4B88_010773	Cannabis sativa (Hemp) (Marijuana)	pectin catabolic process [GO:0045490]		metal ion binding [GO:0046872]; pectate lyase activity [GO:0030570]	KIWIDHNTLYQCQDGLVDVTR;VTVIYNHFGPNCNQRMPR	2	10.4	0.99901	8.948	0	0	0	0	0	0	0	0	0	9.50696	9.55942	0	0	0	0	0	0	0	0	0	0	0	0	0	0	10.4056	0	0	0	0	0	0	0	0	0	0	0
A0A7J6DQ65	A0A7J6DQ65_CANSA	aminodeoxychorismate synthase (EC 2.6.1.85) (Para-aminobenzoate synthase) (p-aminobenzoic acid synthase)	G4B88_024475	Cannabis sativa (Hemp) (Marijuana)	folic acid biosynthetic process [GO:0046656]; glutamine metabolic process [GO:0006541]; para-aminobenzoic acid biosynthetic process [GO:0008153]; tetrahydrofolate biosynthetic process [GO:0046654]	cytoplasm [GO:0005737]	4-amino-4-deoxychorismate synthase activity [GO:0046820]	EAFKNSQLVHDAVNK;EITETYWQR;GGSLWKHVTYR;GTIARGTTQEEDER;KDYEGLPFDFLGGYIGYIGYNLK;LDQPVQK;NIFYSLFGHHK;RSDVTAVDCVR;SQFSLSDSVGGKVLMGIR	9	12.7	1.2742	323.31	0	0	0	0	7.32805	0	0	0	0	0	0	0	0	0	0	0	0	0	0	0	0	0	0	0	0	0	0	0	0	0	0	0	0	7.59425	0	7.82483	0
A0A7J6DQ66	A0A7J6DQ66_CANSA	Uncharacterized protein	G4B88_002940	Cannabis sativa (Hemp) (Marijuana)	protein transport [GO:0015031]			AHMTNISAASR;CGEFPELHK;EIASECGITLDLEEDDSVNDHK;ETEDLNNR;HRDPKADHDK;ISILSNQHQAR;LSTQRPNLETK;VSKFKTITK	8	13.8	1.0007	4.1515	0	0	0	0	0	0	0	0	0	0	0	0	0	0	0	0	0	0	0	0	0	0	0	0	0	0	0	0	10.9637	0	0	0	0	0	0	0	0
A0A7J6DQ73	A0A7J6DQ73_CANSA	FLZ-type domain-containing protein	G4B88_002654	Cannabis sativa (Hemp) (Marijuana)				GEKAFCSRECR;QRSSWERTEAK;STAEFGIKTR	3	10.1	1.3351	323.31	0	0	0	0	0	0	0	0	0	0	0	0	0	0	0	0	0	0	0	0	0	0	0	0	0	0	0	0	0	0	0	0	0	0	0	0	0
A0A7J6DQ74	A0A7J6DQ74_CANSA	Elongation of fatty acids protein 3-like	G4B88_005556	Cannabis sativa (Hemp) (Marijuana)	fatty acid elongation, monounsaturated fatty acid [GO:0034625]; fatty acid elongation, polyunsaturated fatty acid [GO:0034626]; fatty acid elongation, saturated fatty acid [GO:0019367]; sphingolipid biosynthetic process [GO:0030148]; very long-chain fatty acid biosynthetic process [GO:0042761]	membrane [GO:0016020]	fatty acid elongase activity [GO:0009922]	DTRWLWPR;KLSSSNLIR	2	5.8	0.99767	-12.983	0	0	0	0	0	0	0	0	0	0	0	0	0	0	0	0	0	0	0	0	0	0	0	0	0	0	0	0	0	0	0	0	0	0	0	0	0
A0A7J6DQ81	A0A7J6DQ81_CANSA	Uncharacterized protein	F8388_007292 G4B88_002666 G4B88_017222	Cannabis sativa (Hemp) (Marijuana)				GIYILYKDVK;GWLHSLVSPLKK;LHSQHRK;RRGIYILYK	4	44.9	0.9973	-24.045	0	0	0	0	0	0	0	0	0	0	0	0	0	0	0	0	0	0	0	0	0	0	0	0	0	0	0	0	0	0	0	0	0	0	0	0	0
A0A7J6DQ82	A0A7J6DQ82_CANSA	DNA mismatch repair proteins mutS family domain-containing protein	G4B88_002874	Cannabis sativa (Hemp) (Marijuana)	mismatch repair [GO:0006298]		ATP binding [GO:0005524]; mismatched DNA binding [GO:0030983]	ALFSHVSEGRR;EANHIEFCR;ESLAFETAKR;ESLAFETAKREGISER;FINNMYWMATRNVVVSSPRWR;FISGAQK;FLYFTVPGK;FSPAIWAGTPGEEQIK;ISCFKDQK;KDSERSR;KEKIPELSK;LLELREANHIEFCRIK;LLMDPTWVATGLK;NSELNEILK;SLALLLR;VEDALTR;VGEEWFTTIR;YWMATRNVVVSSPRWR	18	14.1	1.3363	323.31	0	9.01221	0	0	11.4672	0	0	0	0	0	0	0	8.52681	0	0	0	5.20758	0	7.27891	0	0	0	6.23063	0	0	6.7137	0	6.5326	3.6874	6.84725	0	0	0	7.25115	0	0	0
A0A7J6DQ86	A0A7J6DQ86_CANSA	F-box domain-containing protein	G4B88_002668	Cannabis sativa (Hemp) (Marijuana)				GKTELRQVK	1	2.1	1.3309	323.31	0	0	0	0	0	0	0	0	0	0	0	0	0	0	0	0	0	0	0	0	0	0	0	0	0	0	0	0	0	0	0	0	0	0	0	0	0
A0A7J6DQ88	A0A7J6DQ88_CANSA	Uncharacterized protein	G4B88_015446	Cannabis sativa (Hemp) (Marijuana)			magnesium ion binding [GO:0000287]; terpene synthase activity [GO:0010333]	EFDYKSK;FSGTSSESIGK;IFYMKLLEIYNEIEQFSKER;IIEMKEQVKNK;KSCGLDR;LEGHFPNR;LGLWWKEFDYKSK;LTGYISHVVNLQCPSLK;SWRASYFR;SYCPSYAK;VNHEIYR;YLDISYNIDMLLK	12	9.6	1.3344	323.31	0	0	0	0	0	0	11.7419	8.03925	0	0	0	0	0	0	0	0	0	0	0	0	0	0	0	0	0	0	0	0	0	0	0	2.53453	0	0	9.32366	0	7.4707
A0A7J6DQ91	A0A7J6DQ91_CANSA	Uncharacterized protein	F8388_011493 G4B88_021924	Cannabis sativa (Hemp) (Marijuana)				EVPLAEDGGLDWDKLSR;FVVLLLRRK;NPGGTIAPCGGYVAGK	3	8.5	1.3116	323.31	0	0	11.5456	12.3187	12.0986	12.2873	13.9004	13.5433	13.4547	0	0	13.4312	11.9157	12.3163	7.27015	10.8558	0	10.5868	12.3837	11.8806	12.0578	12.117	12.1145	11.9827	11.5745	12.3737	11.9125	0	0	0	11.8257	0	11.3407	11.3923	10.9432	11.2757	10.6978
A0A7J6DQ94	A0A7J6DQ94_CANSA	IGR domain-containing protein	F8388_001267	Cannabis sativa (Hemp) (Marijuana)		membrane [GO:0016020]		LGVPCKH;LLVTRTLK;LLVTRTLKLK	3	16	0.99763	-11.007	0	0	0	0	0	0	0	0	0	0	0	0	0	0	0	0	0	0	0	0	0	0	0	0	0	0	0	0	0	0	0	8.25489	0	0	0	0	0
A0A7J6DQ95	A0A7J6DQ95_CANSA	CCHC-type domain-containing protein	G4B88_002672 G4B88_017228	Cannabis sativa (Hemp) (Marijuana)			nucleic acid binding [GO:0003676]; zinc ion binding [GO:0008270]	ALSSLCLYSK;ELVNALCPPNKGKSFSCLEASVILSPSSSSLK;EVTVTSR;GAALFLDLLRQLGLMVGRLT;IGIFCYFCGRLGHQRK;KMNRNLNFGK;NLNFGKRPPETFPR;VTVFSLVEESSMFSCFK;WTPKKVTAER	9	28.5	1.3071	323.31	0	6.5224	0	0	0	0	0	0	0	0	6.26697	0	0	0	0	0	0	0	0	0	0	0	0	0	0	0	0	0	0	0	0	9.7799	0	0	0	0	0
A0A7J6DQ96	A0A7J6DQ96_CANSA	BHLH domain-containing protein	F8388_000537 G4B88_025028	Cannabis sativa (Hemp) (Marijuana)		RNA polymerase II transcription regulator complex [GO:0090575]	DNA-binding transcription factor activity, RNA polymerase II-specific [GO:0000981]; protein dimerization activity [GO:0046983]; RNA polymerase II transcription regulatory region sequence-specific DNA binding [GO:0000977]	SLFYQTIR;TNINNNGHDRK;YIKKLQISIER	3	13.2	1.3156	323.31	5.28414	0	0	0	0	3.78346	12.0598	0	0	11.8456	0	0	0	0	0	0	0	11.2343	0	0	0	0	0	0	0	0	11.8347	0	0	0	0	0	0	0	0	11.7421	11.9778
A0A7J6DQA0	A0A7J6DQA0_CANSA	Reverse transcriptase zinc-binding domain-containing protein	G4B88_015456	Cannabis sativa (Hemp) (Marijuana)				APSLRTVADLMYRSTR;ERFGEKDELWSWIWNSK;EWWQCTSSVSYDAQRFVDVDCNPNAK;GAYWIDQKER;MSLMLWR;STRKLNMGYLR;VITPYTNK	7	20.9	1.3155	323.31	0	11.8986	0	0	0	0	0	0	0	0	0	0	0	0	0	0	12.8367	0	0	0	0	0	0	0	0	0	0	9.04218	0	8.05479	0	0	0	0	0	0	0
A0A7J6DQA9	A0A7J6DQA9_CANSA	WRC domain-containing protein	F8388_019855	Cannabis sativa (Hemp) (Marijuana)	regulation of transcription by RNA polymerase II [GO:0006357]	chromatin [GO:0000785]; histone deacetylase complex [GO:0000118]	chromatin DNA binding [GO:0031490]; histone H3K9 demethylase activity [GO:0032454]; transcription coregulator activity [GO:0003712]	AANSAMR;DTEGDGK;DTEGDGKVGGDEGR;HCQYAHR;LNFSDKFPEWK;TTPNSAVDSSR;TVCEKHYIQAK;VGGDEGR;VSKNQFRYSPETPPVR;VYRDANMEKIMFNDPR	10	13.6	1.3173	323.31	0	0	0	0	0	0	0	0	5.42751	7.79468	0	0	0	0	0	0	0	0	0	0	0	0	0	0	7.63445	0	9.72838	0	0	0	0	0	0	0	0	0	0
A0A7J6DQB1	A0A7J6DQB1_CANSA	PHD-type domain-containing protein	G4B88_002669	Cannabis sativa (Hemp) (Marijuana)	negative regulation of transcription by RNA polymerase II [GO:0000122]; translation [GO:0006412]	ribonucleoprotein complex [GO:1990904]; ribosome [GO:0005840]; Sin3-type complex [GO:0070822]	DNA binding [GO:0003677]; metal ion binding [GO:0046872]; RNA binding [GO:0003723]; structural constituent of ribosome [GO:0003735]; transcription corepressor activity [GO:0003714]	DRFQECNEAQK;DSLNRAVVESIGHEENHVSSESGDEKVK;ENSAGTQHKR;ESGKTER;ESGKTERTR;ETSDCQK;FANLVCKKADVDMNK;FIPIPDEEFGMLK;GIGRRFANLVCK;IAVALSIMDECFLPMVDNR;IPILVRGHKQK;ISGHKRK;KDGEEEPPR;KVDSDATELK;KVESDASELR;LAEQNKVK;LESDASELK;LSHRTSEDFQK;RFANLVCK;TVGVSKKR;VDEVADNGRK;VDLGEMKDCLR;VDSDATELK;VESDASELK;VESGELK;VSCDASELK;VSEDIFDLK	27	12.9	1.3167	323.31	6.26735	8.70034	8.11098	7.73098	7.90731	8.77245	0	10.3382	9.31132	6.64818	10.129	0	8.56506	5.52607	0	0	0	0	6.35218	8.70162	8.71655	9.06434	0	6.63536	0	8.17413	9.55672	9.68489	0	0	8.96136	5.47434	0	0	7.5299	9.80938	6.46937
A0A7J6DQB5	A0A7J6DQB5_CANSA	Association with the SNF1 complex (ASC) domain-containing protein	F8388_003140	Cannabis sativa (Hemp) (Marijuana)		chloroplast [GO:0009507]		AEQSPTVPDGAPEMMGQSPPQTPR	1	9.2	1.0009	4.8869	0	0	0	0	0	0	0	0	0	0	0	0	0	0	0	0	0	0	0	0	0	0	0	0	0	0	0	0	0	0	0	0	0	0	0	0	0
A0A7J6DQB6	A0A7J6DQB6_CANSA	Uncharacterized protein	G4B88_018829	Cannabis sativa (Hemp) (Marijuana)	alternative mRNA splicing, via spliceosome [GO:0000380]	cytoplasm [GO:0005737]; nucleus [GO:0005634]		ASSPTKTTEHQK;DAPLDDEEESK;DAPLDDEEESKR;EQGRDGRVGGQLSNAR;FKQGLGFSATPSSTADVPSR;KNKLSPTR;SPSPRER	7	21.9	0.99774	-6.9019	0	0	0	0	0	0	0	0	0	0	0	0	0	0	0	0	0	0	0	0	0	0	8.40977	0	0	0	0	0	0	0	0	0	0	0	0	0	0
A0A7J6DQB8	A0A7J6DQB8_CANSA	Small ribosomal subunit protein uS17 N-terminal domain-containing protein	F8388_004287 F8388_004469	Cannabis sativa (Hemp) (Marijuana)	translation [GO:0006412]	cytosolic small ribosomal subunit [GO:0022627]	structural constituent of ribosome [GO:0003735]	AFLKQPK;EGDHVIIGQCRPLSK;ILAGTCHSAK;QPKVFLSSK;RNYLHFVKK;TIIVRRNYLHFVK	6	32.7	1.0367	323.31	0	0	0	0	0	0	0	0	0	0	0	0	0	0	0	0	0	0	0	0	0	0	0	0	0	0	0	0	0	0	0	0	0	0	0	0	5.42905
A0A7J6DQC2	A0A7J6DQC2_CANSA	Reverse transcriptase zinc-binding domain-containing protein	G4B88_030239	Cannabis sativa (Hemp) (Marijuana)				AMRNVEVGKSK;GGKFSAK;HLETAQLEK;NLNQQPQMRVLNTVIAATLYSVWKNR	4	21.4	1.0375	323.31	0	0	0	0	0	0	11.1941	0	0	0	0	0	0	0	0	0	8.37851	0	0	0	0	0	0	0	0	0	0	0	0	0	0	0	0	0	0	0	0
A0A7J6DQC5	A0A7J6DQC5_CANSA	Transcriptional coactivator Hfi1/Transcriptional adapter 1	G4B88_010141	Cannabis sativa (Hemp) (Marijuana)	regulation of transcription by RNA polymerase II [GO:0006357]	nucleus [GO:0005634]; SAGA complex [GO:0000124]	transcription coactivator activity [GO:0003713]	KGRSGLCDHK	1	2.5	1.046	323.31	0	0	0	0	0	0	0	0	0	0	0	0	0	0	13.1961	0	0	0	0	0	0	0	0	13.0363	0	0	0	0	0	0	0	0	0	0	0	0	0
A0A7J6DQD2	A0A7J6DQD2_CANSA	Uncharacterized protein	G4B88_026820	Cannabis sativa (Hemp) (Marijuana)				CVRETEESNRK	1	2.8	1.042	323.31	0	0	0	0	0	0	0	0	0	0	0	0	0	0	0	0	0	0	0	0	0	0	0	6.69683	0	0	0	0	0	0	0	0	0	0	0	0	0
A0A7J6DQD3	A0A7J6DQD3_CANSA	Ubiquitin-like protease family profile domain-containing protein	G4B88_000146	Cannabis sativa (Hemp) (Marijuana)	proteolysis [GO:0006508]		cysteine-type peptidase activity [GO:0008234]	ILFLYNSLRTVKMNVAAR;TKMSHIHVAHPIAHYIR;VGGDADDADK	3	10.7	0.99866	10.008	0	0	0	0	0	0	0	0	0	0	0	0	0	0	0	0	0	0	0	0	0	0	0	0	0	0	0	0	0	0	0	0	0	0	0	0	0
A0A7J6DQD4	A0A7J6DQD4_CANSA	Uncharacterized protein	F8388_020603	Cannabis sativa (Hemp) (Marijuana)		mitochondrion [GO:0005739]		CWGLYWR;KRTSFPGLWIGFSQR;QKWFVCLLDERK;RTSFPGLWIGFSQR;WFVCLLDERK	5	20.1	1.0007	4.1644	0	0	0	0	0	0	0	0	0	0	0	9.00369	0	10.0391	0	0	0	0	0	0	0	0	0	0	0	0	0	0	2.7788	0	0	0	0	0	0	0	0
A0A7J6DQD5	A0A7J6DQD5_CANSA	Endonuclease/exonuclease/phosphatase domain-containing protein	G4B88_028214	Cannabis sativa (Hemp) (Marijuana)				EGSTYYDNR;FLFENVWLENPEFFSLVK	2	17.8	1.0426	323.31	0	0	0	0	0	0	0	0	0	0	0	0	0	0	0	0	0	0	0	0	0	0	0	0	0	0	0	0	0	0	0	0	0	0	0	0	0
A0A7J6DQD9	A0A7J6DQD9_CANSA	Replication factor A C-terminal domain-containing protein	G4B88_028215	Cannabis sativa (Hemp) (Marijuana)	DNA replication [GO:0006260]; double-strand break repair via homologous recombination [GO:0000724]; meiotic cell cycle [GO:0051321]; nucleotide-excision repair [GO:0006289]; telomere maintenance via telomerase [GO:0007004]	DNA replication factor A complex [GO:0005662]	damaged DNA binding [GO:0003684]; single-stranded telomeric DNA binding [GO:0043047]	EIEQISFIQNVEEK;FWYMACEKCNR;NKYEWILNR;NTLIMHK;RMDPRYNYLK;YEWILNR	6	15.9	1.0425	323.31	0	10.2946	0	0	1.40256	0	0	0	0	8.29366	12.0165	0	0	0	0	0	0	0	0	0	0	0	0	0	11.6236	0	8.49574	9.69759	8.87701	0	10.5955	10.7129	0	11.6441	0	0	0
A0A7J6DQE1	A0A7J6DQE1_CANSA	Uncharacterized protein	G4B88_026830	Cannabis sativa (Hemp) (Marijuana)	response to auxin [GO:0009733]			WKPKGPK	1	2.4	1.036	323.31	0	0	7.13607	0	8.31628	0	0	0	0	0	0	0	0	0	0	0	9.2461	0	0	0	0	9.03667	0	0	0	0	0	0	0	0	0	0	0	0	0	0	0
A0A7J6DQE2	A0A7J6DQE2_CANSA	Uncharacterized protein	G4B88_019540	Cannabis sativa (Hemp) (Marijuana)	alcohol metabolic process [GO:0006066]; lignin biosynthetic process [GO:0009809]		alcohol dehydrogenase (NADP+) activity [GO:0008106]; cinnamyl-alcohol dehydrogenase activity [GO:0045551]	ETQAMINFAAK;SFFSFFDFSIQNLNRDRR	2	41.4	0.99901	4.5695	0	0	0	0	0	0	0	0	0	0	0	0	0	0	0	0	0	0	0	0	0	0	10.2213	0	0	0	0	0	0	0	0	0	0	0	0	0	0
A0A7J6DQE3	A0A7J6DQE3_CANSA	Small ribosomal subunit protein uS10 domain-containing protein	F8388_018561 G4B88_002347	Cannabis sativa (Hemp) (Marijuana)	translation [GO:0006412]	mitochondrion [GO:0005739]; small ribosomal subunit [GO:0015935]	structural constituent of ribosome [GO:0003735]	DQRRSYPK;KIGLPESR	2	13.4	1.0266	323.31	0	0	0	0	0	0	0	0	0	0	0	0	0	0	0	0	0	0	0	0	0	0	0	7.5168	0	0	0	0	0	0	0	0	0	0	0	0	0
A0A7J6DQE5	A0A7J6DQE5_CANSA	Tonoplast dicarboxylate transporter	F8388_021706	Cannabis sativa (Hemp) (Marijuana)		membrane [GO:0016020]	citrate transmembrane transporter activity [GO:0015137]; malate transmembrane transporter activity [GO:0015140]; succinate transmembrane transporter activity [GO:0015141]	LIVNYSNMLR	1	5.8	1.0335	323.31	0	0	0	0	0	0	0	0	0	0	0	0	0	0	0	0	0	0	0	7.54295	0	0	0	0	0	0	0	0	0	0	0	0	0	0	0	0	0
A0A7J6DQE6	A0A7J6DQE6_CANSA	Uncharacterized protein	F8388_012229	Cannabis sativa (Hemp) (Marijuana)				ASFATLGLR;EVVLWKPPK;FTCPMPKIRR;RPSNPRPIWSR;TFGLDQLSDLNEER;VTKSDPLSSGLLIQAK;WNRGGISQR	7	14	1.0331	323.31	10.1445	10.2055	13.3269	0	10.1669	0	14.7186	0	14.6854	0	13.8335	0	0	0	8.75746	6.83289	12.7784	0	9.59615	0	14.1088	0	0	0	0	9.6111	0	0	0	0	0	0	0	0	0	0	14.2083
A0A7J6DQF4	A0A7J6DQF4_CANSA	Cyclin-dependent kinase inhibitor domain-containing protein	F8388_009097 G4B88_026076	Cannabis sativa (Hemp) (Marijuana)		nucleoplasm [GO:0005654]	cyclin-dependent protein serine/threonine kinase inhibitor activity [GO:0004861]	DCCGEKNPR;DCCGEKNPRTK;TLALQRQQQQQQQQR	3	10.4	1.061	323.31	0	0	0	0	0	0	0	0	0	0	0	0	0	0	0	0	0	0	0	0	0	0	0	0	0	0	0	0	0	10.1139	0	0	0	0	0	0	0
A0A7J6DQF5	A0A7J6DQF5_CANSA	Uncharacterized protein	G4B88_014252	Cannabis sativa (Hemp) (Marijuana)				AVSGANWVSIR;AVSGANWVSIRSLKGAVCK;DLAVSSAEKLLDCK;GVERWTVECSCGAK;GVERWTVECSCGAKDDDGR;LLDCKQFVK;STYCDQCR;TLYSWTRSDIER;VAPPELLDYCLK;VVNTRPLK	10	14.5	1	4.9664	0	0	0	0	0	0	0	0	0	0	0	0	0	0	0	0	0	0	0	0	0	0	8.66502	0	0	0	0	0	0	0	0	0	0	0	0	0	0
A0A7J6DQF8	A0A7J6DQF8_CANSA	Uncharacterized protein	G4B88_020400	Cannabis sativa (Hemp) (Marijuana)	rRNA processing [GO:0006364]	nucleus [GO:0005634]		VNSQPVA	1	1.7	1.0661	323.31	0	0	0	0	0	0	0	0	0	0	0	0	0	0	0	0	0	0	0	0	0	0	0	0	0	0	0	0	0	0	0	0	0	0	0	0	0
A0A7J6DQG2	A0A7J6DQG2_CANSA	Uncharacterized protein	G4B88_024822	Cannabis sativa (Hemp) (Marijuana)	cellular response to nitrate [GO:0071249]	plasma membrane [GO:0005886]	nitrate transmembrane transporter activity [GO:0015112]	FAENSRSERGR;NLHQNSIKFAENSRSER;TTEGLGEPGSSMHGVTGR;YACDGSSMR	4	8.6	0.99771	-6.5615	0	0	0	0	0	0	0	0	0	0	0	0	0	0	0	0	6.43378	0	0	0	0	0	0	0	0	0	0	0	0	0	0	0	0	0	0	0	0
A0A7J6DQG3	A0A7J6DQG3_CANSA	Reverse transcriptase zinc-binding domain-containing protein	G4B88_019541	Cannabis sativa (Hemp) (Marijuana)				CTSNDARGWK;DNIRCTSNDAR;DNIRCTSNDARGWK;ILLHFAWR;LIMCSCAIWTER	5	19.9	1.0659	323.31	0	0	0	0	0	0	0	0	0	0	0	0	0	0	0	0	0	0	0	0	0	0	0	0	0	0	0	0	0	0	5.52381	0	0	0	0	0	0
A0A7J6DQG5	A0A7J6DQG5_CANSA	Uncharacterized protein	G4B88_020404	Cannabis sativa (Hemp) (Marijuana)			hexosyltransferase activity [GO:0016758]	YLQEAPR	1	1.4	0.99684	-11.146	0	0	0	0	0	0	0	0	0	0	0	0	0	0	0	0	0	0	0	0	0	0	0	0	0	0	0	0	0	0	0	0	0	0	0	0	0
A0A7J6DQG6	A0A7J6DQG6_CANSA	Uncharacterized protein	F8388_016650	Cannabis sativa (Hemp) (Marijuana)		nucleus [GO:0005634]	DNA binding [GO:0003677]	LLEANNNNK;VPSKNGR;YQHIYYQS	3	9.6	1.0643	323.31	0	0	0	0	0	0	0	0	0	0	6.95047	0	0	0	0	0	0	5.34305	0	0	0	0	0	0	0	0	0	0	0	0	0	4.84995	0	0	0	0	0
A0A7J6DQG7	A0A7J6DQG7_CANSA	Uncharacterized protein	G4B88_026086	Cannabis sativa (Hemp) (Marijuana)				ISTTFSGLIPK	1	10	0.99943	3.0944	0	0	0	0	0	0	0	0	0	0	0	0	0	0	0	0	0	0	0	0	0	0	0	0	0	0	0	0	0	8.51861	0	0	0	0	0	0	0
A0A7J6DQG9	A0A7J6DQG9_CANSA	NADP-dependent oxidoreductase domain-containing protein	F8388_016649	Cannabis sativa (Hemp) (Marijuana)		cytosol [GO:0005829]	aldose reductase (NADPH) activity [GO:0004032]	AAPGAFR;STGEFILFLK	2	10.2	1.0622	323.31	0	0	0	0	0	0	0	0	0	5.51333	0	0	0	0	0	10.7581	0	0	17.0518	0	0	0	0	0	0	0	0	0	0	0	9.57681	0	0	0	8.56209	0	0
A0A7J6DQH0	A0A7J6DQH0_CANSA	Auxin efflux carrier component	F8388_013222	Cannabis sativa (Hemp) (Marijuana)	auxin-activated signaling pathway [GO:0009734]; transmembrane transport [GO:0055085]	membrane [GO:0016020]		EYNGYYWDGDCLACNNNLLCASRALTLYWNRR	1	17	0.99769	5.546	0	0	0	0	0	0	0	0	0	0	0	0	0	0	0	0	0	0	0	0	0	0	0	0	0	0	10.3736	0	0	0	0	0	0	0	0	0	0
A0A7J6DQH1	A0A7J6DQH1_CANSA	Anaphase-promoting complex subunit 4 WD40 domain-containing protein	G4B88_007881	Cannabis sativa (Hemp) (Marijuana)	mRNA 3'-end processing [GO:0031124]	mRNA cleavage and polyadenylation specificity factor complex [GO:0005847]		IVPKMSPPK;LYDIRAMK	2	16.5	0.99619	-3.4615	0	0	0	0	0	0	0	0	0	0	0	0	0	0	0	0	0	0	0	0	0	0	0	0	0	0	0	0	0	0	0	0	0	0	0	0	0
A0A7J6DQH3	A0A7J6DQH3_CANSA	Uncharacterized protein	F8388_005383	Cannabis sativa (Hemp) (Marijuana)		mitochondrion [GO:0005739]		MFFDTPRTWILYEPMDR;RMFFDTPR	2	12.2	0.99725	-4.6909	0	0	0	0	0	0	0	0	0	0	0	0	0	0	0	0	0	0	0	0	0	0	0	0	0	0	0	0	0	0	0	0	0	0	0	0	0
A0A7J6DQH4	A0A7J6DQH4_CANSA	Deoxyhypusine synthase	G4B88_020401	Cannabis sativa (Hemp) (Marijuana)		cytoplasm [GO:0005737]	deoxyhypusine synthase activity [GO:0034038]	VGGKLGK;VLDFRSSVR	2	3.1	1.0479	323.31	7.52144	7.08608	0	0	0	0	11.3838	0	0	0	0	0	0	0	0	0	0	0	0	0	0	0	0	0	0	0	0	0	0	0	0	0	0	0	0	0	0
A0A7J6DQH5	A0A7J6DQH5_CANSA	BPL/LPL catalytic domain-containing protein	G4B88_007880	Cannabis sativa (Hemp) (Marijuana)	protein modification process [GO:0036211]	mitochondrion [GO:0005739]	lipoyl(octanoyl) transferase activity [GO:0033819]	EEGIFIKKR	1	5.1	0.99551	-3.4894	10.2192	0	0	0	0	0	0	0	0	0	0	0	0	0	0	0	0	0	0	0	0	0	0	0	0	0	0	0	0	0	0	0	0	0	0	0	0
A0A7J6DQI5	A0A7J6DQI5_CANSA	Uncharacterized protein	G4B88_016791	Cannabis sativa (Hemp) (Marijuana)	regulation of DNA endoreduplication [GO:0032875]	nucleus [GO:0005634]		CVPPPPPK	1	8.2	0.99745	-9.6604	0	0	0	0	0	0	0	0	0	0	0	0	0	0	0	0	0	0	0	0	0	0	0	0	0	0	0	0	0	0	0	0	0	0	0	0	0
A0A7J6DQI6	A0A7J6DQI6_CANSA	NADH:quinone oxidoreductase/Mrp antiporter membrane subunit domain-containing protein	F8388_005384	Cannabis sativa (Hemp) (Marijuana)		membrane [GO:0016020]; mitochondrion [GO:0005739]; plastid [GO:0009536]		MWAPDIYEGSPTPVTAFLSIAPK	1	7.7	0.99908	4.5577	0	6.32171	0	0	0	0	0	0	0	0	0	0	0	0	0	0	0	0	0	0	0	0	0	0	0	0	0	0	0	8.10664	0	0	0	0	0	0	0
A0A7J6DQJ3	A0A7J6DQJ3_CANSA	glutathione transferase (EC 2.5.1.18)	F8388_003093	Cannabis sativa (Hemp) (Marijuana)	glutathione metabolic process [GO:0006749]	cytoplasm [GO:0005737]	glutathione transferase activity [GO:0004364]	INNNTNNK;LLLHFKGLR;SELLLQYNPVHKK	3	7	1.0091	323.31	0	0	0	0	0	0	0	0	0	0	0	0	0	0	0	0	0	0	0	0	0	0	0	0	0	0	0	0	0	0	0	0	0	0	0	0	0
A0A7J6DQJ7	A0A7J6DQJ7_CANSA	Ubiquitin-like protease family profile domain-containing protein	G4B88_000902	Cannabis sativa (Hemp) (Marijuana)	proteolysis [GO:0006508]		cysteine-type peptidase activity [GO:0008234]	DYVHNHRQVVVSIMFNS;FGVEDVATK;LAVLFYK	3	12	0.9978	5.5433	0	0	0	0	0	0	0	0	0	8.23396	0	0	0	0	0	0	0	0	0	0	0	0	0	0	0	0	0	0	0	0	0	0	0	0	0	0	0
A0A7J6DQJ8	A0A7J6DQJ8_CANSA	Ubiquitin carboxyl-terminal hydrolase (EC 3.4.19.12)	G4B88_009950	Cannabis sativa (Hemp) (Marijuana)	Arp2/3 complex-mediated actin nucleation [GO:0034314]; proteolysis [GO:0006508]; regulation of actin filament polymerization [GO:0030833]	Arp2/3 protein complex [GO:0005885]; cytoplasm [GO:0005737]	cysteine-type deubiquitinase activity [GO:0004843]; zinc ion binding [GO:0008270]	AELFCCACR;FFCQQCQIR;LCNQWYK;LCNQWYKCDDAWITRVNENIVR;LPLVSCFHIKR;QHTGTSTLMGCLDR;QKFTMLGVTK;RKPHSQVTGFVFSMDGFAYRNK;RRVDYRPWEPDLR	9	13	1.0006	13.672	0	0	0	0	0	0	0	0	0	0	0	0	0	0	0	0	0	0	0	0	0	0	0	0	0	0	0	0	0	0	0	0	0	0	0	0	0
A0A7J6DQK0	A0A7J6DQK0_CANSA	NADH dehydrogenase [ubiquinone] 1 alpha subcomplex subunit 13	F8388_003092 G4B88_012666 G4B88_026756	Cannabis sativa (Hemp) (Marijuana)		mitochondrial respiratory chain complex I [GO:0005747]		FVHEWKK	1	4.9	0.99675	5.9195	0	0	0	0	0	0	0	0	0	8.72045	0	0	0	0	0	0	0	0	0	0	0	0	0	0	0	0	0	0	0	0	0	0	0	0	0	0	0
A0A7J6DQK7	A0A7J6DQK7_CANSA	B3 domain-containing transcription repressor VAL1	F8388_011560 G4B88_016019	Cannabis sativa (Hemp) (Marijuana)		nucleus [GO:0005634]	DNA binding [GO:0003677]; zinc ion binding [GO:0008270]	ASAWERESR;DCSSCGK;DDNQCKEDR;DPSDEGCR;DSHESHLQPSLNMTLGTPSR;IQDVKGNEWTFQFR;LPLEVLLPSK;SLFECLDFGGVGCINCATSSRHRLIQIDEAAK;TVVPHMR	9	12.8	1.0192	323.31	0	0	0	0	0	0	0	0	0	0	0	0	0	0	0	0	0	0	0	0	0	0	0	0	0	0	0	0	0	0	0	5.36597	0	0	5.97641	0	0
A0A7J6DQL2	A0A7J6DQL2_CANSA	DNAJ heat shock N-terminal domain-containing protein	F8388_026654	Cannabis sativa (Hemp) (Marijuana)		endoplasmic reticulum [GO:0005783]		AGYDTSTWYCAILAGR;AGYDTSTWYCAILAGRHGPELNKMR;AVPVVRQAAKK;DGDSRDLPHYR;DLPHYRTK;ELVYFSFPLWK;NASEEDTKPKR;RYCFFYLNSENSYDTCGPRR;TGERAVPVVR;YKRNASEEDTKPK	10	17.2	1.0182	323.31	0	9.75754	9.3072	0	0	0	0	0	0	0	0	0	0	0	0	0	0	0	0	0	0	0	8.09814	0	0	1.93043	0	0	0	0	0	0	0	0	2.9115	0	0
A0A7J6DQL7	A0A7J6DQL7_CANSA	ARM repeat superfamily protein	G4B88_021362	Cannabis sativa (Hemp) (Marijuana)	cell morphogenesis [GO:0000902]; neuron projection development [GO:0031175]	cell cortex [GO:0005938]; site of polarized growth [GO:0030427]		AVAENIWPGMLAR;CIPYLIEEVGR;DELDTGSEIGDFQR;DRTTENVLLSSMPR;EGKWDFALNVFQNMLK;ELSSRELADYTSK;FSCYIFLTVDLERGMANFILR;HLELYEVENSDGENKQQVVSLIK;HTALELLRCVRALR;HTPVPLLEALLRWR;IDTSVAR;KAGSAAK;LGFEVEQK;LGFEVEQKLPPWGK;MLAPQASFKAR;NGCPFKLIAAK;NGLLDDGLRVFEFMKTK;SCNLQPDGKTR;SLYYVTWR;SSTGSLR;TAIDAVTK;TTENVLLSSMPR;VGQVNEGFKR;VGQVNEGFKRSSFHR;VTYSLLVSIFVR;WDFALNVFQNMLK	26	9.5	1.0142	323.31	0	0	0	9.16038	8.22139	11.0016	5.20351	0	10.0543	6.42198	12.848	12.5797	11.0658	0	4.26138	0	5.88994	0	0	0	0	10.4901	0	7.73186	0	0	7.85611	5.48417	0	0	0	0	5.98363	8.58579	0	0	0
A0A7J6DQL9	A0A7J6DQL9_CANSA	RNase H type-1 domain-containing protein	G4B88_013265	Cannabis sativa (Hemp) (Marijuana)			nucleic acid binding [GO:0003676]; RNA-DNA hybrid ribonuclease activity [GO:0004523]	AIEKFESEVSR;AIWFNTPMGLR;CNLAKAIWFNTPMGLRAELVDVNSWEQWK;EELCAQAK;KGCVLYEK;TNSEVVIIDNSEASVWPEK	6	12.7	1.0241	323.31	0	0	0	0	0	0	0	0	0	0	0	0	0	0	0	0	0	0	0	0	10.8675	0	0	0	0	0	0	0	0	0	0	0	0	0	0	0	0
A0A7J6DQM4	A0A7J6DQM4_CANSA	Multiple myeloma tumor-associated protein 2-like N-terminal domain-containing protein	F8388_002429	Cannabis sativa (Hemp) (Marijuana)				APVGRWQK;APVGRWQKGR;DLHWYVR;DLHWYVRDK;DQFTWEDVK;DQFTWEDVKVDK;ERRHDSD;HEKYDKYEK;HGKHEKYDK;IKEEEEQAMR;KDLHWYVRDK;RANRSQGNR;SQGNRLDK;YHPTRGGVRGGR	14	33.3	1.0108	323.31	0	14.512	14.3817	0	0	11.8599	12.7732	12.6269	12.2957	13.5885	13.9088	0	12.3383	12.6894	12.5314	0	13.1513	13.0623	0	13.8412	13.8524	0	12.0001	0	12.9475	0	12.8782	9.6289	9.89092	0	0	12.9262	13.0444	0	0	13.8898	14.6024
A0A7J6DQM6	A0A7J6DQM6_CANSA	RNase H type-1 domain-containing protein	F8388_000662 G4B88_013264	Cannabis sativa (Hemp) (Marijuana)			nucleic acid binding [GO:0003676]; RNA-DNA hybrid ribonuclease activity [GO:0004523]	AIWFNTPMGLR;CNLAKAIWFNTPMGLRAELVDVNSWEQWK;CYEVDQGPR;CYWVVKNAWKDK;LVWWQLER;NTKEHLARWNK;SNFKYELMWGRDAK;VTNGFYMLPK	8	14.7	0.99572	-1.8574	0	0	0	0	0	0	0	0	0	9.12239	0	0	0	0	0	0	0	0	0	0	0	0	0	0	0	0	10.4911	0	0	0	0	0	0	0	0	0	0
A0A7J6DQP1	A0A7J6DQP1_CANSA	Transposase Tnp1/En/Spm-like domain-containing protein	G4B88_016412	Cannabis sativa (Hemp) (Marijuana)				ELRSLVQTNK;EVMVQLQEK;LTNFIGTLVR;MWKIIQEK;SATNKTSRSQK;TYYSETLSFEEQK;VQITCNEFGQPHDKNASR;YKDRMWK	8	17.2	1.0095	323.31	0	7.34279	0	0	0	0	11.2668	9.13276	0	0	0	0	0	0	0	0	0	0	0	0	0	0	8.23783	0	0	0	0	0	0	0	0	0	0	0	0	0	0
A0A7J6DQP2	A0A7J6DQP2_CANSA	Uncharacterized protein	F8388_015736	Cannabis sativa (Hemp) (Marijuana)		nucleus [GO:0005634]	DNA-binding transcription factor activity, RNA polymerase II-specific [GO:0000981]; RNA polymerase II cis-regulatory region sequence-specific DNA binding [GO:0000978]	ISGDDSSCR;LENDMTSSLTKNYSR;NTDQEASEIEDK;SPWFINSFIAGPR;VGNNMAFSHDR	5	5.8	1.1265	323.31	0	0	0	0	0	0	0	0	0	0	0	0	0	0	0	0	0	10.2604	0	0	0	0	0	8.29099	0	0	9.09432	8.88877	0	0	0	0	0	0	0	0	0
A0A7J6DQP9	A0A7J6DQP9_CANSA	glycerol kinase (EC 2.7.1.30) (ATP:glycerol 3-phosphotransferase)	F8388_003198	Cannabis sativa (Hemp) (Marijuana)	glycerol catabolic process [GO:0019563]; glycerol-3-phosphate biosynthetic process [GO:0046167]; triglyceride metabolic process [GO:0006641]	cytosol [GO:0005829]; mitochondrion [GO:0005739]	glycerol kinase activity [GO:0004370]	EDGHDVENGLKAIGK;FIIYDKQARPVGSHQVEFKQYYPEAGVR	2	10.1	0.99811	-16.143	0	0	0	0	0	0	0	0	0	0	0	0	0	0	0	0	0	0	0	0	0	9.11359	0	0	0	0	0	0	0	0	0	0	0	0	0	0	0
A0A7J6DQQ0	A0A7J6DQQ0_CANSA	Uncharacterized protein	F8388_015734	Cannabis sativa (Hemp) (Marijuana)				FSLSDTPLILNQLISDEEVSDR	1	13.3	1.0005	4.3027	0	0	0	0	0	0	0	0	0	0	0	0	0	0	0	0	0	0	0	0	0	0	0	0	0	0	0	0	0	0	0	0	0	0	0	0	0
A0A7J6DQQ6	A0A7J6DQQ6_CANSA	Importin N-terminal domain-containing protein	G4B88_016413	Cannabis sativa (Hemp) (Marijuana)	intracellular protein transport [GO:0006886]		small GTPase binding [GO:0031267]	GALALLR;VNELEYSEERGVRDLR	2	19	1.1152	323.31	0	0	9.66042	0	0	0	0	0	0	0	0	0	0	10.2025	0	0	0	0	0	0	9.62863	0	10.2119	0	0	0	0	0	0	0	0	0	0	0	0	0	0
A0A7J6DQR0	A0A7J6DQR0_CANSA	Adenylyltransferase and sulfurtransferase MOCS3 (Molybdenum cofactor synthesis protein 3) [Includes: Molybdopterin-synthase adenylyltransferase (EC 2.7.7.80) (Adenylyltransferase MOCS3) (Sulfur carrier protein MOCS2A adenylyltransferase); Molybdopterin-synthase sulfurtransferase (EC 2.8.1.11) (Sulfurtransferase MOCS3) (Sulfur carrier protein MOCS2A sulfurtransferase)]	MOCS3 CNX5 UBA4 G4B88_000145	Cannabis sativa (Hemp) (Marijuana)	Mo-molybdopterin cofactor biosynthetic process [GO:0006777]; protein urmylation [GO:0032447]; tRNA wobble position uridine thiolation [GO:0002143]	cytosol [GO:0005829]	ATP binding [GO:0005524]; metal ion binding [GO:0046872]; molybdopterin-synthase adenylyltransferase activity [GO:0061605]; molybdopterin-synthase sulfurtransferase activity [GO:0061604]; sulfotransferase activity [GO:0008146]; thiosulfate sulfurtransferase activity [GO:0004792]; URM1 activating enzyme activity [GO:0042292]	SVFGTVCR	1	1.6	1.1226	323.31	0	0	0	0	0	0	0	0	0	0	0	0	0	0	0	0	7.85692	0	0	0	0	0	0	0	0	0	0	0	0	0	0	0	0	0	0	0	0
A0A7J6DQR2	A0A7J6DQR2_CANSA	Ubiquitin-like protease family profile domain-containing protein	G4B88_031297	Cannabis sativa (Hemp) (Marijuana)				GLGPTPGK;IMDIIDIDFKKDPYLETICNHYCQER;LIQFEDGLLLVVDEADIYRQVLGEGK;NTRGPTRGDGVR;QSIGDEVQQQTMK;RSSKNDTSK;SLIEEEWK;TYTKQEIDEIR;YRGYRNK	9	23.2	1.1208	323.31	0	0	0	0	0	0	0	0	0	0	0	7.69523	9.78671	0	0	0	0	0	0	0	0	0	0	0	11.7689	0	0	0	0	0	0	0	0	0	0	0	0
A0A7J6DQR9	A0A7J6DQR9_CANSA	Aldehyde dehydrogenase domain-containing protein	G4B88_026978	Cannabis sativa (Hemp) (Marijuana)			aldehyde dehydrogenase (NAD+) activity [GO:0004029]	AAAASNLKQVSLELGGK;AAASSNLKHVSLELGGK;DCPYGGYK;DEIFGPVMALMK;DEIFGPVMALMKTMEEGIAK;DLNVANTVSR;FKTVEEAIERANK;ILSYIEQGKK;LPGCERGRIMMK;NQFDKILSYIEHGK;QGPQVDKRQFEK;TFESIDPR;YYAGAADK	13	11.9	0.99672	5.8312	0	0	0	0	0	11.0827	0	0	0	0	10.3029	0	0	14.1167	0	0	0	0	11.2466	0	0	0	0	11.5045	0	0	0	0	0	0	0	0	0	0	0	0	0
A0A7J6DQS0	A0A7J6DQS0_CANSA	Uncharacterized protein	F8388_013019 F8388_016329	Cannabis sativa (Hemp) (Marijuana)	unsaturated fatty acid biosynthetic process [GO:0006636]	chloroplast envelope [GO:0009941]; membrane [GO:0016020]	omega-3 fatty acid desaturase activity [GO:0042389]; oxidoreductase activity, acting on paired donors, with oxidation of a pair of donors resulting in the reduction of molecular oxygen to two molecules of water [GO:0016717]	HCWIKDPWR	1	2	1.1182	323.31	0	0	0	0	0	0	0	0	0	0	0	0	0	0	0	0	0	0	0	0	0	0	0	0	0	0	0	0	0	0	0	0	0	0	0	0	0
A0A7J6DQS1	A0A7J6DQS1_CANSA	LRAT domain-containing protein	F8388_019741 G4B88_019539	Cannabis sativa (Hemp) (Marijuana)				GVISNKIER;HAYIYAHHGIYVGEGEVIHFTR;VLSDIGILHLPFDK	3	19.1	0.99757	6.3631	0	12.47	0	0	0	0	0	0	0	0	0	13.1204	0	0	0	0	12.7672	0	0	0	12.9381	0	0	0	0	0	0	0	0	10.5643	0	0	0	0	0	0	0
A0A7J6DQS2	A0A7J6DQS2_CANSA	CTLH domain-containing protein	G4B88_026970	Cannabis sativa (Hemp) (Marijuana)	proteasome-mediated ubiquitin-dependent protein catabolic process [GO:0043161]	cytoplasm [GO:0005737]; nucleus [GO:0005634]		VDQSVLVLR	1	1.3	1.1206	323.31	0	5.48707	0	0	0	0	0	0	0	6.66206	0	0	5.77695	0	0	6.36727	0	4.02281	0	0	0	0	0	0	0	0	0	0	0	0	0	0	0	0	0	0	0
A0A7J6DQS3	A0A7J6DQS3_CANSA	C2H2-type domain-containing protein	G4B88_002262	Cannabis sativa (Hemp) (Marijuana)		nucleus [GO:0005634]	DNA-binding transcription factor activity [GO:0003700]	DQNLQLHR;RNHPGNPDPEAEVVALSPK;SSSSNKK	3	17.2	1.1522	323.31	0	0	0	0	0	0	0	10.5032	5.93937	0	0	0	0	0	0	0	4.67361	0	0	0	0	0	0	0	0	0	0	0	6.19058	0	0	0	0	0	0	0	0
A0A7J6DQS8	A0A7J6DQS8_CANSA	HTH cro/C1-type domain-containing protein	G4B88_026969	Cannabis sativa (Hemp) (Marijuana)		nucleus [GO:0005634]	DNA binding [GO:0003677]	AVPNQAVLGK;DPKAVNRALR	2	13.7	1.1541	323.31	0	0	0	0	0	0	2.81709	0	0	0	0	0	0	0	0	0	0	0	0	0	0	0	0	0	0	0	0	0	0	0	0	0	0	0	0	0	0
A0A7J6DQT0	A0A7J6DQT0_CANSA	Phosphatidylserine decarboxylase proenzyme 2 (EC 4.1.1.65) [Cleaved into: Phosphatidylserine decarboxylase 2 beta chain; Phosphatidylserine decarboxylase 2 alpha chain]	PSD2 G4B88_002233 G4B88_020399	Cannabis sativa (Hemp) (Marijuana)	phosphatidylethanolamine biosynthetic process [GO:0006646]; protein autoprocessing [GO:0016540]	membrane [GO:0016020]	calcium ion binding [GO:0005509]; phosphatidylserine decarboxylase activity [GO:0004609]	SKTLVEETIDSK;VVSIISTAEFGK	2	4	0.9978	-10.169	0	0	0	0	0	0	0	0	0	0	0	0	0	0	0	0	0	0	11.0462	0	0	0	0	0	0	0	0	0	0	0	0	0	0	0	0	0	0
A0A7J6DQT5	A0A7J6DQT5_CANSA	Uncharacterized protein	G4B88_002863	Cannabis sativa (Hemp) (Marijuana)		membrane [GO:0016020]		FNILGYQWR;LSTAVRHR;LYLYESDAEK;NNGGGGER;YLEANPDVKHK;YVSQVGRAYKDVLGENTSSNGEK	6	13.2	1.1497	323.31	0	0	0	0	0	8.76544	0	0	8.45203	0	0	0	0	0	8.01508	0	0	0	0	0	0	0	0	0	0	0	0	0	7.45319	0	0	0	7.60822	7.79539	0	6.37829	0
A0A7J6DQT8	A0A7J6DQT8_CANSA	Coatomer subunit beta'	G4B88_026979	Cannabis sativa (Hemp) (Marijuana)	endoplasmic reticulum to Golgi vesicle-mediated transport [GO:0006888]; intra-Golgi vesicle-mediated transport [GO:0006891]; intracellular protein transport [GO:0006886]; retrograde vesicle-mediated transport, Golgi to endoplasmic reticulum [GO:0006890]	COPI vesicle coat [GO:0030126]; Golgi membrane [GO:0000139]	structural molecule activity [GO:0005198]	DDLNKVNKK;DVKAHIVIFR;EIATKAQSESK;FIQRTERVK;IWDWGLESR;LFEAHADYIR;SRVVKSR;TGIWVGDCFIYTNSSWR;TLVMRGDLDR;VWAIGYMK;VWAIGYMKGSRR	11	10.6	1.1495	323.31	0	0	2.32757	0	0	0	0	0	0	0	0	0	0	0	0	0	1.82179	0	10.0065	0	0	0	8.42337	0	0	9.89344	0	0	1.44721	10.0168	0	0	0	0	0	0	0
A0A7J6DQU1	A0A7J6DQU1_CANSA	Uncharacterized protein	G4B88_009677 G4B88_017823	Cannabis sativa (Hemp) (Marijuana)				FEEWSFIEGGVFPR;IESCHYLRCLPK;MLNIEHLDKSFPDLR;NLYFQSGVFPR;VLSIEDKSLETLK	5	23.7	1.1512	323.31	0	0	0	0	0	0	0	0	0	0	9.19547	7.26931	0	0	0	0	0	0	0	0	0	0	8.03381	5.61209	0	0	0	0	0	0	0	0	0	0	0	0	0
A0A7J6DQU2	A0A7J6DQU2_CANSA	DRBM domain-containing protein	F8388_000078	Cannabis sativa (Hemp) (Marijuana)			RNA binding [GO:0003723]	EKFGTLADSAET	1	6.1	1.0009	4.8175	0	0	0	0	0	0	0	0	0	0	0	0	0	0	0	0	0	0	0	0	0	0	0	0	0	0	0	0	0	0	0	0	0	0	0	0	0
A0A7J6DQU4	A0A7J6DQU4_CANSA	Thylakoid lumenal protein TL20.3, chloroplastic	F8388_020013	Cannabis sativa (Hemp) (Marijuana)				DSFQDCPR;TNVKEDSNTWK	2	6.8	1.1509	323.31	0	0	0	0	0	0	0	0	0	0	0	0	0	0	0	0	0	0	0	0	9.24267	0	0	0	0	9.92806	0	0	0	0	0	0	0	0	0	0	0
A0A7J6DQV1	A0A7J6DQV1_CANSA	Reverse transcriptase	G4B88_030126	Cannabis sativa (Hemp) (Marijuana)				EDYMNLKNR;FMAMRSWDK	2	18.8	1.1606	323.31	0	0	0	0	0	0	0	0	0	0	0	0	0	0	0	0	0	0	0	0	0	0	0	0	0	0	0	0	0	0	0	0	0	0	0	0	0
A0A7J6DQV3	A0A7J6DQV3_CANSA	CCHC-type domain-containing protein	G4B88_025525	Cannabis sativa (Hemp) (Marijuana)			nucleic acid binding [GO:0003676]; zinc ion binding [GO:0008270]	AGSASRMPEFAIRGNMAPGR;GNMAPGR;IWLHIFNLPR;KMSGKEK;LLLLMMWR;LLLLMMWRMSQRR;MPPYLTVTSWDR;RKFDGASTSLCSRPWR;SFNPASSSSAQVASGSVR;WVQFMYER	10	21.3	1.1563	323.31	8.87086	15.8451	0	16.9737	0	17.0871	17.8381	8.25739	17.6769	16.8972	16.8839	0	15.9252	0	15.9716	0	0	0	17.0001	16.6227	0	0	16.1661	15.9995	17.3549	17.2069	17.2145	0	11.8636	10.0262	13.8396	0	7.11499	13.8787	13.6267	13.423	8.24122
A0A7J6DQV5	A0A7J6DQV5_CANSA	Ubiquitin carboxyl-terminal hydrolase (EC 3.4.19.12)	F8388_020738	Cannabis sativa (Hemp) (Marijuana)	proteolysis [GO:0006508]	nucleus [GO:0005634]	cysteine-type deubiquitinase activity [GO:0004843]	ALGLSSWSCLWWK;DAQDSVLGDSDRK;EEPLGPEDMFCPGCKEHRQASK;ENGAEFYKRACK;KENGAEFYK;RFQYSRFSK;VSVTFDPFMYLSLPLPSTTMR	7	10.3	1.0005	4.8979	0	0	0	0	0	0	0	0	0	0	0	10.4971	0	0	0	0	0	0	0	0	0	0	0	0	0	0	0	0	0	0	0	0	0	0	0	0	0
A0A7J6DQV6	A0A7J6DQV6_CANSA	Peptidase S54 rhomboid domain-containing protein	G4B88_015394	Cannabis sativa (Hemp) (Marijuana)		chloroplast membrane [GO:0031969]	serine-type endopeptidase activity [GO:0004252]	GQVGGGR;LGHLIHHAVKPLLRSYFQK	2	8	1.1383	323.31	0	8.62629	0	0	0	0	0	0	0	0	0	0	0	0	0	0	0	0	0	1.85603	0	0	0	0	0	0	0	0	0	0	0	0	0	0	0	0	0
A0A7J6DQV8	A0A7J6DQV8_CANSA	Peptidase A1 domain-containing protein	G4B88_002883	Cannabis sativa (Hemp) (Marijuana)	proteolysis [GO:0006508]		aspartic-type endopeptidase activity [GO:0004190]	AGPGVPTIDLELEGK;AGPRVPTIDLELEGKNK;NVICLGFVDGGLEPR;VPTIDLELEGK	4	5.6	0.99781	5.4953	0	0	0	0	0	0	0	0	0	0	0	0	0	0	0	0	0	0	0	0	0	0	0	0	0	0	0	0	8.93531	0	0	0	0	0	0	0	0
A0A7J6DQV9	A0A7J6DQV9_CANSA	Uncharacterized protein	G4B88_000718	Cannabis sativa (Hemp) (Marijuana)				EGETEIDFR;TKYKDGLFEK;YKDGLFEK;YKDGLFEKGFISLFAR	4	12	1.1481	323.31	0	0	0	0	0	0	0	0	0	0	0	0	0	0	0	0	0	0	0	0	0	0	0	0	0	0	5.18309	0	0	0	0	0	0	0	0	0	0
A0A7J6DQW2	A0A7J6DQW2_CANSA	Uncharacterized protein	F8388_007394 F8388_017640 G4B88_002015	Cannabis sativa (Hemp) (Marijuana)				MKFTAKTSSSSTLK	1	14	0.99909	5.1489	0	0	0	0	0	0	0	0	0	0	0	0	0	0	0	0	0	0	0	0	0	0	0	0	0	0	0	0	0	0	0	0	0	0	0	9.91988	0
A0A7J6DQW5	A0A7J6DQW5_CANSA	Uncharacterized protein	F8388_003099 G4B88_012721	Cannabis sativa (Hemp) (Marijuana)	lipid metabolic process [GO:0006629]		oxidoreductase activity, acting on the CH-CH group of donors [GO:0016627]	EHGFLGFRNSR;ENQLEPTK;GALWDEIVK;HEGRPLK	4	9	0.996	-3.5891	0	0	0	0	0	0	0	0	0	0	0	0	0	0	0	0	0	0	0	0	0	0	0	0	0	0	0	0	0	0	0	0	0	0	0	0	0
A0A7J6DQX3	A0A7J6DQX3_CANSA	TsaA-like domain-containing protein	F8388_008271 G4B88_012083 G4B88_016322	Cannabis sativa (Hemp) (Marijuana)			tRNA (L-threonylcarbamoyladenosine(37)-C2) methyltransferase activity [GO:0089715]	AKVRVPR;IDTNGNVTVEK;SLNASMENCAGERQGRIR;TLSNQPK	4	10.8	1.0793	323.31	0	0	0	0	0	0	8.9018	0	0	0	0	0	0	0	0	0	0	0	0	0	0	0	0	0	10.0094	0	0	0	2.13245	0	0	0	0	0	0	0	0
A0A7J6DQX5	A0A7J6DQX5_CANSA	Uncharacterized protein	G4B88_015395	Cannabis sativa (Hemp) (Marijuana)				FRNWKTYLTNNWVLK;GIKERPDEFPPRKPK;GYEKLIPDEDWKK;IDHYRELQEK;LGRGGYVR;LIPDEDWK;REIWEVMNK	7	12.8	1.0804	323.31	0	0	0	0	0	0	0	0	0	0	0	0	0	0	0	0	0	0	0	0	0	0	0	0	0	0	8.52203	0	0	0	0	0	0	0	0	0	0
A0A7J6DQX7	A0A7J6DQX7_CANSA	non-specific serine/threonine protein kinase (EC 2.7.11.1)	F8388_000758	Cannabis sativa (Hemp) (Marijuana)	recognition of pollen [GO:0048544]		ATP binding [GO:0005524]; transferase activity [GO:0016740]	ATNNFSNENK;AYQTWEVGK;DGTIMVSNEGTFELGFFTPSSSKNR;LGEGGFGIVYKAYQTWEVGK;LIWIETEKIWKPYYSVPK;LPDAQHTWVNKSMNLR;NRYLGIWFRK;SFDDPCNGDFTYGIEFNEQLNTYPESAMRK	8	22.9	1.0802	323.31	0	6.73606	0	0	0	0	11.0317	0	11.2219	0	0	12.3202	8.97734	0	0	0	0	0	10.9863	10.7067	0	8.16842	10.3187	0	0	0	0	0	0	0	0	10.8716	8.56564	0	6.24916	0	9.94325
A0A7J6DQY1	A0A7J6DQY1_CANSA	Glycosyl transferase family 51 domain-containing protein	F8388_018779 G4B88_017170	Cannabis sativa (Hemp) (Marijuana)	response to antibiotic [GO:0046677]	membrane [GO:0016020]	chitin binding [GO:0008061]; penicillin binding [GO:0008658]; peptidoglycan glycosyltransferase activity [GO:0008955]	AIVAYEDR	1	4.5	0.99864	1.057	0	11.945	11.9206	0	0	12.9262	13.833	0	0	13.2887	13.4828	13.5435	13.6436	13.3078	13.2959	13.4722	13.3281	13.3166	13.4445	13.5332	13.4144	13.136	13.2963	13.4263	13.6644	13.6612	13.5434	12.4608	12.4864	0	13.1774	13.0814	0	12.8257	0	12.9211	13.2854
A0A7J6DQY2	A0A7J6DQY2_CANSA	Pentatricopeptide repeat-containing protein	G4B88_012093	Cannabis sativa (Hemp) (Marijuana)				CSWVESC;EAHELIK;EQGLLPSANHYGIMVDLLGR	3	39.5	1.0885	323.31	0	0	0	0	4.70465	0	0	0	0	10.4565	0	0	0	0	0	0	0	4.08729	0	0	0	5.525	0	0	0	0	0	0	0	4.7583	0	0	0	0	0	0	0
A0A7J6DQY7	A0A7J6DQY7_CANSA	CCHC-type domain-containing protein	F8388_008285 G4B88_012086	Cannabis sativa (Hemp) (Marijuana)				DYIEGELNVR;GVSDWDVK;HEIKERR;LDKMVCWVR;LDKMVCWVRIK;SEEERER;SGLLSEV;VMWHYSNNGEYSVR;VRIGFPLHQSIFVGR	9	9.7	1.0884	323.31	0	8.75402	0	0	0	0	0	0	0	0	0	0	8.39038	6.85699	0	0	8.37191	4.87897	0	0	0	0	0	0	8.65424	7.96665	0	0	0	0	7.81647	0	0	0	0	0	0
A0A7J6DR01	A0A7J6DR01_CANSA	1-deoxy-D-xylulose-5-phosphate synthase (EC 2.2.1.7)	G4B88_012090	Cannabis sativa (Hemp) (Marijuana)	1-deoxy-D-xylulose 5-phosphate biosynthetic process [GO:0052865]; terpenoid biosynthetic process [GO:0016114]; thiamine biosynthetic process [GO:0009228]		1-deoxy-D-xylulose-5-phosphate synthase activity [GO:0008661]; metal ion binding [GO:0046872]	GYAPAELAHDK;LNSTTKFR	2	3.6	1.0844	323.31	0	0	0	0	0	0	0	0	0	0	0	0	0	0	0	0	0	0	0	0	0	0	0	0	0	0	0	0	0	0	0	0	0	0	0	0	0
A0A7J6DR06	A0A7J6DR06_CANSA	Uncharacterized protein	G4B88_012095	Cannabis sativa (Hemp) (Marijuana)				LELRNPTYDR;MLELRNPTYDR;NRRTQYASAK;QVALAGPVCVFKSEWR;SRQYFRNR	5	35.2	1.0841	323.31	0	0	0	0	0	0	0	0	0	0	0	0	0	0	0	0	0	0	0	0	0	0	0	0	0	0	8.98973	0	0	0	0	0	0	0	0	0	0
A0A7J6DR14	A0A7J6DR14_CANSA	DUF295 domain-containing protein	F8388_011664 G4B88_020569	Cannabis sativa (Hemp) (Marijuana)				HNKTKCLMK;KQKTVHPDWAR;VTWNHSDNWFGIK	3	8.2	1.085	323.31	0	0	0	0	0	0	8.25484	0	0	0	0	0	0	0	0	0	0	0	0	0	0	0	0	0	0	0	0	0	0	0	0	0	0	0	0	0	0
A0A7J6DR26	A0A7J6DR26_CANSA	Photosystem I iron-sulfur center (EC 1.97.1.12) (9 kDa polypeptide) (PSI-C) (Photosystem I subunit VII) (PsaC)	F8388_000222	Cannabis sativa (Hemp) (Marijuana)	photosynthetic electron transport in photosystem I [GO:0009773]	chloroplast [GO:0009507]; photosystem I [GO:0009522]; thylakoid membrane [GO:0042651]	4 iron, 4 sulfur cluster binding [GO:0051539]; metal ion binding [GO:0046872]; NADH dehydrogenase (ubiquinone) activity [GO:0008137]; quinone binding [GO:0048038]	KSTRCTQCVR;TEDCVGCKRCESACPTDFLSVR;VYLWHETTR	3	12.5	0.99662	-9.0363	0	0	0	0	0	0	0	0	0	0	0	0	0	0	0	0	0	0	0	0	0	0	0	0	0	0	0	0	0	0	0	0	8.51912	0	0	0	0
A0A7J6DR28	A0A7J6DR28_CANSA	Uncharacterized protein ycf72	F8388_000233	Cannabis sativa (Hemp) (Marijuana)		chloroplast [GO:0009507]		NSNSMPDHCRYNGRR;SFRWNRITR	2	5.8	1.0679	323.31	8.16586	0	0	0	0	0	0	0	0	0	0	0	8.74732	0	0	0	0	0	0	0	0	0	0	0	0	0	0	0	0	0	0	0	0	0	0	0	0
A0A7J6DR30	A0A7J6DR30_CANSA	Translocon at the inner envelope membrane of chloroplasts 214	F8388_000227	Cannabis sativa (Hemp) (Marijuana)		membrane [GO:0016020]		ALLSLPSPSSLRLVNIYMFR;ATLETEETDVEIETTSETK;EMSQYFFIHVK;WVGLVLVWIQQNNSIR;YLVAELR	5	22.7	1.0691	323.31	0	0	0	0	0	0	8.72274	8.05094	0	8.07526	0	0	8.05088	0	0	0	0	0	0	0	0	0	0	0	0	8.40318	0	0	0	0	0	0	0	0	0	0	0
A0A7J6DR31	A0A7J6DR31_CANSA	Uncharacterized protein	F8388_019531	Cannabis sativa (Hemp) (Marijuana)				IIQKGYCWR;LVMPDQMR;SVTFQVYDK	3	21	1.0757	323.31	0	0	0	0	0	0	0	0	0	0	0	0	0	0	0	0	0	0	0	0	0	0	0	0	0	0	0	0	0	0	0	0	0	0	0	0	0
A0A7J6DR35	A0A7J6DR35_CANSA	Uncharacterized protein	F8388_000250	Cannabis sativa (Hemp) (Marijuana)				TYGLGQTYSPSTNRRHR	1	19.3	1.0012	4.8337	0	0	0	0	0	0	0	0	0	0	0	0	0	0	0	0	0	0	0	0	0	0	0	0	0	0	0	0	0	0	0	0	0	0	0	0	0
A0A7J6DR38	A0A7J6DR38_CANSA	Uncharacterized protein	F8388_000243	Cannabis sativa (Hemp) (Marijuana)		membrane [GO:0016020]		GTGSKYYMVWVFSR;TGFEPVTFCTQNK	2	24.3	0.9989	10.518	0	0	0	0	0	0	0	0	0	0	0	0	0	0	0	0	0	0	0	0	0	0	0	0	0	13.7807	0	0	0	0	0	0	0	0	0	0	0
A0A7J6DR41	A0A7J6DR41_CANSA	Photosystem II D2 protein	F8388_000254	Cannabis sativa (Hemp) (Marijuana)	photosynthetic electron transport in photosystem II [GO:0009772]	chloroplast thylakoid membrane [GO:0009535]; photosystem II [GO:0009523]	chlorophyll binding [GO:0016168]; electron transporter, transferring electrons within the cyclic electron transport pathway of photosynthesis activity [GO:0045156]; metal ion binding [GO:0046872]; oxygen evolving activity [GO:0010242]	AFNPTQAEETYSMVTANR;DIQPWQER;DIQPWQERR;YLMRSPTGEVIFGGETMRFWDLR	4	6.2	0.99942	9.2301	0	0	0	11.0345	0	0	0	0	0	0	0	0	0	0	0	0	7.26941	0	0	0	0	0	0	0	0	0	0	0	0	0	0	0	0	0	0	0	0
A0A7J6DR50	A0A7J6DR50_CANSA	NADH:ubiquinone oxidoreductase-like 20kDa subunit domain-containing protein	F8388_000247	Cannabis sativa (Hemp) (Marijuana)	aerobic respiration [GO:0009060]; electron transport coupled proton transport [GO:0015990]; mitochondrial respiratory chain complex I assembly [GO:0032981]	chloroplast [GO:0009507]; mitochondrial respiratory chain complex I [GO:0005747]; thylakoid [GO:0009579]	4 iron, 4 sulfur cluster binding [GO:0051539]; metal ion binding [GO:0046872]; NADH dehydrogenase (ubiquinone) activity [GO:0008137]; quinone binding [GO:0048038]	CFTTSHKFRVK;ISREIYEDR;ISREIYEDRIR;RSIGMVLALEYSYDNK;YGLVPRSSPR	5	19	1.1041	323.31	0	0	0	0	11.2084	0	0	0	0	0	0	0	0	9.50583	0	0	0	0	0	0	0	0	0	0	0	0	0	0	0	0	0	0	0	0	0	0	0
A0A7J6DR52	A0A7J6DR52_CANSA	Photosystem I assembly protein Ycf3	F8388_000251	Cannabis sativa (Hemp) (Marijuana)				FKFETHNLFLLVNSR;NPIQFDKGTPK;VLSSGVASDPK	3	27.6	1.1053	323.31	0	0	0	0	0	0	0	0	0	0	0	0	0	9.30172	0	0	8.04516	0	0	0	0	0	0	0	0	0	0	0	0	0	0	0	0	0	0	0	0
A0A7J6DR53	A0A7J6DR53_CANSA	Uncharacterized protein	G4B88_030695	Cannabis sativa (Hemp) (Marijuana)				MTEIETSR;VHFSPPPNHFIYPILK	2	27.9	1.105	323.31	0	0	0	0	0	0	0	0	0	0	0	0	0	0	0	0	0	0	0	0	0	0	0	0	0	0	0	0	0	0	0	0	0	0	0	0	0
A0A7J6DR54	A0A7J6DR54_CANSA	Multifunctional fusion protein [Includes: DNA-directed RNA polymerase subunit (EC 2.7.7.6); DNA-directed RNA polymerase subunit beta]	F8388_000256	Cannabis sativa (Hemp) (Marijuana)	DNA-templated transcription [GO:0006351]	DNA-directed RNA polymerase complex [GO:0000428]	DNA binding [GO:0003677]; DNA-directed 5'-3' RNA polymerase activity [GO:0003899]; metal ion binding [GO:0046872]; ribonucleoside binding [GO:0032549]	ARIWARVSR;ELKPKYQTK;FCEQCGVEFVDSR;FIIPFQWIQER;FNEDLAHPTRTR;GLIRQHFASNIGVAK;LMSSDINELYRR;LVYGDIYTSFHIR;LVYGDIYTSFHIRK;NQDIGIGLVNR;QEVLVIGNDK;SDHIRARQEVLVIGNDK;VIDGTAIK;VIDVRWIQK;YEQEASRK	15	6.1	1.1103	323.31	6.56244	0	9.14987	0	0	0	0	0	0	0	0	6.76381	0	0	0	0	0	4.84519	0	0	0	0	0	0	0	12.6846	0	8.64386	8.04854	0	0	0	0	0	0	0	10.1508
A0A7J6DR55	A0A7J6DR55_CANSA	Photosystem I P700 chlorophyll a apoprotein A1 (EC 1.97.1.12) (PsaA)	F8388_000252	Cannabis sativa (Hemp) (Marijuana)	photosynthesis [GO:0015979]	chloroplast thylakoid membrane [GO:0009535]; photosystem I [GO:0009522]	4 iron, 4 sulfur cluster binding [GO:0051539]; chlorophyll binding [GO:0016168]; metal ion binding [GO:0046872]; oxidoreductase activity [GO:0016491]	AVGEDLKGIMALR;GVLFARSSR;GYWQELIESIVWAHNK;QALALTPEEDSMIIR	4	3.5	1.0003	11.764	0	0	0	0	0	13.2893	0	0	0	0	9.70877	0	0	0	0	0	0	0	0	0	0	0	0	7.72526	0	0	9.5113	0	0	0	0	0	8.9814	0	0	0	0
A0A7J6DR56	A0A7J6DR56_CANSA	Uncharacterized protein	G4B88_025044	Cannabis sativa (Hemp) (Marijuana)				LIEFVINYCLKLKWLPK;SLHMDLFPNLK	2	7.2	0.99833	5.4409	0	0	0	0	0	0	0	0	0	0	0	0	0	0	0	0	0	0	0	0	0	0	0	8.57803	0	0	0	0	0	0	0	0	0	0	6.71973	0	0
A0A7J6DR58	A0A7J6DR58_CANSA	APO domain-containing protein	F8388_021010 G4B88_024069	Cannabis sativa (Hemp) (Marijuana)			RNA binding [GO:0003723]	DCQAFKHQMR;DFEREEPLEHSLSRYYGK;FHRRVQSISYLFELVTQK;LPAVVELFAR;RTCPVYSVAGRIMDFEK;VGEQYSSLMR;YEGSKLMEK	7	22.7	1.0937	323.31	0	0	0	8.46037	0	0	0	0	0	8.91124	0	9.25437	0	0	5.57571	0	0	0	8.10816	0	0	8.99195	0	0	0	8.79503	0	0	0	0	0	0	0	0	8.60147	0	0
A0A7J6DR63	A0A7J6DR63_CANSA	DExH-box ATP-dependent RNA helicase DExH10	F8388_018974 G4B88_002402	Cannabis sativa (Hemp) (Marijuana)	maturation of 5.8S rRNA [GO:0000460]; RNA catabolic process [GO:0006401]	nucleus [GO:0005634]	ATP binding [GO:0005524]; hydrolase activity [GO:0016787]; RNA binding [GO:0003723]; RNA helicase activity [GO:0003724]	DSQLQKFR;ECEQHAMSMSK;EGGTDWGWGVVVNVIK;IAEIQHECK;ILYFLQPGR;IVKMIMEKK;KAEVNHEIQQLK;NESVLVSAHTSAGKTAVAEYAIAMAFRDK;NRSRVLK;SNEQIQLR;TAVAEYAIAMAFRDK;TELAGPLQQLQDSARRIAEIQHECK	12	13.6	1.0897	323.31	13.7046	13.5548	13.6705	14.3747	14.2956	14.3073	14.0243	14.1479	13.8702	14.324	14.2185	11.2965	13.3759	13.254	10.0573	6.56648	13.6621	0	14.0918	14.2254	13.7407	14.8759	14.8407	14.4674	14.2872	14.3782	14.1069	10.4368	10.5283	10.7202	0	14.1516	0	14.2368	7.56986	13.7353	12.9986
A0A7J6DR64	A0A7J6DR64_CANSA	Morc S5 domain-containing protein	F8388_008790	Cannabis sativa (Hemp) (Marijuana)	positive regulation of defense response [GO:0031349]	nucleus [GO:0005634]	ATP hydrolysis activity [GO:0016887]; endonuclease activity [GO:0004519]	DPQDICISGDTR;EAPDVSIHGFCVYHR;GEVVEHHNIADDLK;HQMLKTMYSR;KIETLPSLKSINEQHIGNR;LGADVIVFSR;LGLKSKK;LKPHLVRSTLQSDK	8	16.8	1.0897	323.31	0	0	10.9681	0	12.755	0	0	0	14.123	0	6.85437	0	0	0	8.9578	10.9695	0	0	12.1949	0	0	0	0	5.19113	0	0	0	0	0	0	10.6645	0	0	9.84657	0	0	12.604
A0A7J6DR68	A0A7J6DR68_CANSA	Uncharacterized protein	F8388_001887	Cannabis sativa (Hemp) (Marijuana)	mRNA export from nucleus [GO:0006406]	membrane [GO:0016020]; THO complex [GO:0000347]; transcription export complex [GO:0000346]		CNLDYRSGKCIQVIEPGK	1	4.5	0.9995	4.5695	0	0	0	0	0	0	0	0	0	0	0	0	0	0	0	0	0	0	0	0	0	0	0	0	0	0	0	0	0	0	0	0	0	0	0	0	0
A0A7J6DR73	A0A7J6DR73_CANSA	MADF domain-containing protein	G4B88_028211	Cannabis sativa (Hemp) (Marijuana)		nucleus [GO:0005634]	transcription cis-regulatory region binding [GO:0000976]	ATHWQEVADAVSAR;FTSSWVHFK;HKMEKLR;IVEACAK;MEMEMKRTEMILDLQQR;SVRFGLGK;YGSNMKSMSK	7	17.1	1.1	323.31	0	10.0553	0	0	0	0	0	0	0	0	0	0	0	0	0	0	0	0	0	0	0	0	0	0	0	0	0	9.26709	0	0	0	0	0	0	0	0	0
A0A7J6DR76	A0A7J6DR76_CANSA	Protein MULTIPLE CHLOROPLAST DIVISION SITE 1	F8388_021021 G4B88_020371 G4B88_024075	Cannabis sativa (Hemp) (Marijuana)	chloroplast fission [GO:0010020]	chloroplast inner membrane [GO:0009706]		AFKSHPK;AIDGSATSASAPRDEVVK;GVPFRIQAEHEALQR;WIPSNHPFATTASDIDEDR	4	20.4	1.0999	323.31	0	0	0	0	8.66732	8.31397	8.91055	0	0	0	0	8.14858	11.1517	0	7.48591	0	0	0	8.19874	0	0	0	0	0	0	0	0	0	0	0	0	8.17647	0	0	0	0	0
A0A7J6DR92	A0A7J6DR92_CANSA	LisH domain-containing protein	F8388_019740 G4B88_019543	Cannabis sativa (Hemp) (Marijuana)			transcription corepressor activity [GO:0003714]	SATNHSG	1	7.5	1.0948	323.31	0	0	0	6.94521	0	0	0	0	0	8.23348	0	0	0	0	0	0	0	0	0	0	0	0	0	0	0	0	7.74106	0	0	0	0	0	0	0	5.83319	0	0
A0A7J6DR93	A0A7J6DR93_CANSA	Uncharacterized protein	G4B88_024103	Cannabis sativa (Hemp) (Marijuana)				NMHDDPFTECK;VNRSFHLDVR;VTEPMTPHGGRIEK	3	24.3	1.0974	323.31	0	0	0	0	0	0	0	0	0	0	0	0	0	0	0	0	0	0	0	0	0	0	0	0	0	0	0	0	0	0	0	0	0	0	0	0	9.13278
A0A7J6DRA1	A0A7J6DRA1_CANSA	CTP synthase (EC 6.3.4.2) (UTP--ammonia ligase)	G4B88_024100	Cannabis sativa (Hemp) (Marijuana)	'de novo' CTP biosynthetic process [GO:0044210]; glutamine metabolic process [GO:0006541]; pyrimidine nucleobase biosynthetic process [GO:0019856]		ATP binding [GO:0005524]; CTP synthase activity [GO:0003883]; identical protein binding [GO:0042802]	ACGLRVTSIK;ENPDAYKAAWK;LSQFCHVPK;SYIDERHRHR;TYFQVMDCKSAK	5	10	1.0963	323.31	0	0	0	0	0	0	0	0	0	0	0	6.16999	0	0	0	0	10.1471	0	0	0	0	0	0	0	0	0	0	0	0	0	0	0	0	0	0	0	0
A0A7J6DRA3	A0A7J6DRA3_CANSA	Ubiquitin-like protease family profile domain-containing protein	G4B88_010776	Cannabis sativa (Hemp) (Marijuana)	proteolysis [GO:0006508]		cysteine-type peptidase activity [GO:0008234]	ASNPNFVHCPCMKCGDMERMK;EFCEWLTIVMR;NISSSYTNK;RNISSSYTNK;YYLEKRNR	5	25.3	1.0004	4.2256	0	0	0	0	0	0	0	0	0	0	0	0	0	0	0	0	0	0	0	0	0	0	0	0	0	0	0	0	0	0	0	8.09624	0	0	0	0	0
A0A7J6DRA4	A0A7J6DRA4_CANSA	Uncharacterized protein	F8388_008557	Cannabis sativa (Hemp) (Marijuana)				MMRIVPEDLMEEAAESQPK	1	12.4	1	5.0687	0	0	0	0	0	0	0	0	0	0	0	0	0	0	0	0	0	0	0	0	0	0	0	0	0	0	0	0	0	0	0	0	0	0	0	0	0
A0A7J6DRA7	A0A7J6DRA7_CANSA	Small ribosomal subunit protein uS7m (Ribosomal protein S7, mitochondrial)	F8388_005382 G4B88_003594	Cannabis sativa (Hemp) (Marijuana)	ribosomal small subunit assembly [GO:0000028]; translation [GO:0006412]	mitochondrion [GO:0005739]; ribonucleoprotein complex [GO:1990904]; ribosome [GO:0005840]	mRNA binding [GO:0003729]; rRNA binding [GO:0019843]; structural constituent of ribosome [GO:0003735]	CASKGGK;GIAHWLPPIEGSR;LVNFRMK;LVNFRMKEGK	4	12.7	1.0964	323.31	0	0	4.40552	0	0	0	0	0	0	10.1678	0	0	0	0	0	0	0	8.64346	0	0	0	0	0	8.50736	0	0	0	0	2.7381	0	0	0	0	0	0	0	0
A0A7J6DRA8	A0A7J6DRA8_CANSA	AAA+ ATPase domain-containing protein	F8388_000411 F8388_008556 G4B88_025964	Cannabis sativa (Hemp) (Marijuana)		chloroplast [GO:0009507]	ATP binding [GO:0005524]; ATP hydrolysis activity [GO:0016887]	AGISRTLHR;DDSGDGR;IMSLQLDLIR;QPYVEVRK	4	5.1	1.0968	323.31	0	0	0	0	0	0	0	0	0	0	0	0	0	0	0	7.32067	0	0	0	0	0	0	0	0	0	0	0	0	0	0	0	0	0	0	0	0	0
A0A7J6DRA9	A0A7J6DRA9_CANSA	Zinc knuckle CX2CX4HX4C domain-containing protein	F8388_016327	Cannabis sativa (Hemp) (Marijuana)				AKHGLSATPK;ARLDRGLASSDWR;DAECFHYSK;DKAPRPDGLPTSFYAHHSR;EDKEDFWISIGDMVNQSSR;ELLMGGLTLDK;GNSSRYAFDFR;HGESDELR;IPTAMWIETR;LFKYENMWAR;LPKLCFK;WFQDWVLQKR;YERLPKLCFK	13	17.9	1.0973	323.31	0	0	0	0	0	0	0	0	0	0	0	0	0	0	0	0	0	0	0	0	0	0	0	0	0	0	0	0	0	0	0	0	0	0	0	0	0
A0A7J6DRB0	A0A7J6DRB0_CANSA	Agenet domain-containing protein	G4B88_008807	Cannabis sativa (Hemp) (Marijuana)				CPTKTGKLQQK;FLAHHASSSPK;GAWFRCK;GAWFRCKIK;LMLEYIDFPGEESILLYQKCPTK;SFSEGFR;VGASAESRSFSEGFR	7	14.5	1.001	3.8247	0	0	0	0	0	0	0	0	0	0	0	0	0	9.59433	0	0	0	0	0	0	0	0	0	0	0	0	0	0	0	0	0	0	0	0	0	0	0
A0A7J6DRB1	A0A7J6DRB1_CANSA	SCP2 domain-containing protein	F8388_008554 G4B88_025961	Cannabis sativa (Hemp) (Marijuana)		cytosol [GO:0005829]		NVFKGKLEGEEKPDVTFSFK	1	15.7	0.99954	4.4755	0	0	0	0	0	0	0	0	0	0	0	0	0	0	0	0	0	0	9.42689	0	0	0	0	0	0	0	0	0	0	0	0	0	0	0	0	0	0
A0A7J6DRB6	A0A7J6DRB6_CANSA	CCHC-type domain-containing protein	G4B88_007391	Cannabis sativa (Hemp) (Marijuana)		membrane [GO:0016020]	nucleic acid binding [GO:0003676]; RNA-DNA hybrid ribonuclease activity [GO:0004523]	ASVPIRSCFDTKGPVLICER;HHMNLLGKNPADER;IIARRGFLTLK;KEWIQFK;RCFISNVDK;VGEFIASDGADNRIIARR;VGRYRCTDWFWCSSNGK	7	14.1	1.0994	323.31	0	0	0	0	0	0	0	0	0	3.69243	9.57869	0	0	0	0	0	0	0	0	0	0	0	0	0	13.7226	0	0	0	0	0	0	9.10769	0	0	0	0	0
A0A7J6DRB8	A0A7J6DRB8_CANSA	Calpain catalytic domain-containing protein	F8388_021029	Cannabis sativa (Hemp) (Marijuana)	proteolysis [GO:0006508]	cytoplasm [GO:0005737]; membrane [GO:0016020]	calcium-dependent cysteine-type endopeptidase activity [GO:0004198]	ADVMKLR;DDNWRLSR;DGIFWMSWQDFQIHFR;GFRFEPTIDVDHR;GFRFEPTIDVDHRR;HFSVSNPLAARR;HYGPIDPSICQTKK;ILALEEAIDTEWVYMWDK;IYSWIFAR;MMEDAVHFLSK;NEELVAGSFFGKLR;QMCAHAR;SIDSGRPSLALR	13	6.6	1.0011	4.8286	0	0	0	0	0	0	0	0	0	0	0	0	0	0	0	0	0	0	0	0	0	0	0	0	0	0	0	0	0	0	0	0	0	0	0	0	0
A0A7J6DRC1	A0A7J6DRC1_CANSA	DUF4283 domain-containing protein	G4B88_007389	Cannabis sativa (Hemp) (Marijuana)				CSNMEKDLSR;DNSRLSWSCIFYNLSR;DSGLTEDECCR;FSGFFNTCWHQDFEIGQR;GELPNKK;ISVLQMAEVEEK;MNFLHHVR;NGMLKSGLK;NSLASYFLECFSNR;NSLKNAPK;QCEKDWK;RDCKETEQGK;RWSTEEQNRDIK;VEIQQACPR;VTAKMNFLHHVRIK;WSTEEQNRDIK;YWSFQTEHK	17	15.6	1.1002	323.31	0	0	8.14384	8.19599	0	9.22603	11.4137	9.89771	9.7344	9.85678	11.6478	0	8.77027	0	8.85128	11.4788	0	0	8.35667	0	9.00759	0	0	0	9.74611	0	0	7.96428	8.10266	0	0	8.31646	0	0	0	0	0
A0A7J6DRC4	A0A7J6DRC4_CANSA	DUF1985 domain-containing protein	G4B88_007402	Cannabis sativa (Hemp) (Marijuana)				EWELYFK;LLLDKMKMK;SMLNLFGFEFIEKEGPDVDR;TRFSLSTSGSSK;VTDDRPLKK	5	13.8	0.99899	4.7409	0	0	0	0	0	0	0	0	0	0	0	0	0	0	0	0	0	0	0	0	0	0	0	0	0	0	0	0	0	0	0	0	0	0	0	0	0
A0A7J6DRC6	A0A7J6DRC6_CANSA	DUF1985 domain-containing protein	G4B88_007401	Cannabis sativa (Hemp) (Marijuana)				CQSGHFFWCK;EWELYFK;LLLDKMKMK;LTPKDIGIYR;TRFSLSTSGSSK;VTDDRPLKK	6	12.4	1.0901	323.31	0	0	0	0	0	0	0	0	0	0	0	0	0	0	10.3522	6.35214	0	0	0	0	0	0	0	0	0	0	9.1184	0	0	0	0	0	8.31583	0	0	0	0
A0A7J6DRC7	A0A7J6DRC7_CANSA	DUF4283 domain-containing protein	G4B88_007390	Cannabis sativa (Hemp) (Marijuana)				ADTSNGR;EQAFDNENR;EVQQKEER;QRNFHEFMQAK;SVAMWPQVK	5	6.3	0.99616	-3.5891	0	0	0	0	0	0	0	0	0	0	0	0	0	0	0	0	0	7.0974	0	0	0	0	0	0	0	0	0	0	0	0	0	0	0	0	0	0	0
A0A7J6DRC9	A0A7J6DRC9_CANSA	DUF4283 domain-containing protein	G4B88_007395	Cannabis sativa (Hemp) (Marijuana)				ADTSNGR;EQAFDNENR;EVQQKEER;QRNFHEFMQAK;QWRHSDCINR	5	7.6	1.1061	323.31	0	10.4725	0	0	0	0	0	0	0	0	0	0	0	0	0	0	0	0	0	0	0	0	0	0	0	0	0	0	0	0	0	0	0	0	0	0	0
A0A7J6DRD0	A0A7J6DRD0_CANSA	Protein N-terminal asparagine amidohydrolase	F8388_003089 G4B88_026743	Cannabis sativa (Hemp) (Marijuana)	ubiquitin-dependent protein catabolic process [GO:0006511]	nucleus [GO:0005634]	protein-N-terminal asparagine amidohydrolase activity [GO:0008418]	FKIPEESCPGR;FKIPEESCPGRLEK;IIETLMMKEEK	3	12.1	1.1083	323.31	9.1771	0	0	0	0	0	0	0	0	0	0	0	0	0	0	0	0	0	0	0	0	0	3.1802	0	0	0	0	0	0	0	0	6.5979	0	0	0	0	0
A0A7J6DRD1	A0A7J6DRD1_CANSA	E1 ubiquitin-activating enzyme (EC 6.2.1.45)	G4B88_020568	Cannabis sativa (Hemp) (Marijuana)	DNA damage response [GO:0006974]; ubiquitin-dependent protein catabolic process [GO:0006511]	cytoplasm [GO:0005737]; membrane [GO:0016020]; nucleus [GO:0005634]	ATP binding [GO:0005524]; ubiquitin activating enzyme activity [GO:0004839]	CLYFQKPLLESGTLGAK;DVAKVELPSYR;EHAHDMAR;HKDRMDR;IASTAAGTTESTVRDISNSIIK;IKFEDYFTNR;IKFEDYFTNRVK;LTITDDDVIEK;LTVTDDDVIEK;NAGDAQAR;SEFEGLFEK;SLLNFMLPR;VIEHGGMKWTVWDRWIVK;VLDGGHK;VLDGSHK;WIVNDNPTLRELLDWLKNK;YDAQISVFGSK	17	9.5	1.1087	323.31	9.29294	8.22968	0	14.9559	0	12.5958	0	0	10.5118	9.30547	12.9068	0	9.1577	11.3095	9.94835	9.47954	0	9.06016	0	9.36774	9.36273	12.6408	10.0356	0	9.74485	0	9.86716	0	0	0	10.4375	0	9.42314	0	12.2691	9.33898	12.542
A0A7J6DRD7	A0A7J6DRD7_CANSA	Glycosyl hydrolase family 13 catalytic domain-containing protein	G4B88_009959	Cannabis sativa (Hemp) (Marijuana)	glycogen biosynthetic process [GO:0005978]; starch metabolic process [GO:0005982]	cytosol [GO:0005829]	1,4-alpha-glucan branching enzyme activity [GO:0003844]	AHELGLLILMDIVHKY;QEGEPNR	2	28.4	0.99798	-5.7652	0	0	0	0	0	0	10.2623	0	0	0	0	9.88564	0	0	0	0	0	0	0	0	0	9.93909	0	0	0	0	0	0	0	0	0	0	0	0	0	0	0
A0A7J6DRD8	A0A7J6DRD8_CANSA	Retrotransposon gag domain-containing protein	G4B88_007400	Cannabis sativa (Hemp) (Marijuana)				CLGSLGTNFVLGK;DDVFMAK;DPSPIENSGAQWTCTHDGLG;NRRDYFVK;RFRPKAEGTSQLCK;SLLLRRFRPK;SWEELKSLLLR;YKGRCGIADSR;YYLEKRNR	9	36.1	1.1074	323.31	0	0	0	0	0	0	0	0	0	0	0	0	0	0	0	0	0	0	0	8.20496	0	0	12.4881	0	0	0	6.50016	0	0	0	0	0	0	0	0	0	0
A0A7J6DRE0	A0A7J6DRE0_CANSA	Complex 1 LYR protein domain-containing protein	G4B88_015048 G4B88_022207	Cannabis sativa (Hemp) (Marijuana)	mitochondrial respiratory chain complex II assembly [GO:0034553]	mitochondrion [GO:0005739]		APSSGPR;GFLRAAR;GKKQLDQLK;SAEDRHK	4	32.6	1.1102	323.31	0	0	0	6.95117	0	0	0	0	0	0	0	0	0	0	0	0	0	0	0	0	0	0	10.43	0	0	0	0	0	0	0	0	0	0	0	0	0	0
A0A7J6DRE6	A0A7J6DRE6_CANSA	Prephenate/arogenate dehydrogenase domain-containing protein	F8388_026088	Cannabis sativa (Hemp) (Marijuana)	tyrosine biosynthetic process [GO:0006571]		arogenate dehydrogenase (NADP+) activity [GO:0033730]; prephenate dehydrogenase (NAD+) activity [GO:0008977]; prephenate dehydrogenase (NADP+) activity [GO:0004665]	IGSGDYR;MISLSSTAIQTK	2	4.7	0.99943	4.6899	0	0	0	0	0	0	0	0	0	0	0	0	0	0	0	0	0	0	0	0	0	0	0	0	0	0	8.34837	0	0	0	0	0	0	0	0	0	0
A0A7J6DRE9	A0A7J6DRE9_CANSA	Ubiquitin-like protease family profile domain-containing protein	G4B88_015058	Cannabis sativa (Hemp) (Marijuana)	proteolysis [GO:0006508]		cysteine-type peptidase activity [GO:0008234]	ASMGQIHHQR;ASMGQIHHQRFGFRSGFR;DEIERQSVMVAMVLK;ELTTTNVYCK;FGFRSGFRER;KIMYSAEPK;RIYICTIHCVLEDFKGLR	7	14.9	1.1029	323.31	7.7095	0	0	0	0	0	0	0	0	0	0	0	0	0	0	0	0	0	0	0	10.8803	0	0	0	0	0	0	7.69968	0	0	0	0	0	0	0	0	0
A0A7J6DRF2	A0A7J6DRF2_CANSA	Large ribosomal subunit protein uL22c	F8388_000235	Cannabis sativa (Hemp) (Marijuana)	translation [GO:0006412]	cytosolic large ribosomal subunit [GO:0022625]	rRNA binding [GO:0019843]; structural constituent of ribosome [GO:0003735]	LVYSAAANATHNMR;SAHKARR	2	29.6	1.1008	323.31	0	0	0	0	0	0	0	8.41823	0	0	0	0	0	0	0	0	0	0	0	0	0	0	0	0	0	0	0	0	0	0	0	0	0	0	0	0	0
A0A7J6DRG2	A0A7J6DRG2_CANSA	Cytochrome f (EC 4.1.1.39) (Photosystem I assembly protein Ycf4) (Ribulose bisphosphate carboxylase large chain)	F8388_000245	Cannabis sativa (Hemp) (Marijuana)	fatty acid biosynthetic process [GO:0006633]; photorespiration [GO:0009853]; reductive pentose-phosphate cycle [GO:0019253]	acetyl-CoA carboxylase complex [GO:0009317]; chloroplast [GO:0009507]; photosystem I [GO:0009522]; thylakoid membrane [GO:0042651]	acetyl-CoA carboxylase activity [GO:0003989]; ATP binding [GO:0005524]; electron transfer activity [GO:0009055]; heme binding [GO:0020037]; iron ion binding [GO:0005506]; magnesium ion binding [GO:0000287]; monooxygenase activity [GO:0004497]; ribulose-bisphosphate carboxylase activity [GO:0016984]	EGIVCIFR;EGNEIIREACK;INRVNSFSLCR;IPTSYTKTFQGPPHGIQVERDK;LTYYTPEYQTK;MGNLSFQSYRPTK;NEGRDLAR;NHGIHFR;NHGIHFRVLAK;SCREGLMSPQTETKASVGFK;VQGLLLFLASVILAQIFLVLKKK;VQLSEMNF;YPIYVGGNRGR	13	13.7	1.1017	323.31	0	6.24502	0	0	0	0	0	0	0	0	6.93121	6.69627	6.71205	0	0	0	0	0	0	0	6.54547	0	0	6.36072	0	0	0	0	0	0	6.73782	0	0	0	0	0	0
A0A7J6DRG3	A0A7J6DRG3_CANSA	Replication factor A C-terminal domain-containing protein	F8388_007675 G4B88_017946	Cannabis sativa (Hemp) (Marijuana)	DNA replication [GO:0006260]		DNA binding [GO:0003677]	ICDYPLLMYK;NGVHTCDRCDK	2	7.3	1.0739	323.31	0	0	0	0	0	0	0	0	0	0	0	0	0	0	0	0	0	0	0	0	0	0	0	0	0	0	0	0	0	0	0	0	0	0	0	0	0
A0A7J6DRG8	A0A7J6DRG8_CANSA	Uncharacterized protein	F8388_007676 G4B88_017929	Cannabis sativa (Hemp) (Marijuana)	DNA-templated transcription termination [GO:0006353]; regulation of DNA-templated transcription [GO:0006355]		double-stranded DNA binding [GO:0003690]	ALWEKKVETYK;LIPRSSVLQLLISSGFLKK;LLFENSEQPDSVLELLRGQGLTK;LVRKHMK;MLVPNISLLK	5	14.6	0.99671	-8.6881	12.1645	12.2857	12.3594	13.8078	13.6052	13.4526	12.2974	12.1203	11.8426	12.9956	12.9713	12.7703	11.3165	11.2456	10.9531	9.91569	9.21539	8.95539	11.3619	11.3547	10.8166	11.7277	11.0974	11.294	13.2728	13.4409	13.3945	8.84301	8.35799	8.61655	8.49073	8.19382	0	9.11702	8.94746	8.71877	11.412
A0A7J6DRH0	A0A7J6DRH0_CANSA	argininosuccinate synthase (EC 6.3.4.5) (Citrulline--aspartate ligase)	F8388_007671 G4B88_017959	Cannabis sativa (Hemp) (Marijuana)	arginine biosynthetic process [GO:0006526]; argininosuccinate metabolic process [GO:0000053]; urea cycle [GO:0000050]	cytoplasm [GO:0005737]	argininosuccinate synthase activity [GO:0004055]; ATP binding [GO:0005524]	AGAIYER;LYGLPMR;VDMVENR;WFDPLRESLDAFMKNITK	4	9.7	1.0742	323.31	11.4479	0	0	1.58318	18.9957	0	0	0	0	0	0	0	0	0	0	0	0	0	0	0	0	0	0	0	0	0	0	0	0	0	0	0	0	0	0	0	0
A0A7J6DRH2	A0A7J6DRH2_CANSA	Uncharacterized protein	F8388_000255 G4B88_027385	Cannabis sativa (Hemp) (Marijuana)				LMGTDCK	1	8.5	1.0747	323.31	0	0	0	0	0	0	0	0	0	0	0	0	0	0	0	0	0	0	0	0	0	0	0	0	0	0	0	0	0	0	0	0	0	4.2423	0	0	0
A0A7J6DRH5	A0A7J6DRH5_CANSA	Protein RRC1-like	G4B88_016411	Cannabis sativa (Hemp) (Marijuana)	mRNA processing [GO:0006397]	nucleus [GO:0005634]	RNA binding [GO:0003723]	AYMKKEK;DDHEREKGR;DKGHDFENER;EDDDSDEEQK;EHDLDRDR;FDELPDEFDPSGK;GFELDDDLKQVQSHSSSGR;GKESEKK;IMWPRTEEER;LEAALIEYRESLEERGIK;LESEYGLSVSNVDASGNKK;LYAEFVESFQGDTTPGSKAFVREK;NIDHFMEELK;SGSRERDDHER;SHEEIERK;TKFEATLPDIMESFNDLYR	16	20.5	1.0739	323.31	13.8825	8.65453	14.0204	0	11.6339	0	0	6.02914	0	6.43446	0	12.043	9.5216	0	12.5171	0	0	4.49774	13.3041	8.92449	0	0	11.3374	0	0	4.27187	0	0	11.1116	10.5784	0	0	9.70586	0	0	0	13.0122
A0A7J6DRI4	A0A7J6DRI4_CANSA	Uncharacterized protein	G4B88_020112	Cannabis sativa (Hemp) (Marijuana)	abaxial cell fate specification [GO:0010158]; regulation of DNA-templated transcription [GO:0006355]	nucleus [GO:0005634]	transcription cis-regulatory region binding [GO:0000976]	RAQECVDK	1	4.3	1.0738	323.31	0	0	0	0	0	0	0	0	0	0	0	0	0	0	0	0	0	0	0	0	0	0	0	0	0	0	0	0	0	0	0	0	0	0	0	0	0
A0A7J6DRJ0	A0A7J6DRJ0_CANSA	Non-specific serine/threonine protein kinase	G4B88_017169	Cannabis sativa (Hemp) (Marijuana)	recognition of pollen [GO:0048544]	membrane [GO:0016020]	ATP binding [GO:0005524]; chitin binding [GO:0008061]; protein kinase activity [GO:0004672]	GFCAQGR;ILSCYVCK;IWEICEEMER;IYWGHGIHGIESASR;VTSEEVEK	5	4.9	1.073	323.31	0	0	0	0	0	0	0	0	0	0	0	13.1821	0	0	0	0	0	0	0	0	0	0	0	0	0	0	0	0	0	0	0	5.37111	0	0	0	0	0
A0A7J6DRJ8	A0A7J6DRJ8_CANSA	Uncharacterized protein	G4B88_000536	Cannabis sativa (Hemp) (Marijuana)		membrane [GO:0016020]	glucuronosyltransferase activity [GO:0015020]	AIYHPRNR;KEIPNPCLLIYGTNGDNER;KEIPNPCLLIYGTNGDNERIIR;LLKAIYHPR;NTNRKSHQK;STQNIFSEK;YLLQLDSGK	7	37.7	1.0737	323.31	0	0	0	0	0	0	0	0	7.70757	0	0	0	0	0	0	0	0	0	0	0	0	0	0	7.3869	0	0	0	0	0	0	0	0	0	0	0	0	0
A0A7J6DRJ9	A0A7J6DRJ9_CANSA	Metal tolerance protein C4	G4B88_000532	Cannabis sativa (Hemp) (Marijuana)	intracellular zinc ion homeostasis [GO:0006882]; zinc ion transport [GO:0006829]	endoplasmic reticulum [GO:0005783]; membrane [GO:0016020]	monoatomic cation transmembrane transporter activity [GO:0008324]	IEFNDQHRQK;RFLLLGFLSSNGYSHNQR	2	6.4	1.0771	323.31	0	0	0	0	0	0	0	0	0	0	0	0	0	0	0	0	0	0	0	0	0	0	0	0	0	0	0	0	0	0	0	0	0	0	0	0	0
A0A7J6DRK0	A0A7J6DRK0_CANSA	DNA/pantothenate metabolism flavoprotein C-terminal domain-containing protein	F8388_021792 G4B88_000531	Cannabis sativa (Hemp) (Marijuana)	coenzyme A biosynthetic process [GO:0015937]	cytoplasm [GO:0005737]; nucleus [GO:0005634]	phosphopantothenate--cysteine ligase activity [GO:0004632]	MNFMVSEFAMDK;NFMVSEFAMDK;RIVCVTSGGTTVPLEQR	3	8.6	1.0007	12.925	8.21451	0	0	0	0	0	0	0	0	0	0	0	0	0	0	0	0	0	0	0	0	0	0	0	0	0	0	0	0	0	0	0	0	0	0	0	0
A0A7J6DRK3	A0A7J6DRK3_CANSA	F-box domain-containing protein	G4B88_000539	Cannabis sativa (Hemp) (Marijuana)				EFPKLFYNLR;LSISGFIFQDKFPWLNKDIK;SLEMMEK;TVTYIPVDEEDFQFKHK;VSLTLLSVIR	5	16.8	1.2262	323.31	0	0	0	0	0	0	0	0	0	2.62002	0	0	0	0	0	0	0	0	0	0	0	0	0	0	0	0	0	0	0	0	0	0	0	0	0	0	0
A0A7J6DRK7	A0A7J6DRK7_CANSA	alpha-1,2-Mannosidase (EC 3.2.1.-)	G4B88_000527	Cannabis sativa (Hemp) (Marijuana)	carbohydrate metabolic process [GO:0005975]	endoplasmic reticulum [GO:0005783]; extracellular exosome [GO:0070062]; Golgi membrane [GO:0000139]	calcium ion binding [GO:0005509]; mannosyl-oligosaccharide 1,2-alpha-mannosidase activity [GO:0004571]	IELLFALIFDEFVLR;LRYCNPAYYLK	2	4.2	1.0764	323.31	0	0	0	0	6.09578	0	0	0	0	0	0	8.87517	0	0	0	0	0	0	0	5.56624	0	0	0	5.24416	0	0	0	0	0	0	0	0	0	0	0	0	0
A0A7J6DRL4	A0A7J6DRL4_CANSA	Uncharacterized protein	F8388_002711	Cannabis sativa (Hemp) (Marijuana)		membrane [GO:0016020]	sugar transmembrane transporter activity [GO:0051119]	LDNIYSYMEK;LDNIYSYMEKK;LVITTKSVEPTFIR	3	10	1.0692	323.31	0	0	0	0	0	0	0	13.3867	0	0	0	0	0	0	0	0	0	0	0	0	0	7.87443	0	0	0	0	0	0	0	0	0	0	0	0	4.33721	0	3.18718
A0A7J6DRL6	A0A7J6DRL6_CANSA	Cyclopropane-fatty-acyl-phospholipid synthase	F8388_020015	Cannabis sativa (Hemp) (Marijuana)			methyltransferase activity [GO:0008168]	DEGLLNLFLIFIANR;DVGLQDKIK;DVGLQDKIKFLLCDYR;EELENRGCEIK;ESQYSASK;FLKQFITK;FLLCDYRQLPANYKCDR;GARLFVIKFLK;LREELENRGCEIK;NTTAWSALNFLGSR;SIDEDLKVAQLR;VTSAMAASSR;YTGITLSEK	13	15.2	1.0694	323.31	11.7607	11.9555	12.0248	11.8312	13.2783	12.9574	13.6299	13.0667	13.3957	12.9224	13.0674	13.2554	12.9694	0	12.7578	11.3736	11.0174	11.0164	13.2253	12.6831	12.4722	13.1424	12.8279	12.8323	13.9389	13.9909	14.0551	10.2426	6.48107	10.0827	0	10.8223	10.8714	11.2254	10.7125	10.4884	12.2194
A0A7J6DRL7	A0A7J6DRL7_CANSA	DEK-C domain-containing protein	G4B88_030302	Cannabis sativa (Hemp) (Marijuana)		nucleus [GO:0005634]		ESEQVNEKK;KPTKDTNASGK;LEFSDIGSQVNAAMRAR;MNDSPVLGLLTGK;NCEERSEKESNMETAEK;NEESSDSPNSGSDGDEDLVKPK;RSTTSFVPPPRPK;STTSFVPPPRPK	8	20.4	1.0673	323.31	0	0	0	0	10.7243	0	0	0	0	0	0	0	8.97925	0	0	0	9.54185	0	9.10892	0	0	0	0	0	16.1033	0	11.5461	0	0	0	0	0	8.95896	5.76813	0	0	0
A0A7J6DRM3	A0A7J6DRM3_CANSA	Uncharacterized protein	F8388_021947 G4B88_022898	Cannabis sativa (Hemp) (Marijuana)				AATGNPIRNWVQGFEMGAK;AGDGSAITQK;ALRKSWEGNMEIK;EDNKTHTSVK;EEQSEKK;ESSKLRGAK;SNGGGKEEQSEK;VTSEKRK	8	11.1	1.0675	323.31	0	0	7.62308	0	0	0	0	0	9.39639	0	0	0	0	0	0	0	0	0	0	0	0	8.31854	0	0	9.22062	0	0	0	0	0	0	0	0	0	0	0	0
A0A7J6DRM5	A0A7J6DRM5_CANSA	Protein kinase domain-containing protein	F8388_015582 G4B88_016264	Cannabis sativa (Hemp) (Marijuana)	positive regulation of transcription elongation by RNA polymerase II [GO:0032968]	cyclin-dependent protein kinase holoenzyme complex [GO:0000307]; nucleus [GO:0005634]	ATP binding [GO:0005524]; RNA polymerase II CTD heptapeptide repeat kinase activity [GO:0008353]	ELPAPAMKLMETFLSTDPSNR;IFKLCGSPSEEYWRNLHLR;LMETFLSTDPSNRR	3	17.5	1.0007	4.3279	0	0	0	0	0	0	0	0	0	0	0	0	0	0	0	0	0	0	0	0	0	0	0	0	15.4865	0	0	0	0	0	0	0	0	0	0	0	0
A0A7J6DRM7	A0A7J6DRM7_CANSA	Uncharacterized protein	G4B88_017826	Cannabis sativa (Hemp) (Marijuana)				GHWKNVA;YRILEETNK;YRILEETNKER	3	14.8	0.99669	-11.215	0	0	0	0	0	0	0	0	0	0	0	10.5567	0	0	0	0	0	0	0	0	0	0	0	0	0	0	0	0	0	0	0	0	0	0	8.94216	0	0
A0A7J6DRP1	A0A7J6DRP1_CANSA	WAT1-related protein	G4B88_030303	Cannabis sativa (Hemp) (Marijuana)		plasma membrane [GO:0005886]	transmembrane transporter activity [GO:0022857]	SSVHGGK	1	1.9	1.0715	323.31	0	0	0	0	0	0	0	0	0	0	0	0	0	0	0	0	0	0	0	0	0	0	0	0	0	0	0	0	0	0	0	0	0	0	0	0	0
A0A7J6DRP3	A0A7J6DRP3_CANSA	CCHC-type domain-containing protein	G4B88_018191	Cannabis sativa (Hemp) (Marijuana)				QVDPENFRKR;VQFWVQIHRLPFLSKSR	2	5.9	0.99684	-0.12205	0	0	0	0	0	0	0	0	0	0	0	0	0	0	0	0	0	0	0	0	0	0	0	0	0	0	0	0	0	0	0	0	0	0	0	0	0
A0A7J6DRP7	A0A7J6DRP7_CANSA	PRONE domain-containing protein	F8388_016324	Cannabis sativa (Hemp) (Marijuana)			guanyl-nucleotide exchange factor activity [GO:0005085]	DLMVDAEKR;FLDNGGTGCGCCSSR;LEKQGSSVSEIEMMK;LEPLPSEK;NGKACLGDLIYR;NIRNLYCKVR;VLTDYLSIETKGNSYGSPNEK	7	12.8	0.99752	-9.6604	0	0	0	0	0	12.9086	0	0	0	0	0	0	0	0	0	0	11.0647	0	0	0	0	0	0	0	0	0	0	0	0	0	0	0	0	0	0	0	0
A0A7J6DRP8	A0A7J6DRP8_CANSA	Uncharacterized protein	G4B88_022912	Cannabis sativa (Hemp) (Marijuana)				EDGPSSK	1	6.2	1.0716	323.31	0	0	0	0	0	0	0	0	0	0	0	0	0	0	8.76202	0	0	0	0	0	0	0	0	0	0	0	0	0	0	0	0	0	0	0	0	0	0
A0A7J6DRQ2	A0A7J6DRQ2_CANSA	Galactose oxidase	G4B88_025033	Cannabis sativa (Hemp) (Marijuana)				LSVFLPR;SILFDYNR	2	4.1	1.0857	323.31	0	0	0	0	0	0	0	0	0	0	0	0	0	0	0	0	0	0	0	0	0	0	0	0	0	0	0	0	0	0	0	0	0	0	0	0	0
A0A7J6DRQ3	A0A7J6DRQ3_CANSA	BHLH domain-containing protein	F8388_012142	Cannabis sativa (Hemp) (Marijuana)		nucleus [GO:0005634]	DNA-binding transcription factor activity [GO:0003700]; protein dimerization activity [GO:0046983]	AGEDDESRDK;GSAEDGDSK;ITEQNSTK;ITEQNSTKYVSCNANNR;SVNHDPRFK;TDQTQNSEKAGEDDESRDK;YLQDLVPGCNK;YVSCNANNR	8	18.2	1.0858	323.31	0	9.18075	0	0	0	0	0	0	0	0	0	0	0	0	0	0	0	0	0	0	0	0	0	0	0	0	0	0	0	0	0	0	0	0	0	0	0
A0A7J6DRQ4	A0A7J6DRQ4_CANSA	Expansin-like CBD domain-containing protein	G4B88_018196	Cannabis sativa (Hemp) (Marijuana)	syncytium formation [GO:0006949]	plasmodesma [GO:0009506]		DANSNEWLQMSHLWGANWCFVR	1	32.4	1.0009	3.7983	0	0	0	0	0	0	0	0	0	0	0	0	0	0	0	0	0	0	0	0	0	0	0	0	0	0	11.5016	0	0	0	0	0	0	0	0	0	0
A0A7J6DRR8	A0A7J6DRR8_CANSA	CCHC-type domain-containing protein	F8388_002525	Cannabis sativa (Hemp) (Marijuana)			catalytic activity [GO:0003824]; nucleic acid binding [GO:0003676]; zinc ion binding [GO:0008270]	DAIGSRI;EFFSTPFR;GWKLQEVEPKTFILR;LVFGFCQSK;SILGRKWK;VIVSPEWLTHFKK;YLDAWSRDSSCR	7	8	1.0002	11.078	6.76818	0	0	0	0	0	0	0	0	8.2785	0	0	0	0	0	0	0	0	0	0	0	7.66881	0	0	0	0	0	0	0	0	0	0	0	0	0	0	0
A0A7J6DRR9	A0A7J6DRR9_CANSA	NADH:quinone oxidoreductase/Mrp antiporter membrane subunit domain-containing protein	F8388_020604	Cannabis sativa (Hemp) (Marijuana)		membrane [GO:0016020]; mitochondrion [GO:0005739]; plastid [GO:0009536]		MLVREVGEQLR	1	8.3	1	3.222	0	0	0	0	0	0	0	0	0	0	0	0	0	0	0	0	0	0	0	0	0	0	0	0	0	0	0	0	0	0	0	0	0	0	0	0	0
A0A7J6DRS8	A0A7J6DRS8_CANSA	Uncharacterized protein	G4B88_004528	Cannabis sativa (Hemp) (Marijuana)				SQSQHNPFQTK;YQHTQSTSQFQNHSTIFFSNIR	2	20.1	0.99809	7.2784	0	0	0	0	12.4063	0	0	0	0	0	0	0	0	0	0	0	0	0	0	0	0	0	0	0	0	0	0	0	0	0	0	0	0	0	0	0	0
A0A7J6DRT0	A0A7J6DRT0_CANSA	Cytochrome P450	G4B88_004536	Cannabis sativa (Hemp) (Marijuana)		membrane [GO:0016020]	heme binding [GO:0020037]; iron ion binding [GO:0005506]; monooxygenase activity [GO:0004497]; oxidoreductase activity, acting on paired donors, with incorporation or reduction of molecular oxygen [GO:0016705]	AIVVSPYDK;EDGGPGK;ERIQEWRDSNNNK;ERIREWSDNK;IQEWRDSNNNK;IREWSDNK;LAWLLEKR;NPTVWDDQPLVFNPDRHLPENRR;QLIPNNNHK;RYFGKGR;WLHHLMKELNTDIACIR	11	10.5	1.0883	323.31	0	0	0	0	0	0	0	0	0	0	0	0	0	0	0	0	0	0	0	0	0	0	0	5.56148	0	0	0	0	0	0	0	0	0	0	0	0	0
A0A7J6DRT2	A0A7J6DRT2_CANSA	Chromatin assembly factor 1 subunit Cac1-like C-terminal domain-containing protein	G4B88_004535 G4B88_015467	Cannabis sativa (Hemp) (Marijuana)	nucleosome assembly [GO:0006334]	CAF-1 complex [GO:0033186]; nucleus [GO:0005634]		ISPLQAEK;KFDGQDRPK;KFDGQDRPKK;LEIGCGECVSDDR;LGKEEKEAK;QASIMER;REREEAELK;RTKSIATFFSK;SHRPAFYGIWPSK;TQLRNKVR	10	10.6	1.0887	323.31	9.10855	0	0	0	0	0	11.6626	0	0	0	0	0	0	0	0	0	0	11.0521	11.6461	0	0	0	0	0	0	0	0	0	0	0	0	0	0	0	0	0	0
A0A7J6DRT7	A0A7J6DRT7_CANSA	Beta-hexosaminidase (EC 3.2.1.52)	F8388_025713 G4B88_004519	Cannabis sativa (Hemp) (Marijuana)	carbohydrate metabolic process [GO:0005975]; ganglioside catabolic process [GO:0006689]; glycosaminoglycan metabolic process [GO:0030203]	lysosome [GO:0005764]; membrane [GO:0016020]	beta-N-acetylglucosaminidase activity [GO:0016231]; N-acetyl-beta-D-galactosaminidase activity [GO:0102148]	AAAAAERLWTPYDK;LWPMPKDVK	2	4.2	1.0871	323.31	0	0	0	0	0	0	0	0	0	0	0	0	0	0	0	8.6938	0	0	0	0	0	0	0	0	0	0	0	0	0	0	0	0	0	0	0	0	0
A0A7J6DRU0	A0A7J6DRU0_CANSA	LOB domain-containing protein	F8388_025708 G4B88_004546	Cannabis sativa (Hemp) (Marijuana)		nucleus [GO:0005634]		DHYHHQFFPR	1	4.4	1.0791	323.31	0	0	0	0	0	0	0	0	0	0	0	0	0	0	0	0	0	0	0	0	0	0	0	0	0	0	0	0	0	0	0	0	0	0	0	0	0
A0A7J6DRU3	A0A7J6DRU3_CANSA	Intron-binding protein aquarius	G4B88_004542	Cannabis sativa (Hemp) (Marijuana)	mRNA splicing, via spliceosome [GO:0000398]	catalytic step 2 spliceosome [GO:0071013]	helicase activity [GO:0004386]; mRNA binding [GO:0003729]	DTFLDADHLK;EGRELSIAEK;ENVAAWVCFYDRK;GCEVIEMR;LGLYVFCR;LGLYVFCRR;LLGYPANK;LVVAMSRAR;SAADSKNDVSMADADSEKEK	9	6	1.0253	323.31	0	0	0	0	0	4.26604	0	9.20723	8.85705	0	0	2.77735	0	0	0	0	0	0	0	13.0495	8.48631	13.0981	0	0	13.3759	0	0	0	0	0	0	13.6553	13.742	0	0	0	0
A0A7J6DRU5	A0A7J6DRU5_CANSA	TCP domain-containing protein	G4B88_019542	Cannabis sativa (Hemp) (Marijuana)				GCNLPEKKEK;KELHWSTIEK	2	13.1	1.0816	323.31	0	0	0	0	0	0	10.4312	0	10.0534	9.11408	6.33933	0	0	0	0	0	0	0	0	0	0	0	0	0	0	0	0	0	0	0	8.795	0	8.72989	0	8.26482	0	0
A0A7J6DRU7	A0A7J6DRU7_CANSA	Mitochondrial outer membrane protein porin 4	F8388_025705 G4B88_004517	Cannabis sativa (Hemp) (Marijuana)		mitochondrial outer membrane [GO:0005741]	voltage-gated monoatomic anion channel activity [GO:0008308]	DYNFDQK;LGLALALKP;RDQIFIGDLNTLYK;SGNTTVDVK	4	14.1	1.0817	323.31	0	0	0	0	0	0	0	0	0	9.34447	0	9.28473	0	0	0	0	0	0	0	0	0	0	0	0	0	0	0	0	0	0	0	0	0	0	0	0	0
A0A7J6DRU8	A0A7J6DRU8_CANSA	Beta-glucosidase	F8388_025700 G4B88_004541 G4B88_015471	Cannabis sativa (Hemp) (Marijuana)	carbohydrate catabolic process [GO:0016052]	cytosol [GO:0005829]	beta-glucosidase activity [GO:0008422]	FSISWSR;IEDQTAAARR;IFPDGLGTK;NFGDRVK;SSAYWFLR;YFAIYAETCFKNFGDR	6	11	1.1437	323.31	0	0	0	0	0	0	0	0	0	0	0	0	0	0	0	0	5.94986	0	0	0	0	10.0233	0	0	0	0	0	0	0	0	0	0	0	8.30497	0	0	0
A0A7J6DRV6	A0A7J6DRV6_CANSA	BHLH domain-containing protein	F8388_005131	Cannabis sativa (Hemp) (Marijuana)		nucleus [GO:0005634]	DNA-binding transcription factor activity [GO:0003700]; protein dimerization activity [GO:0046983]; sequence-specific DNA binding [GO:0043565]	LNDRLSMLR;NAGYGGR;QAIFRNAGYGGR	3	6	1.1423	323.31	0	0	0	0	0	0	0	0	0	0	0	8.39913	0	0	0	0	0	7.37443	0	0	0	0	0	0	0	0	0	5.87308	0	0	0	0	0	0	0	0	0
A0A7J6DRV8	A0A7J6DRV8_CANSA	RecA family profile 1 domain-containing protein	F8388_016099	Cannabis sativa (Hemp) (Marijuana)	DNA strand invasion [GO:0042148]; double-strand break repair via homologous recombination [GO:0000724]; reciprocal meiotic recombination [GO:0007131]; telomere maintenance [GO:0000723]	Rad51B-Rad51C-Rad51D-XRCC2 complex [GO:0033063]; replication fork [GO:0005657]	ATP binding [GO:0005524]; ATP-dependent DNA damage sensor activity [GO:0140664]; four-way junction DNA binding [GO:0000400]; single-stranded DNA binding [GO:0003697]	EIFSIIDGQR;ENNATSVSIVK;IACFVDLAEGR;RLQNVMNNIFCR;SQRGPQMVR;VLHQLESNMR	6	19.4	1.1452	323.31	0	0	0	0	0	10.0006	0	0	0	0	0	0	8.69516	0	0	0	0	0	0	0	0	0	0	0	0	0	0	0	0	0	0	0	0	0	0	0	0
A0A7J6DRV9	A0A7J6DRV9_CANSA	Uncharacterized protein	G4B88_018046	Cannabis sativa (Hemp) (Marijuana)	NLS-bearing protein import into nucleus [GO:0006607]	nucleus [GO:0005634]	nuclear import signal receptor activity [GO:0061608]; nuclear localization sequence binding [GO:0008139]	LDLLFDSGNNDNMKQFRER;QFRERWK	2	18.4	0.99941	10.886	0	0	0	0	0	0	0	0	0	0	0	0	0	0	0	0	0	0	0	0	0	0	0	0	0	0	0	0	0	0	0	0	0	0	0	0	0
A0A7J6DRW0	A0A7J6DRW0_CANSA	O-fucosyltransferase family protein	F8388_024367	Cannabis sativa (Hemp) (Marijuana)	fucose metabolic process [GO:0006004]	cytoplasm [GO:0005737]; membrane [GO:0016020]	transferase activity [GO:0016740]	AERVRSLHR;LAFPHLIKK;SGHAGKFGSPTLRLEIPGKPK;VNYRALK;YAYPWWK	5	10.2	1.1455	323.31	0	10.7278	3.159	0	0	0	0	0	0	0	0	0	0	3.6068	0	0	0	0	0	0	0	0	0	0	0	0	0	0	0	0	0	0	0	0	0	0	0
A0A7J6DRW5	A0A7J6DRW5_CANSA	Cytochrome b6	F8388_000239	Cannabis sativa (Hemp) (Marijuana)	mitochondrial electron transport, ubiquinol to cytochrome c [GO:0006122]; photosynthetic electron transport in photosystem II [GO:0009772]; protein stabilization [GO:0050821]	mitochondrial respiratory chain complex III [GO:0005750]; photosystem II [GO:0009523]	chlorophyll binding [GO:0016168]; electron transporter, transferring electrons within the cyclic electron transport pathway of photosynthesis activity [GO:0045156]; phosphate ion binding [GO:0042301]; ubiquinol-cytochrome-c reductase activity [GO:0008121]	GSFWLTYLNK;IYDWFEER;THSRSGSRR	3	3.1	1.1414	323.31	0	0	0	0	0	8.33101	0	0	0	0	0	0	0	0	0	0	0	0	0	0	0	8.98502	0	0	0	0	0	0	0	0	0	0	0	4.82919	0	0	0
A0A7J6DRW6	A0A7J6DRW6_CANSA	Uncharacterized protein	F8388_005381	Cannabis sativa (Hemp) (Marijuana)		mitochondrion [GO:0005739]		CFPYYRHK	1	7.5	1.1391	323.31	0	0	0	0	0	0	0	0	0	0	0	0	0	0	0	0	0	0	0	0	0	0	0	0	0	0	0	0	0	0	0	0	0	0	0	0	0
A0A7J6DRW8	A0A7J6DRW8_CANSA	Uncharacterized protein	F8388_005134	Cannabis sativa (Hemp) (Marijuana)				ASIHVSCIHHRDFHKEFQR	1	21.8	0.99944	4.3591	0	0	0	0	0	0	0	0	0	0	0	0	0	0	0	0	0	0	0	0	0	0	0	0	0	0	0	0	0	0	0	0	0	0	0	0	0
A0A7J6DRW9	A0A7J6DRW9_CANSA	DYW domain-containing protein	G4B88_004537	Cannabis sativa (Hemp) (Marijuana)	RNA modification [GO:0009451]	intracellular membrane-bounded organelle [GO:0043231]	RNA binding [GO:0003723]; zinc ion binding [GO:0008270]	IALAFGLIAIPPGVPIRITKNLR;ICGDCHSAIK;MYKKTELGK;QSHMTESNLKVAAAGELNITMAAK;VSEVWYHSEK	5	10.3	1.0007	4.1539	0	0	0	0	0	0	0	0	0	0	0	0	0	0	0	0	0	0	0	0	0	0	0	0	0	0	0	0	0	0	0	0	0	0	0	0	0
A0A7J6DRX1	A0A7J6DRX1_CANSA	Iridoid synthase	F8388_026653 G4B88_023105	Cannabis sativa (Hemp) (Marijuana)	lipid metabolic process [GO:0006629]		oxidoreductase activity, acting on the CH-CH group of donors [GO:0016627]	EVKEEERGDEFGK;LPHLVQTPIHNLQNR;LTASKSEWKK;SENGNFYYDLEDLLKERLR	4	11.3	1.1556	323.31	7.80607	0	0	0	0	0	0	0	0	0	0	0	0	0	0	0	0	0	0	0	0	0	0	0	8.5313	0	0	0	0	0	0	0	0	0	0	0	0
A0A7J6DRX7	A0A7J6DRX7_CANSA	Disease resistance N-terminal domain-containing protein	G4B88_004547	Cannabis sativa (Hemp) (Marijuana)				HLGCVMELSTDK;LLSCFSKPSNSADRVR;NVGEVKPTERLR;TLQELHLR;TSLPDEPKLYEQNDDIDRLQK	5	15.6	0.99795	-10.633	0	0	7.63481	0	0	0	0	0	0	0	0	0	0	0	0	0	0	0	0	0	0	7.80748	0	0	0	0	0	0	0	0	0	0	0	0	0	0	0
A0A7J6DRX8	A0A7J6DRX8_CANSA	Uncharacterized protein	F8388_015576 G4B88_016269	Cannabis sativa (Hemp) (Marijuana)				LDKQESIPVNIK	1	4.8	1.0006	4.3426	0	0	0	0	0	0	0	0	13.0062	0	0	0	0	0	0	0	0	0	0	0	0	0	0	0	0	0	0	0	0	0	0	0	0	0	0	0	0
A0A7J6DRY0	A0A7J6DRY0_CANSA	Uncharacterized protein	G4B88_005171	Cannabis sativa (Hemp) (Marijuana)				AMSSSGGGGGDGDMEIMSK;MENNGSNSTSVCEK	2	18.3	0.99961	4.5849	0	0	0	0	0	0	0	0	0	0	0	0	0	0	0	0	0	0	0	0	0	0	0	0	0	0	0	0	0	0	0	0	8.58462	0	0	0	0
A0A7J6DRY1	A0A7J6DRY1_CANSA	Uncharacterized protein	G4B88_007885	Cannabis sativa (Hemp) (Marijuana)	mRNA 3'-end processing [GO:0031124]	mRNA cleavage and polyadenylation specificity factor complex [GO:0005847]		MWQQDSR;SMVWSHNDNWMVSGDDGGAIK;TAHKESIR;TSPNSGNQQTTGVGKK;VWDFARCQEER;YYIFHQAHDK	6	21.9	0.9971	-38.721	0	0	0	0	0	0	9.90949	0	0	0	0	0	0	0	0	0	0	0	0	0	0	0	0	0	0	0	0	0	0	0	0	0	0	0	0	0	0
A0A7J6DRY3	A0A7J6DRY3_CANSA	Ubiquitin-like protease family profile domain-containing protein	F8388_025143	Cannabis sativa (Hemp) (Marijuana)	chromatin remodeling [GO:0006338]; proteolysis [GO:0006508]	cytoplasm [GO:0005737]	cysteine-type peptidase activity [GO:0008234]	CITTKDLWAPLNTAMK;DLWAPLNTAMK;EFKKESWQSWNNR;HYLLARVMIK;ILHEYLTLEIWDLPIENK;ILNDLLPYMK;KENEIQEIDDR;KVEVWDSLAHENSPILQSSK;LSGTQPHKSLFTESKWK;LYQALSGILR;SLFTESKWKVSHDK;WKVSHDKGVR	12	23.4	1.1606	323.31	0	0	0	0	0	0	10.4612	0	9.91385	0	0	0	0	0	0	0	0	0	5.20977	0	0	8.70974	5.17025	0	0	10.4303	0	0	0	0	0	0	0	0	0	0	0
A0A7J6DRY9	A0A7J6DRY9_CANSA	Uncharacterized protein	G4B88_004983	Cannabis sativa (Hemp) (Marijuana)				MTQANGSGLLVER;QQDYEVK	2	12	0.99892	4.7791	0	0	0	0	0	0	0	0	0	0	0	0	0	0	0	0	0	0	0	0	0	0	0	0	0	0	0	0	0	0	0	0	0	0	0	0	0
A0A7J6DRZ3	A0A7J6DRZ3_CANSA	SWIRM domain-containing protein	G4B88_027481	Cannabis sativa (Hemp) (Marijuana)	chromatin organization [GO:0006325]		oxidoreductase activity [GO:0016491]	AKQESGTEHNYK;ASEHFGKK;DEVRDLSRR;EGKLLATNR;FSRQATMDFSK;GAFKTCIVK;IDRVGYKSIMK;LLATNRSRKPK;VGYKSIMK;VMEQATDAEK	10	4.9	1.1587	323.31	3.44705	0	0	0	0	0	9.84681	0	0	0	0	0	0	0	0	0	0	8.28983	0	0	7.16531	0	0	3.58592	8.00596	0	0	0	0	0	0	0	0	0	0	0	0
A0A7J6DRZ4	A0A7J6DRZ4_CANSA	Pentatricopeptide repeat-containing protein	F8388_002039	Cannabis sativa (Hemp) (Marijuana)				AFGMVER;FQTEGQHR;ILVKLVK;ITILSYEDYLR;ITILSYEDYLRDQNFVK;LLHEIEEGQR	6	6.3	1.1505	323.31	6.29164	0	0	0	1.43152	0	0	5.94097	0	0	0	9.58498	0	0	0	0	0	0	0	0	0	0	0	5.22126	0	0	0	0	0	0	0	0	0	0	0	0	0
A0A7J6DRZ5	A0A7J6DRZ5_CANSA	F-box domain-containing protein	F8388_002050 G4B88_022016	Cannabis sativa (Hemp) (Marijuana)				DDEEEIWVQK;HSYVHMK;QLAEKQNLK	3	8.7	1.151	323.31	6.11026	0	0	0	0	11.6421	0	0	0	0	0	0	0	0	0	0	0	0	0	0	0	0	0	0	0	0	0	0	0	0	0	0	0	0	0	0	0
A0A7J6DS03	A0A7J6DS03_CANSA	Protein TRIGALACTOSYLDIACYLGLYCEROL 4, chloroplastic	G4B88_027480	Cannabis sativa (Hemp) (Marijuana)	acylglycerol transport [GO:0034196]; ER to chloroplast lipid transport [GO:1990052]	chloroplast envelope [GO:0009941]	phosphatidic acid binding [GO:0070300]	AAFSFEKSK;AVPGEPFPMDAAR;GQHWDVPESISLDLLSLVSESGFR;ILDDYESSKGIEDPNSHPR;KEGMSYGDLTR;LDICSASAFSKR;WNTESHGEEKR	7	17.7	1.1541	323.31	0	9.58184	0	0	8.44149	9.22458	0	0	0	8.02619	0	11.9101	0	0	0	0	0	0	0	0	0	0	0	6.972	10.2683	8.44037	0	0	0	0	0	0	6.43768	10.4501	0	0	0
A0A7J6DS07	A0A7J6DS07_CANSA	Reverse transcriptase zinc-binding domain-containing protein	F8388_002049 G4B88_022013	Cannabis sativa (Hemp) (Marijuana)			nucleic acid binding [GO:0003676]	DTPWIKCFNAKYCR;LNDSWKWYAK	2	5.4	0.99728	5.6065	0	0	0	0	0	0	0	0	0	0	0	0	0	0	0	0	0	0	0	0	0	0	0	0	0	0	0	0	0	0	0	0	0	0	0	0	0
A0A7J6DS17	A0A7J6DS17_CANSA	Uncharacterized protein	G4B88_008814	Cannabis sativa (Hemp) (Marijuana)		membrane [GO:0016020]		ITKGKGNYSFEFVDYR	1	11.5	0.99977	5.076	0	0	0	0	0	0	0	0	0	0	0	0	0	0	0	0	0	0	0	0	0	0	0	0	0	0	0	0	0	0	0	0	0	0	0	0	0
A0A7J6DS18	A0A7J6DS18_CANSA	ADP,ATP carrier protein	F8388_001734	Cannabis sativa (Hemp) (Marijuana)		chloroplast membrane [GO:0031969]	ATP binding [GO:0005524]; ATP:ADP antiporter activity [GO:0005471]	RTICPLGDRIMNNEDFANLR;TICPLGDRIMNNEDFANLR;WCTCFLLQEKPK	3	7.5	0.99783	-6.4713	0	0	0	0	0	0	0	0	0	0	0	0	0	0	0	0	0	0	0	0	9.25908	0	0	0	0	0	0	0	0	0	0	0	0	0	0	0	0
A0A7J6DS25	A0A7J6DS25_CANSA	NAC domain-containing protein	F8388_026784 G4B88_002676	Cannabis sativa (Hemp) (Marijuana)	regulation of DNA-templated transcription [GO:0006355]		DNA binding [GO:0003677]	AIHVSDTK;ATAAGFWKATGR;EVDLNKLEPWDLK;LEPWDLKEK	4	9.1	0.9976	-8.0562	0	0	0	0	0	0	0	0	0	0	0	0	0	0	0	0	0	0	0	0	0	0	0	7.283	0	0	0	0	0	0	0	0	0	7.48067	0	0	0
A0A7J6DS32	A0A7J6DS32_CANSA	isocitrate dehydrogenase (NADP(+)) (EC 1.1.1.42)	G4B88_002686	Cannabis sativa (Hemp) (Marijuana)	isocitrate metabolic process [GO:0006102]; NADP metabolic process [GO:0006739]	mitochondrion [GO:0005739]	ATP binding [GO:0005524]; isocitrate dehydrogenase (NADP+) activity [GO:0004450]; magnesium ion binding [GO:0000287]; NAD binding [GO:0051287]; protein kinase activity [GO:0004672]	CATITPDEGR;EFNLKQMWR;LLDFTNK;LQGVPKHDADSGNYHSHDK;LQGVPKHDADSGNYHSHDKK;QKQPNKHFTEEAAR;QPNKHFTEEAAR;SPNGTIRNILNGTVFR;WPLYLSTKNTILK	9	9.9	1.1323	323.31	0	0	0	0	0	0	0	0	0	0	0	0	0	0	9.29552	0	0	0	0	0	0	9.2867	0	0	12.9693	0	0	0	0	0	0	0	0	0	0	0	0
A0A7J6DS33	A0A7J6DS33_CANSA	Lipase	F8388_001737	Cannabis sativa (Hemp) (Marijuana)	lipid catabolic process [GO:0016042]		hydrolase activity, acting on ester bonds [GO:0016788]	IIPSEIEAR;LKDHEQDK;VVYNPLMDFFGLH	3	7.6	0.999	1.8325	0	0	0	0	0	0	0	0	0	0	0	0	0	0	0	0	0	0	0	0	0	0	0	0	0	0	0	0	0	0	0	0	0	0	0	0	0
A0A7J6DS34	A0A7J6DS34_CANSA	JmjC domain-containing protein	F8388_018395 G4B88_016060	Cannabis sativa (Hemp) (Marijuana)	regulation of transcription by RNA polymerase II [GO:0006357]	chromatin [GO:0000785]; histone deacetylase complex [GO:0000118]	chromatin DNA binding [GO:0031490]; histone H3K9 demethylase activity [GO:0032454]; transcription coregulator activity [GO:0003712]	CLPNEHEAK;DTEGDGK;DTEGDGKVGGDEGR;HCQYAHR;LAEEIRCLPNEHEAK;LNFSDKFPEWK;MCCNFCR;TRPGVFWDVFRR;VGGDEGR;VYRDANMEKIMFNDPR	10	13	1.037	323.31	0	0	0	0	0	6.30391	0	0	0	0	0	0	0	0	0	0	0	0	0	0	0	0	0	0	0	0	0	0	0	0	0	0	0	0	5.95229	0	0
A0A7J6DS35	A0A7J6DS35_CANSA	Thioredoxin domain-containing protein	G4B88_016410 G4B88_028207	Cannabis sativa (Hemp) (Marijuana)	intracellular transport [GO:0046907]	COPII-coated ER to Golgi transport vesicle [GO:0030134]; endoplasmic reticulum [GO:0005783]; membrane [GO:0016020]		FHFELSPMQVLITENPK;FINQRDIGANVTIEHYLQVVK;RHHIQGYPSIRIFR;TIREKYDPELDGR;VPGNLIISAR	5	15.7	1.0002	9.4566	0	0	0	0	0	0	0	0	0	0	0	0	0	0	0	0	0	0	0	0	0	0	0	0	0	0	0	0	0	0	0	0	0	0	9.04021	0	0
A0A7J6DS36	A0A7J6DS36_CANSA	Uncharacterized protein	F8388_025694 G4B88_004530 G4B88_015465	Cannabis sativa (Hemp) (Marijuana)		membrane [GO:0016020]		VQQDDDLK	1	4.1	0.99789	-9.6604	0	0	0	0	0	0	0	0	0	0	0	0	0	0	0	0	0	0	0	0	0	0	0	0	0	0	0	0	0	0	0	0	0	0	0	0	0
A0A7J6DS37	A0A7J6DS37_CANSA	Uncharacterized protein	F8388_001735	Cannabis sativa (Hemp) (Marijuana)		membrane [GO:0016020]		DIFERHR;MNRFRASR;WYANRQFR	3	11	1.1305	323.31	0	0	0	0	0	0	0	0	0	0	0	0	0	0	0	0	0	0	0	0	0	0	7.99741	0	0	0	0	0	0	0	0	0	0	0	0	0	0
A0A7J6DS46	A0A7J6DS46_CANSA	SnoaL-like domain-containing protein	F8388_005669 F8388_015859	Cannabis sativa (Hemp) (Marijuana)				IDGHWFISIHHASPIEL;KQSSYVAAEHYGRR	2	11.7	0.99894	10.654	0	0	0	0	0	0	0	0	0	0	0	0	0	0	0	0	0	0	0	0	0	0	0	9.17705	0	0	0	0	0	0	0	0	0	0	0	0	0
A0A7J6DS52	A0A7J6DS52_CANSA	sucrose synthase (EC 2.4.1.13)	G4B88_017806	Cannabis sativa (Hemp) (Marijuana)	sucrose metabolic process [GO:0005985]		sucrose synthase activity [GO:0016157]	IYDRYTWK;LQRIYDR	2	8.9	0.99757	-11.019	0	0	0	0	0	0	0	10.8453	0	0	0	0	0	0	0	0	0	0	0	0	0	0	0	0	0	0	0	0	0	0	0	0	0	0	0	0	0
A0A7J6DS53	A0A7J6DS53_CANSA	WRKY domain-containing protein	F8388_021802	Cannabis sativa (Hemp) (Marijuana)		nucleus [GO:0005634]	DNA-binding transcription factor activity [GO:0003700]; sequence-specific DNA binding [GO:0043565]	FESLYSYSNK;NEYEKQTIK	2	4.4	1.1354	323.31	0	0	0	0	0	0	0	0	0	0	0	0	0	0	9.03414	0	0	0	0	0	0	0	0	0	0	0	0	0	0	0	0	8.31994	0	0	0	0	0
A0A7J6DS56	A0A7J6DS56_CANSA	Zinc knuckle CX2CX4HX4C domain-containing protein	F8388_001733	Cannabis sativa (Hemp) (Marijuana)		nucleus [GO:0005634]	DNA binding [GO:0003677]	DLWVQYKYER;ELRLQYLGK;GPGDTSK;LPKMCFKCGILTDDK;MCFKCGILTDDK;NQCIIQQAEASECRELR;YERLPKMCFK	7	10.9	1.1331	323.31	0	0	0	0	0	0	0	0	0	0	0	0	0	0	0	0	0	0	0	0	0	0	0	0	0	0	0	0	0	0	0	0	0	0	0	0	0
A0A7J6DS62	A0A7J6DS62_CANSA	Uncharacterized protein	F8388_005133	Cannabis sativa (Hemp) (Marijuana)				AICLPGK;MLAICGSFSANDTSR;NVNSGCPK	3	11.2	1.1335	323.31	0	0	0	12.0145	0	0	0	0	0	0	0	11.8058	0	0	0	0	0	0	0	0	0	0	0	0	0	0	0	8.26106	0	8.73559	0	0	0	0	0	0	0
A0A7J6DS63	A0A7J6DS63_CANSA	Importin N-terminal domain-containing protein	F8388_023308 F8388_026786 G4B88_002678 G4B88_012749	Cannabis sativa (Hemp) (Marijuana)	protein import into nucleus [GO:0006606]	cytosol [GO:0005829]; nuclear envelope [GO:0005635]	small GTPase binding [GO:0031267]	IFLILFRTLKELSTK;ILLLCNVLIRR;SVLECKEYK;SVLECKEYKR;SVQEVRPVK;TLKELSTKR	6	4.9	1.1336	323.31	0	0	0	0	0	0	0	0	0	0	0	0	0	0	0	0	0	0	0	0	0	0	0	0	0	0	0	0	0	0	0	0	0	0	0	0	0
A0A7J6DS67	A0A7J6DS67_CANSA	Aldehyde dehydrogenase domain-containing protein	G4B88_026976	Cannabis sativa (Hemp) (Marijuana)			aldehyde dehydrogenase (NAD+) activity [GO:0004029]	AAAASNLKPVSLELGGK;DEIFGPVMALMK;ILRYIENGK;IMMKFADLIDENIEELASMDCRDGGK;NLDIANTVSR;TFETIDPRNGEERAR;YYAGAADK	7	20.8	0.99873	1.6908	0	0	0	0	0	0	0	0	0	0	0	0	0	0	0	0	0	9.65535	0	0	0	0	0	0	0	0	0	0	0	0	0	0	0	0	0	0	0
A0A7J6DS70	A0A7J6DS70_CANSA	DUF3527 domain-containing protein	F8388_005672	Cannabis sativa (Hemp) (Marijuana)				DKYVTKNQSNVK;EKIIDEVRK;FSFSLGRMGR;GVSIELKNSSK;KNASEIGRGSGK;KSFDQNLTGLSK;NHSSTIVEREK;NTGSSRSSSLVHAER;SPGSQFSQRNK;YVTKNQSNVK	10	10.7	1.1259	323.31	0	0	0	0	0	11.4985	0	0	0	0	0	0	0	0	0	0	0	8.25574	0	0	0	8.02674	0	8.58026	0	13.4665	0	0	0	0	0	0	0	0	0	13.9961	0
A0A7J6DS73	A0A7J6DS73_CANSA	Uncharacterized protein	F8388_010979 G4B88_028409	Cannabis sativa (Hemp) (Marijuana)				AFEGICEKVRK;NANLNSRSLNLR	2	13.5	1.126	323.31	0	0	0	0	0	0	0	0	0	0	0	0	0	0	0	0	0	0	0	0	0	0	0	0	0	0	0	0	0	0	0	0	0	0	0	0	0
A0A7J6DS76	A0A7J6DS76_CANSA	WRKY domain-containing protein	F8388_019137	Cannabis sativa (Hemp) (Marijuana)		nucleus [GO:0005634]	DNA-binding transcription factor activity [GO:0003700]; sequence-specific DNA binding [GO:0043565]	LSVMWENYNK;VSTIYVR;VTRDNPSPR	3	12.4	0.99678	-11.487	0	0	0	0	0	0	0	0	0	0	0	0	0	0	8.36733	0	0	0	0	0	0	0	0	0	0	0	8.98982	0	0	8.85966	0	0	0	0	0	0	0
A0A7J6DS82	A0A7J6DS82_CANSA	SHSP domain-containing protein	G4B88_017825	Cannabis sativa (Hemp) (Marijuana)	positive regulation of DNA demethylation [GO:1901537]	nucleus [GO:0005634]		FLGFADR	1	2.4	1.124	323.31	0	0	0	11.2292	0	10.9287	11.0384	10.4109	11.6158	11.1158	9.82003	0	10.613	10.661	9.0587	0	8.78352	0	9.89276	10.3305	0	11.0773	0	10.0812	10.6311	10.6286	11.6674	7.94948	0	7.80645	0	11.3623	0	9.86457	0	10.4005	0
A0A7J6DS87	A0A7J6DS87_CANSA	FRIGIDA-like protein	F8388_019130	Cannabis sativa (Hemp) (Marijuana)	cell differentiation [GO:0030154]; flower development [GO:0009908]			EKLAQYLRSFELQR;ELEFDKK;ESQLDKVQRCYENCLK;GHHSNVSQR;GHHSNVSQRIK;GHHSNVSQRIKIK;LYNHDEPSRKR;SVSSAQK;YLQEQMSKHQQKELEFDK	9	19.8	1.1287	323.31	0	0	0	10.1038	0	0	0	0	0	0	0	0	0	0	0	0	0	0	9.40037	0	0	0	0	0	8.80433	8.78784	8.83971	0	1.90277	0	8.3014	0	0	0	0	0	0
A0A7J6DS91	A0A7J6DS91_CANSA	glutathione transferase (EC 2.5.1.18)	F8388_003095	Cannabis sativa (Hemp) (Marijuana)	glutathione metabolic process [GO:0006749]	cytoplasm [GO:0005737]	glutathione transferase activity [GO:0004364]	GEENGENAAK;LAFGSFFTSTRGEENGENAAK;LLDPKNLPR;SQLLLQYNPIHKK;VFTTSGEEQEK	5	11.8	0.99617	-3.9365	0	0	0	0	0	0	0	0	0	0	0	0	0	0	0	0	0	0	0	0	0	0	0	0	0	0	0	0	0	0	0	0	0	0	0	0	0
A0A7J6DS93	A0A7J6DS93_CANSA	Uncharacterized protein	G4B88_017867	Cannabis sativa (Hemp) (Marijuana)				FLIRVLSDLNEK;HDNLDTTQHWFIDCQVGRGLGR;SHSAKLFEK;SLGQALQEVT;SVVQAEPIYMMSIFK;WALSNVCK	6	41.5	1.1295	323.31	0	0	0	0	8.63985	0	0	0	0	0	0	0	0	0	0	0	0	0	13.2996	0	0	0	0	0	0	0	0	0	9.34591	9.81794	0	0	0	0	0	0	0
A0A7J6DS94	A0A7J6DS94_CANSA	Uncharacterized protein	F8388_005670	Cannabis sativa (Hemp) (Marijuana)			NADPH dehydrogenase activity [GO:0003959]	ASTYYSQAK;FLPHWEGQVFGVMPAPK;SKYRSSR;YGDLFNGR	4	16.2	1.1296	323.31	0	0	0	0	0	0	9.13525	0	0	0	0	0	0	0	0	0	0	0	0	0	7.57584	0	0	0	0	0	0	0	0	0	0	0	0	0	0	0	0
A0A7J6DS99	A0A7J6DS99_CANSA	sucrose synthase (EC 2.4.1.13)	G4B88_009462	Cannabis sativa (Hemp) (Marijuana)	sucrose metabolic process [GO:0005985]		sucrose synthase activity [GO:0016157]	VEVYAKNEK	1	6.5	1.1274	323.31	0	0	0	0	0	0	0	0	0	0	0	0	0	0	0	0	0	0	0	0	0	0	0	0	0	0	0	0	0	0	0	8.09064	0	0	0	0	0
A0A7J6DSA1	A0A7J6DSA1_CANSA	Late embryogenesis abundant protein	F8388_007392	Cannabis sativa (Hemp) (Marijuana)				HQTGPNRQ	1	6	1.1277	323.31	0	0	0	0	0	0	0	0	0	0	0	0	0	0	0	0	0	0	0	0	0	0	0	0	0	0	0	0	0	0	0	0	0	0	0	0	0
A0A7J6DSA8	A0A7J6DSA8_CANSA	DNA-directed RNA polymerase subunit beta (EC 2.7.7.6)	F8388_019132 G4B88_024333	Cannabis sativa (Hemp) (Marijuana)		RNA polymerase II, core complex [GO:0005665]	DNA binding [GO:0003677]; metal ion binding [GO:0046872]; ribonucleoside binding [GO:0032549]; RNA polymerase II activity [GO:0001055]	ADECINFGK;AHVSHARK;DDCDFDR;EAEKDDCDFDR;FGGVKFGEMER;GASSDPK;KMKADECINFGK;KSQAALTHVDKQLK;LQNMTYSSR;LTQSKAGKYTFR;LVNDTSTPLDGK;LVQPTFWGGSAKDK;LWISSHPFLTVAFQSEVK;QLKKTLFPPK;RMAKALQR;STQQKARFLGYMVK;TFIAQEQICRK;TPILGDKFSSMHGQK;VKFRNTGPVHPLTR	19	16.5	1.1282	323.31	0	0	15.3775	0	10.6277	12.4403	0	11.4736	9.8056	16.2104	16.3896	0	0	8.19569	10.0214	0	13.0184	13.56	0	0	15.4261	10.169	10.0849	10.3181	0	10.6567	16.5841	12.7236	7.35465	0	0	0	8.10518	0	0	0	14.8499
A0A7J6DSB4	A0A7J6DSB4_CANSA	Uncharacterized protein	G4B88_025267	Cannabis sativa (Hemp) (Marijuana)	lipid catabolic process [GO:0016042]	membrane [GO:0016020]	hydrolase activity, acting on ester bonds [GO:0016788]	RSIDHDAFSQDLR;SIDHDAFSQDLR;TVHEFLRPR;YNRREMVNTK	4	4.6	1.1282	323.31	0	0	0	0	0	0	0	0	0	0	13.8434	0	0	0	0	0	0	0	0	0	0	0	0	0	0	0	0	0	0	0	0	0	0	0	0	0	0
A0A7J6DSB9	A0A7J6DSB9_CANSA	RING-type domain-containing protein	G4B88_025284	Cannabis sativa (Hemp) (Marijuana)	protein ubiquitination [GO:0016567]		ubiquitin protein ligase activity [GO:0061630]	FNNNKIPLAFDGQLSNSVTR;GKGGKYLQMK;KLMVYSSGTSYSK;RLDADSDR;SIPIQILR;VNSTLYILSFTPNIFFQVLIKPKKLSLNR;YINVIWFITR	7	13.8	0.99882	10.535	0	0	0	0	0	0	0	0	0	0	0	0	0	0	0	9.01092	0	0	0	0	0	0	0	0	0	0	0	0	0	0	0	0	0	0	0	0	0
A0A7J6DSC0	A0A7J6DSC0_CANSA	Methyltransferase-like protein	F8388_026306	Cannabis sativa (Hemp) (Marijuana)				EEAEYHNK;KASNCLNLILSNAILDMYAK;KVFCQMSTPDVVSFNIMIVGNAK;SDGTRSYFFCLDTAR;TIEMERRYLLK;VGFREYKR;VYLEKGSK	7	9.4	1.112	323.31	0	0	0	0	0	0	0	0	0	0	0	0	0	0	0	0	0	0	0	0	0	0	0	0	0	12.5406	0	0	0	0	0	0	0	0	0	0	0
A0A7J6DSC6	A0A7J6DSC6_CANSA	Uncharacterized protein	G4B88_025285	Cannabis sativa (Hemp) (Marijuana)				ESLHESSK;SSSSSPMIWNR;VLFDKNK	3	14.4	1.0084	323.31	0	0	0	0	0	0	0	0	0	0	0	0	0	0	0	0	0	0	0	0	0	0	0	0	0	0	0	0	0	0	0	0	0	0	0	0	0
A0A7J6DSD8	A0A7J6DSD8_CANSA	Protein kinase domain-containing protein	G4B88_000534	Cannabis sativa (Hemp) (Marijuana)	signal transduction [GO:0007165]		ATP binding [GO:0005524]; protein kinase activity [GO:0004672]	EIREEDFFLCG;LEKSEELK	2	11.8	1.0011	3.8041	0	0	0	0	0	0	0	0	0	0	0	0	0	0	0	0	0	0	0	0	0	0	0	0	0	0	0	0	0	0	0	0	0	0	0	0	0
A0A7J6DSE0	A0A7J6DSE0_CANSA	PX domain-containing protein	F8388_008952	Cannabis sativa (Hemp) (Marijuana)		endosome [GO:0005768]; membrane [GO:0016020]	metal ion binding [GO:0046872]; phosphatidylinositol binding [GO:0035091]	ELLDYSPATSVGFSIDRQTEK;GLSSGLNVGFLSGLFTK;GVDEMPNEPK;IDDTRPLTK;IDDTRPLTKR;LSSLSTVPSR;NELYRQEAKMK;NQNASIVESININDSR;TCFSNMNDDMSQK;VENGREEIK;YLLESNDFFALR;YSSCGESEFDR	12	12.3	0.99796	5.2999	0	0	0	0	0	0	0	0	0	0	0	0	0	0	0	0	0	0	0	0	0	0	0	0	0	0	0	0	0	0	0	0	0	0	0	0	0
A0A7J6DSE1	A0A7J6DSE1_CANSA	Response regulatory domain-containing protein	F8388_026307	Cannabis sativa (Hemp) (Marijuana)		endoplasmic reticulum [GO:0005783]	ethylene binding [GO:0051740]; ethylene receptor activity [GO:0038199]	RGIFAVGNVLDQQQQR	1	10.7	0.99668	5.8372	0	0	10.4154	0	0	0	0	0	0	0	0	0	0	0	0	0	0	0	0	0	0	0	0	0	0	0	0	0	0	0	0	0	0	0	0	0	0
A0A7J6DSE3	A0A7J6DSE3_CANSA	CCHC-type domain-containing protein	F8388_002034	Cannabis sativa (Hemp) (Marijuana)				DNLSRRPR;SLLRILPPLR;YIANIRESFVTSLGTLNR	3	6	1.0036	323.31	0	0	0	0	0	0	0	0	0	0	0	0	0	0	0	0	0	0	0	0	0	13.0532	0	0	0	0	0	0	0	0	0	0	0	0	0	0	0
A0A7J6DSE5	A0A7J6DSE5_CANSA	F-box protein	G4B88_028035	Cannabis sativa (Hemp) (Marijuana)		cytoplasm [GO:0005737]		CYTTLAGFDFDKGNVDRK;EMREWLYR;GACIALDAGR;ISMKFKDYVSYTK;ISQRSSNKISMK;KENPSLEEFYR;MDCSKKNK;NFEFVCLDMAPGYRHKGVCR;RCEGKIFAQLR;SGEGGHK;YGKMDHVAK	11	13	1.0039	323.31	10.7055	0	0	0	10.6399	0	0	10.9728	10.951	0	0	0	9.6953	9.86154	0	10.8464	0	11.1111	10.1707	10.5333	10.5831	0	0	0	0	8.39099	11.0982	0	8.83662	0	5.2211	10.1591	0	11.2197	11.6361	11.6672	0
A0A7J6DSE7	A0A7J6DSE7_CANSA	Uncharacterized protein	F8388_002706 G4B88_026286	Cannabis sativa (Hemp) (Marijuana)		membrane [GO:0016020]	sugar transmembrane transporter activity [GO:0051119]	SMEPTFIPIWKRK	1	6.7	0.99905	4.5534	0	0	0	0	0	0	0	0	0	0	0	0	0	0	0	0	0	0	0	0	0	0	0	0	0	0	0	0	0	0	0	0	0	0	0	0	0
A0A7J6DSE9	A0A7J6DSE9_CANSA	Uncharacterized protein ycf68	F8388_000228	Cannabis sativa (Hemp) (Marijuana)				TLGDGIALKLK;TTRSPLSFWGDGGIVPFEPLFSCFSRR	2	10.5	0.99905	8.9221	0	0	0	0	0	0	0	0	0	0	0	0	0	0	0	0	0	0	0	0	0	0	9.67059	0	0	0	0	0	0	0	0	0	0	0	0	15.423	0
A0A7J6DSG2	A0A7J6DSG2_CANSA	Pantoate--beta-alanine ligase (Pantoate-activating enzyme) (Pantothenate synthetase)	G4B88_028039	Cannabis sativa (Hemp) (Marijuana)	pantothenate biosynthetic process [GO:0015940]	cytosol [GO:0005829]	ATP binding [GO:0005524]; pantoate-beta-alanine ligase activity [GO:0004592]	LSEVTGNNPIIMGTK	1	5.4	0.99833	5.3779	0	0	0	0	0	0	0	0	0	0	0	0	0	0	0	0	0	0	0	0	0	0	0	0	0	0	0	0	0	0	0	0	0	0	0	0	0
A0A7J6DSG6	A0A7J6DSG6_CANSA	PHD-type domain-containing protein	G4B88_009461	Cannabis sativa (Hemp) (Marijuana)			metal ion binding [GO:0046872]	IDQEERNEYK;IDQEERNEYKTCTCR	2	4.3	1.014	323.31	9.41659	9.3658	9.59736	0	0	0	0	0	0	9.43773	0	0	8.42538	8.63735	8.78549	0	0	6.75569	0	9.22778	0	0	0	0	0	0	0	0	0	0	0	0	0	6.72492	0	0	0
A0A7J6DSH1	A0A7J6DSH1_CANSA	Uncharacterized protein	F8388_019527 G4B88_002769	Cannabis sativa (Hemp) (Marijuana)				FSEAMASCPK;LPVLIISLK	2	5.8	1.0127	323.31	0	0	0	0	0	0	0	0	0	0	0	0	0	0	0	0	0	0	7.68615	0	0	0	0	8.68598	0	0	0	0	8.12872	0	0	0	0	0	0	0	0
A0A7J6DSH2	A0A7J6DSH2_CANSA	Rhamnogalacturonan endolyase	F8388_008798	Cannabis sativa (Hemp) (Marijuana)	cell wall organization [GO:0071555]		carbohydrate binding [GO:0030246]	AAFKLQR;DWFFAHVNR;ESHRFRQYGLWDR;FNYMAISDDRQR;FRQYGLWDR;IFPVNMDKRFIMLR;IIHTTQRHKK;KDWFFAHVNRK;TMPSASDRTK	9	12.9	1.0179	323.31	0	9.4731	0	0	0	0	0	0	0	0	8.06743	0	0	5.97577	0	0	0	0	0	0	0	0	0	0	0	0	0	0	0	0	0	0	0	0	0	0	0
A0A7J6DSH3	A0A7J6DSH3_CANSA	Uncharacterized protein	F8388_008795	Cannabis sativa (Hemp) (Marijuana)				NIPTWQMFTR;NIPTWQMFTRKPLKER	2	11.7	0.99718	5.7268	0	0	0	0	0	0	0	0	0	0	0	0	0	0	0	0	0	0	0	0	0	0	0	0	0	0	0	0	0	0	0	0	0	0	0	0	0
A0A7J6DSH4	A0A7J6DSH4_CANSA	Uncharacterized protein	F8388_019522 G4B88_002767	Cannabis sativa (Hemp) (Marijuana)	carboxylic acid biosynthetic process [GO:0046394]		catalytic activity [GO:0003824]	ITPAFDK;SGPPSVR;VGNVSVEEGKK	3	6.2	0.99701	-11.146	0	0	0	0	0	0	0	0	0	0	0	0	0	0	0	0	0	0	0	0	0	0	0	0	0	0	0	0	0	0	0	0	0	0	0	0	0
A0A7J6DSH5	A0A7J6DSH5_CANSA	Myb/SANT-like domain-containing protein	F8388_008791	Cannabis sativa (Hemp) (Marijuana)				DASGLYR;HDDATGVEFK;SFPYYHKLAK	3	19.9	0.9963	-0.2218	0	0	0	0	0	0	0	0	0	0	0	0	0	0	0	0	0	0	0	0	0	0	0	0	0	0	0	0	0	0	0	0	0	0	0	0	0
A0A7J6DSH8	A0A7J6DSH8_CANSA	Eukaryotic translation initiation factor 3 subunit L (eIF3l)	F8388_019520 G4B88_002764	Cannabis sativa (Hemp) (Marijuana)	formation of cytoplasmic translation initiation complex [GO:0001732]	eukaryotic 43S preinitiation complex [GO:0016282]; eukaryotic 48S preinitiation complex [GO:0033290]; eukaryotic translation initiation factor 3 complex [GO:0005852]	translation initiation factor activity [GO:0003743]	EMWFRHLYAR;ILLYIYKTK;VYTDAIR	3	5.6	1.0168	323.31	0	0	0	0	0	0	0	0	0	0	0	0	0	0	0	0	0	0	0	0	0	0	0	0	0	0	0	0	0	0	0	0	0	0	0	0	0
A0A7J6DSI1	A0A7J6DSI1_CANSA	Protein SMG7	G4B88_008805	Cannabis sativa (Hemp) (Marijuana)	nuclear-transcribed mRNA catabolic process, nonsense-mediated decay [GO:0000184]	telomerase holoenzyme complex [GO:0005697]	telomerase RNA binding [GO:0070034]; telomeric DNA binding [GO:0042162]	DLNHDAK;EHWLDLVLLK;GLISCHRSLIYLGDLARYK;KNPVSRPSR;MEHWLDLVLLK;RSEAADSNWATYDGLK;VTKIRLQFK;YEEGNTENR	8	7.6	1.0179	323.31	0	0	0	0	0	0	0	0	5.96726	6.85811	0	0	0	6.62679	0	0	0	0	0	0	0	0	0	0	0	0	0	0	0	0	0	0	0	0	0	0	0
A0A7J6DSI3	A0A7J6DSI3_CANSA	Uncharacterized protein	F8388_005238 G4B88_004736 G4B88_029027	Cannabis sativa (Hemp) (Marijuana)				ALLLVQSDEVESKLQGAREIR;LTKTSQRCR	2	7.5	0.99839	0.67159	0	0	0	0	0	0	0	0	0	0	0	0	0	0	0	0	0	0	0	0	0	0	0	0	0	0	0	0	0	0	0	0	0	0	0	0	0
A0A7J6DSJ8	A0A7J6DSJ8_CANSA	Manganese-transporting ATPase PDR2	G4B88_029037	Cannabis sativa (Hemp) (Marijuana)	extraction of mislocalized protein from ER membrane [GO:0140569]; intracellular calcium ion homeostasis [GO:0006874]	endoplasmic reticulum membrane [GO:0005789]	ATP binding [GO:0005524]; ATP hydrolysis activity [GO:0016887]; ATPase-coupled monoatomic cation transmembrane transporter activity [GO:0019829]; membrane protein dislocase activity [GO:0140567]; P-type ion transporter activity [GO:0015662]	ENQNFSKLPYPTK;FLRWAFPGK;GAPETIQDR;GIDWTYK;HASVCPTTDIIR;HHFASYLKRMAVVVR;KQRFIYSK;QRHAEAKLEK;TVEIMASCHALVFVDNK;VDNQTLMVHR	10	9.7	1.0136	323.31	0	0	0	0	0	0	0	2.94122	11.0727	0	0	0	0	0	0	0	8.27659	0	0	0	0	0	0	0	0	0	0	0	0	3.35473	0	0	0	0	0	0	0
A0A7J6DSK0	A0A7J6DSK0_CANSA	FRIGIDA-like protein	F8388_003135 G4B88_024813	Cannabis sativa (Hemp) (Marijuana)	cell differentiation [GO:0030154]; flower development [GO:0009908]			ADYLIQSDR;KNLKEHESIR;NLKEHESIR;QVKSDESTPAK;SLGFSDK;SLMVYLK;SLMVYLKKNLK;TQMKRQENR;VANSILGNSHNSLK	9	9.5	1.0005	3.222	0	0	0	0	0	0	0	0	0	0	0	0	0	0	0	0	0	12.2092	0	0	0	0	0	0	0	0	0	11.231	0	0	0	0	0	0	0	0	0
A0A7J6DSK3	A0A7J6DSK3_CANSA	Uncharacterized protein	G4B88_029036	Cannabis sativa (Hemp) (Marijuana)		endomembrane system [GO:0012505]; membrane [GO:0016020]		IPMLRFR;SYGSMIEGEADELKR;TGRIPMLRFR;TLSLKYYPSEAVKNNATVYVHVFFAR;WQLFLQIDQSFQIHRSYGSMIEGEADELKR	5	10.9	1.0129	323.31	0	0	0	0	0	0	0	0	0	0	0	0	0	0	0	0	0	0	0	0	0	0	0	0	0	0	0	0	0	0	0	0	0	0	0	0	0
A0A7J6DSK5	A0A7J6DSK5_CANSA	DYW domain-containing protein	G4B88_029047	Cannabis sativa (Hemp) (Marijuana)			zinc ion binding [GO:0008270]	ALLQGQQVHAHITK;CCCLNFMGR;DKSHPESVK;EAGYVAQTKLVLHNVEEEEK;ITKNLRVCSDCHTFSK;ITYLVKETHGYIMR;KGFSPEGPIFR;LVSKFFERELVVR;MRMKGSGLK;NLRVCSDCHTFSK;SCGVSDSVFLSTK;SHPESVKIYK;TLQREAGYVAQTK;WKDVHELRMR	14	15	1.025	323.31	0	0	0	0	0	0	0	0	0	0	0	0	0	0	0	11.7583	0	0	0	0	0	0	0	0	0	0	0	0	0	0	0	0	0	0	0	0	0
A0A7J6DSK9	A0A7J6DSK9_CANSA	non-specific serine/threonine protein kinase (EC 2.7.11.1)	G4B88_024077	Cannabis sativa (Hemp) (Marijuana)		membrane [GO:0016020]	ATP binding [GO:0005524]; protein serine/threonine kinase activity [GO:0004674]	CLANGNYTVKLHFAEIVLR;DSRYNLFR;DWNFSDPCSNK;EANGVDKEYIK;ESKDEESAIK;GMYGSLISAISIKSDFDPPRK;GVDKEVIR;ISDLNGEMSSNFPDLR;ISSNNFTGK;LKDFDIEK;LLAPCLNPCSK;LQWAGKGTR;MFDVYVQGKLKLK;MKNSELYTTAR;RMFDVYVQGK;SDFDPPRKEKPTK;SYYSLGRR;TTIPELVMDSSSHGDPFK	18	10	1.0202	323.31	5.84278	0	13.9466	0	8.96128	0	16.1757	0	9.75764	0	15.9527	10.6067	14.6991	0	0	14.6296	14.7544	14.7175	8.3881	14.3389	14.1588	14.811	0	9.61489	15.745	11.704	0	0	0	0	5.27337	14.6545	0	13.5234	0	5.7458	14.8127
A0A7J6DSL0	A0A7J6DSL0_CANSA	Uncharacterized protein	G4B88_029053	Cannabis sativa (Hemp) (Marijuana)	defense response to virus [GO:0051607]; regulatory ncRNA-mediated gene silencing [GO:0031047]			ASSYSSSSKGK;EMELYVEER;GSDRDAWNRR;ILEVELRNK;KRHFEEEVQLEK;LALLMEKYSPLHPKE;LEKAHEEK;LEQDENEK;LYAFLAVK;MQHDENTEEMK;QTLEQNRIVRER;SNAKTSK;VSEINDLER	13	21.2	1.0206	323.31	13.8206	0	0	10.4302	0	0	8.12908	0	0	0	8.72106	11.8249	0	11.7426	0	0	10.153	0	0	10.4527	10.4657	11.2021	11.061	0	0	10.9396	0	0	0	0	7.68054	11.0632	0	0	9.79594	4.49665	0
A0A7J6DSL1	A0A7J6DSL1_CANSA	Extensin domain-containing protein	G4B88_004514	Cannabis sativa (Hemp) (Marijuana)				SPPPPSPSLPPPYVYK	1	2.5	0.99781	5.3	0	0	0	0	0	0	0	0	0	0	0	0	0	0	0	0	0	0	0	0	0	0	0	0	0	0	0	0	0	0	0	0	0	0	0	0	0
A0A7J6DSL3	A0A7J6DSL3_CANSA	Elongation factor 1-gamma	G4B88_029044	Cannabis sativa (Hemp) (Marijuana)			glutathione transferase activity [GO:0004364]; translation elongation factor activity [GO:0003746]	AFTSEFPHVER;ALIVAEYTGVK;IFGEVNQTHSLPPVQSLAPTNKEV;MALVLHSWSFNK;NAYKALIVAEYTGVK;NPLDLLPPSK;VDINDEVQK	7	12.5	1.0207	323.31	0	0	8.78934	0	0	0	0	10.8707	0	0	0	0	0	0	0	0	0	0	0	0	0	0	0	0	8.33168	0	0	0	0	0	0	9.2738	10.3901	0	0	0	0
A0A7J6DSM3	A0A7J6DSM3_CANSA	Uncharacterized protein	G4B88_029070	Cannabis sativa (Hemp) (Marijuana)				VDPPIFVNRLANLLLEK	1	9.8	0.99761	5.5433	0	0	0	0	0	0	0	0	0	0	0	0	0	0	0	0	0	0	0	0	0	0	0	0	0	0	0	0	0	0	0	0	0	0	0	0	0
A0A7J6DSM4	A0A7J6DSM4_CANSA	U3 small nucleolar ribonucleoprotein protein MPP10	F8388_008951	Cannabis sativa (Hemp) (Marijuana)	rRNA processing [GO:0006364]	Mpp10 complex [GO:0034457]; small-subunit processome [GO:0032040]; sno(s)RNA-containing ribonucleoprotein complex [GO:0005732]		ANLEPKTWTMQGEVTAAKRPK;EASQNLFSSLRPYTPK;ELKRFEK;FEKDPAEIK;GLAEIYEVACNIRESIKNIPCVPK;LEGARYEDFFVGK;NIPCVPK;TLSTHEKELEK	8	14.3	1.0088	323.31	0	10.51	6.44968	0	0	0	9.89505	9.27368	9.34521	0	10.133	0	6.67751	8.10203	0	0	0	0	0	8.70998	0	0	0	10.8084	10.7237	0	10.9684	3.60573	0	0	0	0	0	0	0	0	0
A0A7J6DSM7	A0A7J6DSM7_CANSA	Vacuolar cation/proton exchanger	F8388_024370	Cannabis sativa (Hemp) (Marijuana)	intracellular calcium ion homeostasis [GO:0006874]	plant-type vacuole membrane [GO:0009705]	calcium:proton antiporter activity [GO:0015369]	IFGNAVYR	1	1.8	0.99758	-9.6604	0	0	0	0	0	0	0	0	0	0	0	0	0	0	0	0	0	0	0	0	0	0	0	0	0	0	0	0	0	0	0	0	0	0	0	0	0
A0A7J6DSN0	A0A7J6DSN0_CANSA	K Homology domain-containing protein	F8388_005198 G4B88_004784 G4B88_029064	Cannabis sativa (Hemp) (Marijuana)	regulation of alternative mRNA splicing, via spliceosome [GO:0000381]	nucleus [GO:0005634]	mRNA binding [GO:0003729]	ELAMLNGTLR;LDVPVDK;VEAVTECRVYIR;YPTVSNVFSSDTK;YVAELLAERHK	5	17	1.0068	323.31	0	0	0	0	0	0	0	0	0	0	0	0	0	0	0	0	0	0	0	0	0	0	0	0	0	0	0	0	0	0	0	0	0	0	0	0	0
[truncated: 32,892 more rows]
[truncated: 59 more columns]

## Sheet: Sheet2
Protein kinase domain-containing protein				โปรตีนในกลุ่มนี้มีบทบาทในการควบคุมการส่งสัญญาณของเซลล์ รวมถึงเซลล์ประสาท อาจมีผลต่อการตอบสนองของระบบประสาทต่อยาสลบ
FACT complex subunit SSRP1				เกี่ยวข้องกับการควบคุมโครงสร้างของโครมาตินและอาจมีบทบาทในกระบวนการประสาท เช่น การถอดรหัสของยีนที่เกี่ยวข้องกับการทำงานของสมอง
Tubulin alpha chain				เป็นองค์ประกอบหลักของไมโครทูบูล ซึ่งมีความสำคัญต่อโครงสร้างของเซลล์ประสาท การเปลี่ยนแปลงของโปรตีนนี้อาจส่งผลต่อการทำงานของระบบประสาทและการตอบสนองต่อยาสลบ
Cytochrome P450				โปรตีนในตระกูลนี้เกี่ยวข้องกับการเผาผลาญยา รวมถึงยาสลบ การแปรผันของ Cytochrome P450 อาจทำให้การออกฤทธิ์ของยาสลบเปลี่ยนไป เช่น ทำให้ยาออกฤทธิ์นานขึ้นหรือลดลง
RNA helicase (EC 3.6.4.13)				มีบทบาทในการควบคุมกระบวนการแสดงออกของยีน รวมถึงยีนที่เกี่ยวข้องกับการทำงานของเซลล์ประสาท อาจมีผลต่อการตอบสนองต่อยาสลบ
[truncated: 194 more rows]
