# Supplementary material for: Effects of Cannabidiol Oil on Anesthetic Requirements in Cats: MAC Determination and Serum Profiling via Nanoscale Liquid Chromatography–Tandem Mass Spectrometry
Source: Animals (Basel). 2025 May 12;15(10):1393. doi: 10.3390/ani15101393 (PMC12108486; doi:10.3390/ani15101393)
Supplement: Supplementary file 1 [file animals-15-01393-s001.zip › Supplement Table S3.xlsx]

## Sheet: Sheet1
Entry	Entry Name	Protein names	Gene Names	Organism	Gene Ontology (biological process)	Gene Ontology (cellular component)	Gene Ontology (molecular function)	T: Peptide sequences	N: Peptides	N: Sequence coverage [%]	N: Q-value	N: Score	Intensity Aston-T0_1	Intensity Aston-T0_2	Intensity Aston-T0_3	Intensity Aston-T30_1	Intensity Aston-T30_2	Intensity Aston-T30_3	Intensity Bella-T0_1	Intensity Bella-T0_2	Intensity Bella-T0_3	Intensity Bella-T30_1	Intensity Bella-T30_2	Intensity Bella-T30_3	Intensity Bengal-T0_1	Intensity Bengal-T0_2	Intensity Bengal-T0_3	Intensity Bengal-T30_1	Intensity Bengal-T30_2	Intensity Bengal-T30_3	Intensity Borneo-T0_1	Intensity Borneo-T0_2	Intensity Borneo-T0_3	Intensity Borneo-T30_1	Intensity Borneo-T30_2	Intensity Borneo-T30_3	Intensity cheetah-T0_1	Intensity cheetah-T0_2	Intensity cheetah-T0_3	Intensity cheetah-T30_1	Intensity cheetah-T30_2	Intensity cheetah-T30_3	Intensity Chi-T0_1	Intensity Chi-T0_2	Intensity Chi-T0_3	Intensity Chi-T30_1	Intensity Chi-T30_2	Intensity Chi-T30_3	Intensity Fakthong-T0_1
A0A1V0QSF3	A0A1V0QSF3_CANSA	Terpene synthase		Cannabis sativa (Hemp) (Marijuana)	diterpenoid biosynthetic process [GO:0016102]		magnesium ion binding [GO:0000287]; terpene synthase activity [GO:0010333]	DPKIISASTLLSRFMDDIGSR;EILSSNHDQLK;ELSEIMRWWK;KELSEIMRWWK;LDFNVLQCFHKK;LEPEYLR;LGLSYHFESEIEK;LLLELAK;MVELYFWILGVYYEPKYSR;QERVEELIQVVK;VEELIQVVK;VMLESYEEFEK;VSSSIFEK	13	23.8	1.0009	9.5378	0	0	0	0	0	0	0	0	0	0	0	0	0	0	0	0	0	0	0	0	0	0	0	0	0	0	0	0	0	0	0	0	0	0	0	0	0
A0A1V0QSF4	A0A1V0QSF4_CANSA	Terpene synthase		Cannabis sativa (Hemp) (Marijuana)	diterpenoid biosynthetic process [GO:0016102]		magnesium ion binding [GO:0000287]; terpene synthase activity [GO:0010333]	ISELIINHI;LGEKMDFFR;QFLQNCKNLAR;SESILEEAR	4	6.2	1.2374	323.31	13.0264	0	11.0566	8.76663	0	0	0	0	8.57777	0	14.3287	0	13.4807	13.338	0	0	0	0	0	0	0	0	0	0	0	0	0	5.75785	6.23122	10.0727	0	0	0	0	0	0	8.04565
A0A1V0QSF6	A0A1V0QSF6_CANSA	Terpene synthase		Cannabis sativa (Hemp) (Marijuana)	diterpenoid biosynthetic process [GO:0016102]		magnesium ion binding [GO:0000287]; terpene synthase activity [GO:0010333]	EGGDQYTHVGK;EILSSNHDQLK;FEQERNHVLSTVECYMK;LDFNLLQCFHK;LLRQHGLNVSSSIFEKFK;MVELYFWILGVYYEPKYSR;VLLELAK;VMLESYEEFEK;WWKEHEFAK;WWKEHEFAKK	10	20.9	1.2222	323.31	0	0	0	0	0	0	0	0	9.66686	0	0	0	0	0	0	0	0	9.07165	0	0	0	0	0	0	0	0	0	0	0	0	0	0	0	0	0	0	0
A0A1V0QSF9	A0A1V0QSF9_CANSA	Terpene synthase		Cannabis sativa (Hemp) (Marijuana)	diterpenoid biosynthetic process [GO:0016102]		magnesium ion binding [GO:0000287]; terpene synthase activity [GO:0010333]	AFHQFAPSSSLPIWSR;LMVELCKHHLQEAK;LVECFLWQVGVR;TSIITSISKPKSKPKSNLK	4	9.8	0.99886	10.266	0	7.97183	0	0	0	0	0	0	0	0	0	0	0	0	0	0	0	0	0	0	0	0	0	0	0	0	0	0	0	0	0	0	0	0	0	0	0
A0A1V0QSG1	A0A1V0QSG1_CANSA	Terpene synthase		Cannabis sativa (Hemp) (Marijuana)	diterpenoid biosynthetic process [GO:0016102]		magnesium ion binding [GO:0000287]; terpene synthase activity [GO:0010333]	DYINLDDDDDGGDDYSPMFYK;FLQKSWADLCK;HVFSWWESTDMGK;LDFNIVQSIYQDDLK;LLISETWKLINK;TMVNFLWTVGVAFEPHFK;VEKLKEEVR	7	15.5	1.0021	23.49	0	0	0	0	0	0	0	0	0	11.0482	0	0	0	0	0	0	0	0	0	0	0	0	0	0	0	8.32899	0	8.9798	0	0	8.21616	0	0	0	0	0	0
A0A1V0QSG6	A0A1V0QSG6_CANSA	Terpene synthase		Cannabis sativa (Hemp) (Marijuana)	diterpenoid biosynthetic process [GO:0016102]		magnesium ion binding [GO:0000287]; terpene synthase activity [GO:0010333]	ASASVCRYMDDVAGHK;ELSEISRWWK;ISINDSNFK;IVRPTTNYHPSIWGDR;LHPEYLQK;LLRQHGYR;NCMDKLHPEYLQK;WDKNCMDKLHPEYLQK	8	13.2	1.2088	323.31	0	0	0	0	0	0	0	0	0	0	0	0	0	0	0	0	10.5088	0	0	0	0	0	0	0	0	8.34287	0	0	0	0	0	0	0	0	12.4791	0	0
A0A1V0QSG9	A0A1V0QSG9_CANSA	GPPS small subunit		Cannabis sativa (Hemp) (Marijuana)			prenyltransferase activity [GO:0004659]	FIMSSTEEK;QELKYFDGR;SDRILRVIVEFTR;SLSHVPMR;TFGSRGTIDAQYHEKLASR	5	17.8	1.2085	323.31	2.75422	0	0	0	5.35688	0	0	0	0	0	0	0	0	0	12.1447	0	0	0	0	0	0	0	0	0	0	0	0	0	0	0	0	0	0	0	0	2.08447	0
A0A1V0QSH2	A0A1V0QSH2_CANSA	Terpene synthase		Cannabis sativa (Hemp) (Marijuana)	diterpenoid biosynthetic process [GO:0016102]		magnesium ion binding [GO:0000287]; terpene synthase activity [GO:0010333]	DETGKFK;EYGYAVPQEIFNDFKDETGK;EYGYAVPQEIFNDFKDETGKFK;FEPQFSHFRR;HVSRWWEHSK;NGENILEEAR;WFIEEYEK	7	10.7	1.194	323.31	0	0	0	0	0	0	0	0	0	0	0	0	0	0	0	0	0	0	0	0	0	0	0	0	0	9.0877	0	0	0	0	0	0	0	0	0	0	0
A0A1V0QSH7	A0A1V0QSH7_CANSA	FPPS2		Cannabis sativa (Hemp) (Marijuana)	farnesyl diphosphate biosynthetic process [GO:0045337]	cytoplasm [GO:0005737]	dimethylallyltranstransferase activity [GO:0004161]; geranyltranstransferase activity [GO:0004337]	DPAFEFTDDSR;LNKSIEAHPK	2	6.2	1.3712	323.31	0	0	0	0	0	0	0	0	0	0	0	0	0	0	0	0	0	0	0	0	0	0	0	0	0	0	0	0	0	0	0	0	0	0	0	0	0
A0A4Y5L9K3	A0A4Y5L9K3_CANSA	Germacrene B synthase	G4B88_025726	Cannabis sativa (Hemp) (Marijuana)	diterpenoid biosynthetic process [GO:0016102]		magnesium ion binding [GO:0000287]; terpene synthase activity [GO:0010333]	ELSEISRWWK;KEIFHGNNKR;LGLSYHFESEIEK;LIDDVER;LLRQHGFNISSNIFEK;LSPDYLKTYYK;RNIINVSK	7	13	1.1532	323.31	9.28933	0	0	0	0	0	0	0	0	0	0	0	0	0	0	0	0	0	0	0	0	10.2648	0	0	0	0	0	0	0	0	0	0	10.2075	0	0	0	0
A0A4Y5QWK5	A0A4Y5QWK5_CANSA	Beta-myrcene synthase		Cannabis sativa (Hemp) (Marijuana)	diterpenoid biosynthetic process [GO:0016102]		magnesium ion binding [GO:0000287]; terpene synthase activity [GO:0010333]	EHIKFLISETWK;ERISTLIITPINIPK;GESYTRQLNKLK;IFSTKCLK;LADDLGTSSDELNR;LINELPDYMK;LNFARDR;TALFIYENGDGHGSQNSLSK;YMEKMENEEEK	9	17.2	0.99699	-19.005	6.72588	6.91504	0	0	0	0	0	10.5887	11.1132	0	0	0	0	0	10.2163	0	0	0	0	10.7286	0	11.0436	0	0	8.33561	0	10.8988	0	0	0	0	0	0	0	0	10.4273	0
A0A4Y5QZ62	A0A4Y5QZ62_CANSA	(E)-nerolidol/linalool synthase		Cannabis sativa (Hemp) (Marijuana)	diterpenoid biosynthetic process [GO:0016102]		magnesium ion binding [GO:0000287]; terpene synthase activity [GO:0010333]	EEMMEKISDAWKCLNK;QHGHFVPADIFNKYKDNNK;VQSLHRMEIDK;WWRDIGLAK	4	9.9	0.9994	4.3591	0	0	0	0	0	0	0	0	0	0	0	0	0	0	0	0	0	0	0	0	0	0	0	0	0	0	0	0	0	0	0	0	0	0	0	0	7.23774
A0A7J6HWR9	A0A7J6HWR9_CANSA	Uncharacterized protein	F8388_021429 G4B88_022528	Cannabis sativa (Hemp) (Marijuana)	farnesyl diphosphate biosynthetic process [GO:0045337]	cytoplasm [GO:0005737]	dimethylallyltranstransferase activity [GO:0004161]; geranyltranstransferase activity [GO:0004337]	ALELSNEEQK;FSLSLHRRIVQYK	2	6.8	1.1886	323.31	0	0	0	0	0	0	0	0	0	0	0	0	0	0	0	0	0	0	0	0	0	0	0	0	0	0	0	0	0	0	0	0	0	0	0	0	0
A7IZZ2	TPS2_CANSA	(+)-alpha-pinene synthase, chloroplastic (EC 4.2.3.121)		Cannabis sativa (Hemp) (Marijuana)	alpha-pinene biosynthetic process [GO:0046248]; diterpenoid biosynthetic process [GO:0016102]	chloroplast [GO:0009507]	magnesium ion binding [GO:0000287]; terpene synthase activity [GO:0010333]	DETGKFK;EIFTPKTSNITTK;FEPQFSHFRR;NGENILEEAR;WFIEEYEK	5	7.8	0.9993	4.5505	0	0	0	0	0	0	0	0	0	0	0	0	0	0	0	0	0	0	0	0	0	0	0	0	0	0	0	0	0	0	0	0	0	0	0	0	0
F1LKH6	PKSG1_CANSA	Polyketide synthase 1 (EC 2.3.1.-)	PKSG1	Cannabis sativa (Hemp) (Marijuana)	polyketide biosynthetic process [GO:0030639]	cytoplasm [GO:0005737]	acyltransferase activity, transferring groups other than amino-acyl groups [GO:0016747]	EWGQPKSK;FRKICDK;LLGLSPSVKR;NIFLNEEHLK;SDKFVDSR;VTKSEHMTQLK;VVVRSVPIKY	7	16.6	1.9784	323.31	0	0	0	0	0	0	8.02431	0	0	0	0	0	0	0	0	0	0	0	0	0	0	0	0	0	0	10.2864	0	0	0	0	6.20146	0	0	0	0	0	0
I6WU39	OLIAC_CANSA	Olivetolic acid cyclase (EC 4.4.1.26)	OAC	Cannabis sativa (Hemp) (Marijuana)	cannabinoid biosynthetic process [GO:1901696]; olivetolic acid biosynthetic process [GO:1901697]; pollen tube adhesion [GO:0009865]; terpenoid biosynthetic process [GO:0016114]	cytoplasm [GO:0005737]	cyclase activity [GO:0009975]; lyase activity [GO:0016829]; metal ion binding [GO:0046872]	AVKHLIVLK;AVKHLIVLKFK	2	10.9	1.303	323.31	0	0	0	0	0	0	0	0	0	0	0	0	0	0	0	0	0	0	0	0	2.37487	0	0	0	0	0	0	0	0	0	0	0	0	0	0	0	0
Q8RVK9	CHS_CANSA	Naringenin-chalcone synthase (EC 2.3.1.74)	CHS CAN1069	Cannabis sativa (Hemp) (Marijuana)	cannabinoid biosynthetic process [GO:1901696]; chalcone biosynthetic process [GO:0009715]; polyketide biosynthetic process [GO:0030639]	polyketide synthase complex [GO:0034081]	chalcone synthase activity [GO:0102128]; naringenin-chalcone synthase activity [GO:0016210]	EWGQPKSK;QDMVVVEVPK;TELKEKFK;VTVEEFRK;YMHLTEEILK	5	11.3	2.1193	323.31	0	0	0	0	0	12.648	0	0	0	0	0	0	0	0	0	0	0	0	0	0	0	0	0	0	0	0	0	0	0	0	0	0	0	0	0	0	0
A0A0E3TIL5	A0A0E3TIL5_CANSA	Cannabidiolic acid synthase		Cannabis sativa (Hemp) (Marijuana)			FAD binding [GO:0071949]; oxidoreductase activity [GO:0016491]	AGILYELWYICSWEKQEDNEK;DLDIGINDPK;FTSDTTPKPLVIVTPSHVSHIQGTILCSK;HLNWIRNIYNFMTPYVSK;HLNWIRNIYNFMTPYVSKNSR;KVGLQIRTR;NEQSIPPLPR	7	18.4	1.0002	4.2256	0	0	0	0	9.18336	0	0	0	0	0	0	0	0	0	0	0	0	0	0	0	0	0	0	0	0	0	0	0	0	0	0	0	0	0	0	0	0
A0A3G5EA68	A0A3G5EA68_CANSA	Cannabidiolic acid synthase		Cannabis sativa (Hemp) (Marijuana)			FAD binding [GO:0071949]	AGILYELWYICSWEKQEDNEK;DLDIGINDPK;KVGLQIRTR;RISVKNFDR	4	9.6	1.0348	323.31	7.9542	0	0	0	0	5.93178	0	5.64795	0	0	0	0	0	0	0	0	0	0	0	0	0	0	0	0	0	0	0	0	0	0	0	0	0	0	0	0	0
A0A3G5EBM5	A0A3G5EBM5_CANSA	Cannabidiolic acid synthase		Cannabis sativa (Hemp) (Marijuana)			FAD binding [GO:0071949]; oxidoreductase activity [GO:0016491]	DLDIGINDPK;KVGLQIRTR;YFRQNFDKLV	3	5.9	0.99707	-0.12205	0	0	0	0	0	0	0	0	0	0	0	0	0	0	0	0	8.58165	0	0	0	0	0	0	0	0	0	0	0	0	0	0	0	0	0	0	0	0
A0A7C9B3L6	A0A7C9B3L6_CANSA	Cannabidiolic acid synthase	CBDAS	Cannabis sativa (Hemp) (Marijuana)			FAD binding [GO:0071949]; oxidoreductase activity [GO:0016491]	AGILYELWYICSWEKQEDNEK;DLDIGINDPK;HLNWIRNIYNFMTPYVSK;KVGLQIRTR;NPRLAYLNYR;VKTKVDPNNFFR;YFGKNFNRLVK	7	16.7	1.3045	323.31	0	0	0	0	0	0	0	0	0	0	0	0	0	0	0	0	0	0	0	0	0	0	0	0	0	0	0	0	0	0	0	0	0	0	0	0	0
A0A7J6DRQ4	A0A7J6DRQ4_CANSA	Expansin-like CBD domain-containing protein	G4B88_018196	Cannabis sativa (Hemp) (Marijuana)	syncytium formation [GO:0006949]	plasmodesma [GO:0009506]		DANSNEWLQMSHLWGANWCFVR	1	32.4	1.0009	3.7983	0	0	0	0	0	0	0	0	0	0	0	0	0	0	0	0	0	0	0	0	0	0	0	0	0	0	11.5016	0	0	0	0	0	0	0	0	0	0
A0A7J6FVY1	A0A7J6FVY1_CANSA	Expansin-like CBD domain-containing protein	F8388_020318	Cannabis sativa (Hemp) (Marijuana)				VGAAYYANVK	1	16.4	1.5206	323.31	0	0	0	0	0	0	0	0	0	0	0	0	0	0	0	0	0	0	0	0	0	0	0	0	0	0	0	0	0	0	0	0	0	0	0	0	0
A0A7J6I9G7	A0A7J6I9G7_CANSA	Expansin-like CBD domain-containing protein	G4B88_014669	Cannabis sativa (Hemp) (Marijuana)				QLYTVVGFLVRCK	1	6.6	1.0003	5.0267	10.1372	0	0	11.275	10.9188	0	0	0	0	0	0	0	0	0	10.7964	0	0	0	0	0	0	0	0	0	0	0	0	0	0	0	0	0	0	0	0	0	11.2633
A0A142EGK8	A0A142EGK8_CANSA	THCA synthase		Cannabis sativa (Hemp) (Marijuana)			FAD binding [GO:0071949]; oxidoreductase activity [GO:0016491]	DLMLTTHFR;FTSDTTPK;KVGLQIRTR;YFGKNFNRLVK	4	6.8	1.382	323.31	0	0	0	0	0	0	0	0	0	0	0	0	0	0	0	0	0	0	0	0	0	0	0	0	0	0	0	0	0	0	0	0	0	0	0	0	0
A0A142EGL4	A0A142EGL4_CANSA	Truncated THCA synthase		Cannabis sativa (Hemp) (Marijuana)		membrane [GO:0016020]	FAD binding [GO:0071949]	DLMLTTHFR;KVGLQIRTR;YDKDLMLTTHFRN	3	7.5	0.99926	4.5534	0	0	0	0	0	0	0	0	0	0	0	0	0	0	0	0	0	0	0	0	0	0	0	0	0	0	0	0	0	0	0	0	0	0	0	0	0
A0A7C9FBI5	A0A7C9FBI5_CANSA	Tetrahydrocannabinolic acid synthase	THCAS	Cannabis sativa (Hemp) (Marijuana)		membrane [GO:0016020]	FAD binding [GO:0071949]; oxidoreductase activity [GO:0016491]	KVGLQIRTR;MKYYSTFSFRFVYK;VKTKVDPNNFFR;YFGKNFNRLVK	4	8.5	0.99913	5.1454	0	0	0	0	0	0	0	0	0	0	0	0	0	0	0	0	0	0	0	0	0	0	0	0	0	0	0	0	0	0	0	0	0	0	0	0	0
A0A1B4XTL0	A0A1B4XTL0_CANSA	Tetrahydrocannabinolic acid synthase		Cannabis sativa (Hemp) (Marijuana)			FAD binding [GO:0071949]; oxidoreductase activity [GO:0016491]	DLMLTTHFR;EILLDGSAGKK;KVGLQIRTR;YFGKNFNRLVK	4	7.3	1.0007	3.2331	0	0	0	0	0	0	0	0	0	0	0	0	0	0	0	0	0	0	0	0	0	0	0	0	0	0	0	0	0	0	0	0	0	0	0	0	0
A0A3G5EA60	A0A3G5EA60_CANSA	Tetrahydrocannabinolic acid synthase		Cannabis sativa (Hemp) (Marijuana)			FAD binding [GO:0071949]; oxidoreductase activity [GO:0016491]	KVGLQIRTR;VDPNTFFRNEQ;YFGKNFNRLVK	3	5.8	1.0308	323.31	0	0	0	0	0	0	0	0	0	0	0	0	0	0	0	0	0	6.90014	0	0	0	0	0	0	0	0	0	0	0	0	0	0	0	0	0	0	0
A0A6G6AXU3	A0A6G6AXU3_CANSA	Tetrahydrocannabinolic acid synthase		Cannabis sativa (Hemp) (Marijuana)			FAD binding [GO:0071949]; oxidoreductase activity [GO:0016491]	KVGLQIRTR;VKTKVDPNNFFR;YFGKNFIRLVK	3	5.9	0.99983	3.1942	0	0	0	0	0	0	0	0	0	0	0	0	0	9.22173	0	0	0	0	0	0	0	0	0	0	0	0	0	0	0	0	0	0	0	0	0	0	0
[truncated: 59 more columns]
